# Supplementary material for: A Proteomic Screen for Nucleolar SUMO Targets Shows SUMOylation Modulates the Function of Nop5/Nop58
Source: Mol Cell. 2010 Aug 27;39(4):618–31. doi: 10.1016/j.molcel.2010.07.025 (PMC2938476; doi:10.1016/j.molcel.2010.07.025)
Supplement: Table S1 — Related to Tables 1 and 2 and Figure 1. Excel spreadsheet of “protein groups” file generated by MaxQuant analysis of eluates following denaturing Ni2+-NTA pull-downs of SILAC-labeled lysates to identify nucleolar SUMO targets. [file mmc2.xls]

## Sheet: ELUATE SUMO SCREEN
id	Peptide IDs	Oxidation (M) Site IDs	Oxidation (M) Site Positions	Protein IDs	Peptide Counts (all)	Peptide Counts (razor+unique)	Peptide Counts (unique)	Only identified by site	Protein Names	Gene Names	Protein Descriptions	Uniprot	Uniprot Name	ENSEMBL	VEGA	REFSEQ	Pfam	Pfam Names	Pfam Descriptions	GOCC	GOCC Names	GOMF	GOMF Names	GOBP	GOBP Names	KEGG	KEGG Pathways	KEGG Pathway Names	KEGG Ortholog	Proteins	Peptides (seq)	Peptides (seq/mod)	Peptides (seq/mod/labels)	Razor Peptides (seq)	Razor Peptides (seq/mod)	Razor Peptides (seq/mod/labels)	Unique Peptides (seq)	Unique Peptides (seq/mod)	Unique Peptides (seq/mod/labels)	Sequence Coverage [%]	Unique + Razor Sequence Coverage [%]	Unique Sequence Coverage [%]	Mol. Weight [kDa]	Sequence Length	Slice Average	Slice 1	Slice 2	Slice 3	Slice 4
278	4529;5121			IPI00298612.1;IPI00062344.5;IPI00643414.2;IPI00910522.1	2;2;2;2	2;2;2;2	2;2;2;2	FALSE	[3-methyl-2-oxobutanoate dehydrogenase [lipoamide]] kinase, mitochondrial;Branched-chain alpha-ketoacid dehydrogenase kinase;BCKDK protein;Branched chain ketoacid dehydrogenase kinase, isoform CRA_a;Branched chain ketoacid dehydrogenase kinase, isoform CRA_c;Putative uncharacterized protein BCKDK;cDNA FLJ60500, highly similar to 3-methyl-2-oxobutanoate dehydrogenase (lipoamide) kinase (EC2.7.11.4)	BCKDK;hCG_21145	[3-methyl-2-oxobutanoate dehydrogenase [lipoamide]] kinase, mitochondrial;Branched chain ketoacid dehydrogenase kinase, isoform CRA_a;branched chain ketoacid dehydrogenase kinase isoform b;cDNA FLJ60500, highly similar to 3-methyl-2-oxobutanoate dehydrogen	O14874;Q6FGL4;Q96G95;A8MY43;B4DGN9	BCKD_HUMAN;Q96G95_HUMAN;A8MY43_HUMAN;B4DGN9_HUMAN	ENST00000219794;ENST00000394951;ENST00000287507;ENST00000394952;ENST00000394950	OTTHUMP00000044996;OTTHUMP00000044999;OTTHUMP00000080186;OTTHUMP00000044998;OTTHUMP00000044997;OTTHUMP00000080187	NP_005872;NP_001116429	PF10436;PF02518	BCDHK_Adom3;HATPase_c	Mitochondrial branched-chain alpha-ketoacid dehydrogenase kinase;Histidine kinase-, DNA gyrase B-, and HSP90-like ATPase	GO:0005947;GO:0030062;GO:0032991;GO:0043234;GO:0044422;GO:0044424;GO:0044429;GO:0044444;GO:0044446;GO:0044464;GO:0045239;GO:0045240;GO:0005739;GO:0043226;GO:0043227;GO:0043229;GO:0043231	mitochondrial alpha-ketoglutarate dehydrogenase complex;mitochondrial tricarboxylic acid cycle enzyme complex;macromolecular complex;protein complex;organelle part;intracellular part;mitochondrial part;cytoplasmic part;intracellular organelle part	GO:0000155;GO:0000166;GO:0001882;GO:0001883;GO:0003824;GO:0004672;GO:0004673;GO:0004674;GO:0004871;GO:0005488;GO:0005515;GO:0005524;GO:0016301;GO:0016740;GO:0016772;GO:0016773;GO:0016775;GO:0017076;GO:0030554;GO:0032553;GO:0032555;GO:0032559;GO:0047323;GO:0060089	two-component sensor activity;nucleotide binding;nucleoside binding;purine nucleoside binding;catalytic activity;protein kinase activity;protein histidine kinase activity;protein serine/threonine kinase activity;signal transducer activity;binding	GO:0006082;GO:0006464;GO:0006468;GO:0006519;GO:0006520;GO:0006793;GO:0006796;GO:0006807;GO:0007154;GO:0007165;GO:0008152;GO:0009056;GO:0009063;GO:0009081;GO:0009083;GO:0009308;GO:0009310;GO:0009987;GO:0016054;GO:0016310;GO:0018106;GO:0018193;GO:0018202;GO:0019538;GO:0019752;GO:0034641;GO:0034960;GO:0042180;GO:0043170;GO:0043283;GO:0043412;GO:0043436;GO:0043687;GO:0044106;GO:0044237;GO:0044238;GO:…	organic acid metabolic process;protein modification process;protein amino acid phosphorylation;cellular amino acid and derivative metabolic process;cellular amino acid metabolic process;phosphorus metabolic process;phosphate metabolic process	hsa:10295			K00905	4	2	2	3	2	2	3	2	2	3	7.3	7.3	7.3	46.36	412	3			2
428	1730			IPI00296635.5	1	1	1	FALSE	1,4-alpha-glucan-branching enzyme;Glycogen-branching enzyme;Brancher enzyme	GBE1	1,4-alpha-glucan-branching enzyme	Q04446;B3KWV3;B4DNJ3;B4DUF1;Q59ET0	GLGB_HUMAN	ENST00000264326	OTTHUMP00000171891	NP_000149	PF00128;PF02806;PF02922	Alpha-amylase;Alpha-amylase_C;CBM_48	Alpha amylase, catalytic domain;Alpha amylase, C-terminal all-beta domain;Carbohydrate-binding module 48 (Isoamylase N-terminal domain)	GO:0005829;GO:0044424;GO:0044444;GO:0044464	cytosol;intracellular part;cytoplasmic part;cell part	GO:0003824;GO:0003844;GO:0004553;GO:0005488;GO:0016740;GO:0016757;GO:0016758;GO:0016787;GO:0016798;GO:0043167;GO:0043169	catalytic activity;1,4-alpha-glucan branching enzyme activity;hydrolase activity, hydrolyzing O-glycosyl compounds;binding;transferase activity;transferase activity, transferring glycosyl groups;transferase activity, transferring hexosyl groups	GO:0000271;GO:0005975;GO:0005976;GO:0005977;GO:0005978;GO:0006073;GO:0006091;GO:0006112;GO:0008152;GO:0009058;GO:0009059;GO:0009250;GO:0009987;GO:0015980;GO:0016051;GO:0033692;GO:0034637;GO:0034645;GO:0034960;GO:0034961;GO:0043170;GO:0043283;GO:0043284;GO:0044042;GO:0044237;GO:0044238;GO:0044249;GO:0044260;GO:0044262;GO:0044264	polysaccharide biosynthetic process;carbohydrate metabolic process;polysaccharide metabolic process;glycogen metabolic process;glycogen biosynthetic process;cellular glucan metabolic process;generation of precursor metabolites and energy	hsa:2632	ko00500	Starch and sucrose metabolism	K00700	1	1	1	1	1	1	1	1	1	1	1.3	1.3	1.3	80.459	702	5
289	689;1194;1663;1981;2384;2766;2870;2990;3492;4159;4333;4630	355	921	IPI00098902.4;IPI00910683.1;IPI00386497.3;IPI00829595.1;IPI00643720.3	12;9;5;4;3	12;9;5;4;3	12;9;5;4;3	FALSE	2-oxoglutarate dehydrogenase E1 component, mitochondrial;Alpha-ketoglutarate dehydrogenase;cDNA FLJ59557, highly similar to 2-oxoglutarate dehydrogenase E1 component, mitochondrial (EC 1.2.4.2)	OGDH	2-oxoglutarate dehydrogenase E1 component, mitochondrial;cDNA FLJ59557, highly similar to 2-oxoglutarate dehydrogenase E1 component, mitochondrial	Q02218;A2VCT3;B4DF00;B4DH65;B4DZ95;B4E2U9;B4DK55;B4E3E9	ODO1_HUMAN;B4DK55_HUMAN	ENST00000222673	OTTHUMP00000025189	NP_002532	PF00676;PF02779	E1_dh;Transket_pyr	Dehydrogenase E1 component;Transketolase, pyrimidine binding domain	GO:0005759;GO:0016020;GO:0031090;GO:0031966;GO:0044422;GO:0044424;GO:0044429;GO:0044444;GO:0044446;GO:0044464;GO:0005739;GO:0043226;GO:0043227;GO:0043229;GO:0043231	mitochondrial matrix;membrane;organelle membrane;mitochondrial membrane;organelle part;intracellular part;mitochondrial part;cytoplasmic part;intracellular organelle part;cell part;mitochondrion;organelle;membrane-bounded organelle;intracellular organelle	GO:0003824;GO:0004591;GO:0005488;GO:0016491;GO:0016624;GO:0016903;GO:0019842;GO:0030976;GO:0048037;GO:0050662	catalytic activity;oxoglutarate dehydrogenase (succinyl-transferring) activity;binding;oxidoreductase activity;oxidoreductase activity, acting on the aldehyde or oxo group of donors, disulfide as acceptor	GO:0005975;GO:0005996;GO:0006006;GO:0006007;GO:0006066;GO:0006091;GO:0006096;GO:0008152;GO:0009056;GO:0009987;GO:0016052;GO:0019318;GO:0019320;GO:0044237;GO:0044238;GO:0046164;GO:0046365;GO:0055114	carbohydrate metabolic process;monosaccharide metabolic process;glucose metabolic process;glucose catabolic process;alcohol metabolic process;generation of precursor metabolites and energy;glycolysis;metabolic process;catabolic process;cellular process	hsa:4967	ko00020;ko00310;ko00380	Citrate cycle (TCA cycle);Lysine degradation;Tryptophan metabolism	K00164	5	12	12	15	12	12	15	12	12	15	15.5	15.5	15.5	115.93	1023	6
205	418;422;4685	246;247	75;265	IPI00024821.1	3	3	3	FALSE	26S proteasome non-ATPase regulatory subunit 14;26S proteasome regulatory subunit rpn11;26S proteasome-associated PAD1 homolog 1	PSMD14;POH1	26S proteasome non-ATPase regulatory subunit 14	O00487;B3KNW2;Q4ZG77;Q53TH1;Q59G89;Q96DE8	PSDE_HUMAN	ENST00000409682		NP_005796	PF01398	Mov34	Mov34/MPN/PAD-1 family	GO:0000502;GO:0005634;GO:0005829;GO:0032991;GO:0043226;GO:0043227;GO:0043229;GO:0043231;GO:0043234;GO:0044424;GO:0044444;GO:0044464	proteasome complex;nucleus;cytosol;macromolecular complex;organelle;membrane-bounded organelle;intracellular organelle;intracellular membrane-bounded organelle;protein complex;intracellular part;cytoplasmic part;cell part	GO:0003824;GO:0004221;GO:0005488;GO:0005515;GO:0008233;GO:0008237;GO:0008270;GO:0016787;GO:0016788;GO:0016790;GO:0043167;GO:0043169;GO:0046872;GO:0046914;GO:0070011	catalytic activity;ubiquitin thiolesterase activity;binding;protein binding;peptidase activity;metallopeptidase activity;zinc ion binding;hydrolase activity;hydrolase activity, acting on ester bonds;thiolester hydrolase activity;ion binding;cation binding	GO:0006464;GO:0006508;GO:0006511;GO:0008152;GO:0009056;GO:0009057;GO:0009987;GO:0010498;GO:0016579;GO:0019538;GO:0019941;GO:0022402;GO:0030163;GO:0031145;GO:0034960;GO:0034962;GO:0043085;GO:0043086;GO:0043161;GO:0043170;GO:0043283;GO:0043285;GO:0043412;GO:0043632;GO:0043687;GO:0044092;GO:0044093;GO:0044237;GO:0044238;GO:0044248;GO:0044257;GO:0044260;GO:0044265;GO:0044267;GO:0050790;GO:0051340;GO:…	protein modification process;proteolysis;ubiquitin-dependent protein catabolic process;metabolic process;catabolic process;macromolecule catabolic process;cellular process;proteasomal protein catabolic process;protein deubiquitination	hsa:10213	ko03050	Proteasome	K03030	1	3	3	5	3	3	5	3	3	5	17.7	17.7	17.7	34.577	310	2		3
65	1060;1280;2614	121	125	IPI00006970.2	3	3	3	FALSE	28S ribosomal protein S2, mitochondrial;S2mt;MRP-S2	MRPS2;CGI-91	Mitochondrial 28S ribosomal protein S2	Q9Y399	RT02_HUMAN	ENST00000241600;ENST00000371785	OTTHUMP00000022545	NP_057118	PF00318	Ribosomal_S2	Ribosomal protein S2	GO:0005739;GO:0015935;GO:0030529;GO:0032991;GO:0033279;GO:0043226;GO:0043227;GO:0043229;GO:0043231;GO:0044422;GO:0044424;GO:0044444;GO:0044446;GO:0044464	mitochondrion;small ribosomal subunit;ribonucleoprotein complex;macromolecular complex;ribosomal subunit;organelle;membrane-bounded organelle;intracellular organelle;intracellular membrane-bounded organelle;organelle part;intracellular part	GO:0003735;GO:0005198	structural constituent of ribosome;structural molecule activity	GO:0006412;GO:0008152;GO:0009058;GO:0009059;GO:0009987;GO:0019538;GO:0034645;GO:0034960;GO:0034961;GO:0043170;GO:0043283;GO:0043284;GO:0044237;GO:0044238;GO:0044249;GO:0044260;GO:0044267	translation;metabolic process;biosynthetic process;macromolecule biosynthetic process;cellular process;protein metabolic process;cellular macromolecule biosynthetic process;cellular biopolymer metabolic process;cellular biopolymer biosynthetic process	hsa:51116				1	3	3	5	3	3	5	3	3	5	9.1	9.1	9.1	35.552	319	2		3
161	983;1670;2248;3299;3493;4113			IPI00018120.1;IPI00910684.1	6;6	6;6	6;6	FALSE	28S ribosomal protein S29, mitochondrial;MRP-S29;Death-associated protein 3;Ionizing radiation resistance conferring protein;cDNA FLJ57664, highly similar to Mitochondrial 28S ribosomal protein S29	DAP3;MRPS29	28S ribosomal protein S29, mitochondrial;cDNA FLJ57664, highly similar to Mitochondrial 28S ribosomal protein S29	P51398;B4DP59;Q68CT7;B4DY62	RT29_HUMAN;B4DY62_HUMAN	ENST00000343043;ENST00000368336	OTTHUMP00000033480;OTTHUMP00000033481	NP_004623;NP_387506	PF10236	DAP3	Mitochondrial ribosomal death-associated protein 3	GO:0000313;GO:0005761;GO:0005840;GO:0015935;GO:0030529;GO:0032991;GO:0033279;GO:0043226;GO:0043228;GO:0043229;GO:0043232;GO:0044422;GO:0044424;GO:0044429;GO:0044444;GO:0044446;GO:0044464	organellar ribosome;mitochondrial ribosome;ribosome;small ribosomal subunit;ribonucleoprotein complex;macromolecular complex;ribosomal subunit;organelle;non-membrane-bounded organelle;intracellular organelle;intracellular non-membrane-bounded organelle	GO:0005488;GO:0005515	binding;protein binding	GO:0006917;GO:0008624;GO:0010941;GO:0010942;GO:0012502;GO:0042981;GO:0043065;GO:0043067;GO:0043068;GO:0048518;GO:0048522;GO:0050789;GO:0050793;GO:0050794;GO:0051094;GO:0065007;GO:0006915;GO:0008219;GO:0009987;GO:0012501;GO:0016265	induction of apoptosis;induction of apoptosis by extracellular signals;regulation of cell death;positive regulation of cell death;induction of programmed cell death;regulation of apoptosis;positive regulation of apoptosis	hsa:7818				2	6	6	8	6	6	8	6	6	8	19.1	19.1	19.1	45.566	398	3			7
332	431;863;3335;5041;5058			IPI00169400.1;IPI00908489.1;IPI00215872.3	5;2;2	5;2;2	5;2;2	FALSE	28S ribosomal protein S5, mitochondrial;S5mt;MRP-S5	MRPS5	Isoform 1 of 28S ribosomal protein S5, mitochondrial	P82675-1;P82675	RT05_HUMAN	ENST00000272418;ENST00000345084	OTTHUMP00000160940	NP_114108	PF00333;PF03719	Ribosomal_S5;Ribosomal_S5_C	Ribosomal protein S5, N-terminal domain;Ribosomal protein S5, C-terminal domain	GO:0005739;GO:0005840;GO:0030529;GO:0032991;GO:0043226;GO:0043227;GO:0043228;GO:0043229;GO:0043231;GO:0043232;GO:0044424;GO:0044444;GO:0044464	mitochondrion;ribosome;ribonucleoprotein complex;macromolecular complex;organelle;membrane-bounded organelle;non-membrane-bounded organelle;intracellular organelle;intracellular membrane-bounded organelle;intracellular non-membrane-bounded organelle	GO:0003676;GO:0003723;GO:0003735;GO:0005198;GO:0005488;GO:0005515	nucleic acid binding;RNA binding;structural constituent of ribosome;structural molecule activity;binding;protein binding	GO:0006412;GO:0008152;GO:0009058;GO:0009059;GO:0009987;GO:0019538;GO:0034645;GO:0034960;GO:0034961;GO:0043170;GO:0043283;GO:0043284;GO:0044237;GO:0044238;GO:0044249;GO:0044260;GO:0044267	translation;metabolic process;biosynthetic process;macromolecule biosynthetic process;cellular process;protein metabolic process;cellular macromolecule biosynthetic process;cellular biopolymer metabolic process;cellular biopolymer biosynthetic process	hsa:64969				3	5	5	6	5	5	6	5	5	6	14.2	14.2	14.2	48.006	430	3			5
79	1859;4499			IPI00008599.3;IPI00643669.1;IPI00642218.1	2;1;1	2;1;1	2;1;1	FALSE	3-beta-hydroxysteroid-Delta(8),Delta(7)-isomerase;Cholestenol Delta-isomerase;Delta(8)-Delta(7) sterol isomerase;Emopamil-binding protein	EBP	3-beta-hydroxysteroid-Delta(8),Delta(7)-isomerase;18 kDa protein;17 kDa protein	Q15125;Q6FGL3	EBP_HUMAN	ENST00000276096	OTTHUMP00000032393;OTTHUMP00000070509;OTTHUMP00000070508	NP_006570	PF05241	EBP	Emopamil binding protein	GO:0005789;GO:0005887;GO:0016020;GO:0016021;GO:0031090;GO:0031224;GO:0031226;GO:0044422;GO:0044424;GO:0044425;GO:0044432;GO:0044444;GO:0044446;GO:0044459;GO:0044464	endoplasmic reticulum membrane;integral to plasma membrane;membrane;integral to membrane;organelle membrane;intrinsic to membrane;intrinsic to plasma membrane;organelle part;intracellular part;membrane part;endoplasmic reticulum part;cytoplasmic part	GO:0003824;GO:0004769;GO:0004871;GO:0004872;GO:0004888;GO:0005215;GO:0015238;GO:0016853;GO:0016860;GO:0016863;GO:0047750;GO:0060089	catalytic activity;steroid delta-isomerase activity;signal transducer activity;receptor activity;transmembrane receptor activity;transporter activity;drug transporter activity;isomerase activity;intramolecular oxidoreductase activity	GO:0001501;GO:0006066;GO:0006629;GO:0006694;GO:0006695;GO:0008152;GO:0008202;GO:0008203;GO:0008610;GO:0009058;GO:0009987;GO:0016125;GO:0016126;GO:0032502;GO:0044237;GO:0044238;GO:0044249;GO:0044255;GO:0048731;GO:0048856	skeletal system development;alcohol metabolic process;lipid metabolic process;steroid biosynthetic process;cholesterol biosynthetic process;metabolic process;steroid metabolic process;cholesterol metabolic process;lipid biosynthetic process	hsa:10682	ko00100	Biosynthesis of steroids	K01824	3	2	2	5	2	2	5	2	2	5	12.2	12.2	12.2	26.352	230	1	4
266	392			IPI00032233.1	1	1	1	FALSE	3-oxo-5-alpha-steroid 4-dehydrogenase 1;Steroid 5-alpha-reductase 1;SR type 1	SRD5A1	3-oxo-5-alpha-steroid 4-dehydrogenase 1	P18405;B2R7Q1	S5A1_HUMAN	ENST00000274192	OTTHUMP00000115519	NP_001038	PF02544	Steroid_dh	3-oxo-5-alpha-steroid 4-dehydrogenase	GO:0000267;GO:0005624;GO:0005626;GO:0005789;GO:0005792;GO:0016020;GO:0016021;GO:0031090;GO:0031224;GO:0042598;GO:0044422;GO:0044424;GO:0044425;GO:0044432;GO:0044444;GO:0044446;GO:0044464	cell fraction;membrane fraction;insoluble fraction;endoplasmic reticulum membrane;microsome;membrane;integral to membrane;organelle membrane;intrinsic to membrane;vesicular fraction;organelle part;intracellular part;membrane part	GO:0003824;GO:0003865;GO:0009055;GO:0016229;GO:0016491;GO:0016627;GO:0033765	catalytic activity;3-oxo-5-alpha-steroid 4-dehydrogenase activity;electron carrier activity;steroid dehydrogenase activity;oxidoreductase activity;oxidoreductase activity, acting on the CH-CH group of donors	GO:0003006;GO:0007530;GO:0008152;GO:0009987;GO:0022414;GO:0030154;GO:0032502;GO:0048869;GO:0055114	reproductive developmental process;sex determination;metabolic process;cellular process;reproductive process;cell differentiation;developmental process;cellular developmental process;oxidation reduction	hsa:6715	ko00150	Androgen and estrogen metabolism	K12343	1	1	1	1	1	1	1	1	1	1	3.9	3.9	3.9	29.458	259	1	1
317	1955;2706;3106;3186;3195;3310;3346;4120;4737;4770	399;400	64;313	IPI00162330.3;IPI00335130.5;IPI00395764.3	10;10;3	10;10;3	10;10;3	FALSE	39S ribosomal protein L37, mitochondrial;MRP-L37;Mitochondrial ribosomal protein L37	MRPL37;MRPL2;RPML2;HSPC235;RP5-997D24.1-003	39S ribosomal protein L37, mitochondrial;Mitochondrial ribosomal protein L37	Q9BZE1;Q5T858	RM37_HUMAN;Q5T858_HUMAN	ENST00000360840;ENST00000329505	OTTHUMP00000009810;OTTHUMP00000038289	NP_057575				GO:0000313;GO:0005761;GO:0005840;GO:0030529;GO:0032991;GO:0043226;GO:0043228;GO:0043229;GO:0043232;GO:0044422;GO:0044424;GO:0044429;GO:0044444;GO:0044446;GO:0044464	organellar ribosome;mitochondrial ribosome;ribosome;ribonucleoprotein complex;macromolecular complex;organelle;non-membrane-bounded organelle;intracellular organelle;intracellular non-membrane-bounded organelle;organelle part;intracellular part	GO:0003735;GO:0005198	structural constituent of ribosome;structural molecule activity	GO:0006412;GO:0008152;GO:0009058;GO:0009059;GO:0009987;GO:0019538;GO:0034645;GO:0034960;GO:0034961;GO:0043170;GO:0043283;GO:0043284;GO:0044237;GO:0044238;GO:0044249;GO:0044260;GO:0044267	translation;metabolic process;biosynthetic process;macromolecule biosynthetic process;cellular process;protein metabolic process;cellular macromolecule biosynthetic process;cellular biopolymer metabolic process;cellular biopolymer biosynthetic process	hsa:51253				3	10	10	18	10	10	18	10	10	18	31.2	31.2	31.2	48.117	423	3.18			10
378	4574			IPI00739952.2;IPI00218606.7;IPI00887638.1;IPI00888094.1	1;1;1;1	1;1;1;1	1;1;1;1	FALSE	40S ribosomal protein S23	RPS23	similar to ribosomal protein S23;40S ribosomal protein S23;similar to hCG1990955;similar to 40S ribosomal protein S23	P62266;A8K517	RS23_HUMAN	ENST00000296674		XP_944780;NP_001016;XP_001716528;XP_001715359	PF00164	Ribosomal_S12	Ribosomal protein S12	GO:0015935;GO:0022627;GO:0030529;GO:0032991;GO:0033279;GO:0044422;GO:0044424;GO:0044444;GO:0044445;GO:0044446;GO:0044464	small ribosomal subunit;cytosolic small ribosomal subunit;ribonucleoprotein complex;macromolecular complex;ribosomal subunit;organelle part;intracellular part;cytoplasmic part;cytosolic part;intracellular organelle part;cell part	GO:0003735;GO:0005198	structural constituent of ribosome;structural molecule activity	GO:0006414;GO:0008152;GO:0009058;GO:0009059;GO:0009987;GO:0034645;GO:0034960;GO:0034961;GO:0043170;GO:0043283;GO:0043284;GO:0044237;GO:0044249;GO:0044260	translational elongation;metabolic process;biosynthetic process;macromolecule biosynthetic process;cellular process;cellular macromolecule biosynthetic process;cellular biopolymer metabolic process;cellular biopolymer biosynthetic process	hsa:6228	ko03010	Ribosome	K02973	4	1	1	1	1	1	1	1	1	1	7.2	7.2	7.2	16.681	153	1	1
226	1446;2831;4690			IPI00554481.1;IPI00554611.1;IPI00604710.2;IPI00554702.1;IPI00554722.1;IPI00027493.1	3;3;3;3;3;3	3;3;3;3;3;3	3;3;3;3;3;3	FALSE	4F2 cell-surface antigen heavy chain;Lymphocyte activation antigen 4F2 large subunit;4F2 heavy chain antigen	SLC3A2;MDU1	solute carrier family 3 (activators of dibasic and neutral amino acid transport), member 2 isoform a;solute carrier family 3 (activators of dibasic and neutral amino acid transport), member 2 isoform b;solute carrier family 3 (activators of dibasic and neu	P08195;B4E2Z3	4F2_HUMAN	ENST00000338663;ENST00000377889;ENST00000377890;ENST00000377891;ENST00000377892	OTTHUMP00000082735	NP_001012679;NP_001012680;NP_002385;NP_001012681;NP_001012682;NP_001013269	PF00128	Alpha-amylase	Alpha amylase, catalytic domain	GO:0009986;GO:0016021;GO:0016023;GO:0016324;GO:0031224;GO:0031410;GO:0031982;GO:0031988;GO:0042470;GO:0043226;GO:0043227;GO:0043229;GO:0043231;GO:0044424;GO:0044425;GO:0044444;GO:0044459;GO:0044464;GO:0048770	cell surface;integral to membrane;cytoplasmic membrane-bounded vesicle;apical plasma membrane;intrinsic to membrane;cytoplasmic vesicle;vesicle;membrane-bounded vesicle;melanosome;organelle;membrane-bounded organelle;intracellular organelle	GO:0003824;GO:0005215;GO:0005275;GO:0005342;GO:0005432;GO:0005488;GO:0005515;GO:0008324;GO:0015075;GO:0015171;GO:0015175;GO:0015291;GO:0015297;GO:0015298;GO:0015300;GO:0015368;GO:0015491;GO:0022804;GO:0022857;GO:0022891;GO:0022892;GO:0043167;GO:0043169;GO:0046943	catalytic activity;transporter activity;amine transmembrane transporter activity;organic acid transmembrane transporter activity;calcium:sodium antiporter activity;binding;protein binding;cation transmembrane transporter activity	GO:0005975;GO:0006810;GO:0006811;GO:0006812;GO:0006816;GO:0006865;GO:0008152;GO:0009987;GO:0015674;GO:0015801;GO:0015803;GO:0015804;GO:0015820;GO:0015827;GO:0015837;GO:0015849;GO:0016049;GO:0030001;GO:0040007;GO:0044238;GO:0046942;GO:0051234;GO:0055085;GO:0060356;GO:0070838	carbohydrate metabolic process;transport;ion transport;cation transport;calcium ion transport;amino acid transport;metabolic process;cellular process;di-, tri-valent inorganic cation transport;aromatic amino acid transport	hsa:6520			K06519	6	3	3	4	3	3	4	3	3	4	5.7	5.7	5.7	71.122	661	5.33
537	2278;2505;3534;4182;4355	682	155	IPI00465361.4;IPI00397611.2	5;3	5;3	5;3	FALSE	60S ribosomal protein L13;Breast basic conserved protein 1	RPL13;BBC1;OK/SW-cl.46	60S ribosomal protein L13;similar to RPL13 protein	P26373;A8K4C8;B4DLX3;O60250;Q567Q8;Q6NZ55	RL13_HUMAN	ENST00000311528;ENST00000393099	OTTHUMP00000081450;OTTHUMP00000081451;OTTHUMP00000165255;OTTHUMP00000165256;OTTHUMP00000183269	NP_000968;NP_150254;XP_001725673;XP_371023;XP_947268	PF01294	Ribosomal_L13e	Ribosomal protein L13e	GO:0005840;GO:0022626;GO:0030529;GO:0032991;GO:0043226;GO:0043228;GO:0043229;GO:0043232;GO:0044424;GO:0044444;GO:0044445;GO:0044464	ribosome;cytosolic ribosome;ribonucleoprotein complex;macromolecular complex;organelle;non-membrane-bounded organelle;intracellular organelle;intracellular non-membrane-bounded organelle;intracellular part;cytoplasmic part;cytosolic part;cell part	GO:0003676;GO:0003723;GO:0003735;GO:0005198;GO:0005488;GO:0005515	nucleic acid binding;RNA binding;structural constituent of ribosome;structural molecule activity;binding;protein binding	GO:0006414;GO:0008152;GO:0009058;GO:0009059;GO:0009987;GO:0034645;GO:0034960;GO:0034961;GO:0043170;GO:0043283;GO:0043284;GO:0044237;GO:0044249;GO:0044260	translational elongation;metabolic process;biosynthetic process;macromolecule biosynthetic process;cellular process;cellular macromolecule biosynthetic process;cellular biopolymer metabolic process;cellular biopolymer biosynthetic process	hsa:6137	ko03010	Ribosome	K02873	2	5	5	9	5	5	9	5	5	9	25.6	25.6	25.6	24.261	211	2		6
541	1174;1211;1408;1497;2403;3445;3446;3491;3587;3588;3666;3808;3809;3811;4076;4077;4763;4854;5092			IPI00470528.5;IPI00550032.1;IPI00790569.1;IPI00909437.1;IPI00910417.1;IPI00874178.1	19;18;17;13;9;7	19;18;17;13;9;7	15;14;14;9;5;7	FALSE	60S ribosomal protein L15;Ribosomal protein L15	RPL15;EC45;TCBAP0781;RP11-511D14.1-001	60S ribosomal protein L15;Ribosomal protein L15;22 kDa protein;cDNA FLJ51497, highly similar to 60S ribosomal protein L15	P61313;Q5U0C0;Q8N6E1;B4DEN1;Q5T6E0;Q76N55;B4DLP4	RL15_HUMAN;B4DEN1_HUMAN;B4DLP4_HUMAN	ENST00000307839;ENST00000354811	OTTHUMP00000161052;OTTHUMP00000170464;OTTHUMP00000170465	NP_002939;XP_001725140;XP_932648;XP_949197	PF00827	Ribosomal_L15e	Ribosomal L15	GO:0005829;GO:0005840;GO:0030529;GO:0032991;GO:0043226;GO:0043228;GO:0043229;GO:0043232;GO:0044424;GO:0044444;GO:0044464	cytosol;ribosome;ribonucleoprotein complex;macromolecular complex;organelle;non-membrane-bounded organelle;intracellular organelle;intracellular non-membrane-bounded organelle;intracellular part;cytoplasmic part;cell part	GO:0003676;GO:0003723;GO:0003735;GO:0005198;GO:0005488	nucleic acid binding;RNA binding;structural constituent of ribosome;structural molecule activity;binding	GO:0006414;GO:0008152;GO:0009058;GO:0009059;GO:0009987;GO:0034645;GO:0034960;GO:0034961;GO:0043170;GO:0043283;GO:0043284;GO:0044237;GO:0044249;GO:0044260;GO:0006412;GO:0019538;GO:0044238;GO:0044267	translational elongation;metabolic process;biosynthetic process;macromolecule biosynthetic process;cellular process;cellular macromolecule biosynthetic process;cellular biopolymer metabolic process;cellular biopolymer biosynthetic process	hsa:6138;hsa:653232	ko03010	Ribosome	K02877	6	19	19	45	19	19	45	15	15	35	58.3	58.3	45.6	24.146	204	1.11	72	9
360	312;1412;2091;4127;4265;4431;4432			IPI00215719.6;IPI00908950.1;IPI00888793.1;IPI00887910.1	7;4;1;1	7;4;1;1	7;4;1;1	FALSE	60S ribosomal protein L18;Ribosomal protein L18	RPL18	60S ribosomal protein L18;cDNA FLJ59178, moderately similar to 60S ribosomal protein L18	Q07020;Q0QEW2;B4DDY5	RL18_HUMAN;B4DDY5_HUMAN	ENST00000084795	OTTHUMP00000077979	NP_000970	PF00828	Ribosomal_L18e	Eukaryotic ribosomal protein L18	GO:0015934;GO:0022625;GO:0030529;GO:0032991;GO:0033279;GO:0044422;GO:0044424;GO:0044444;GO:0044445;GO:0044446;GO:0044464;GO:0005840;GO:0043226;GO:0043228;GO:0043229;GO:0043232	large ribosomal subunit;cytosolic large ribosomal subunit;ribonucleoprotein complex;macromolecular complex;ribosomal subunit;organelle part;intracellular part;cytoplasmic part;cytosolic part;intracellular organelle part;cell part;ribosome;organelle	GO:0003676;GO:0003723;GO:0003735;GO:0005198;GO:0005488	nucleic acid binding;RNA binding;structural constituent of ribosome;structural molecule activity;binding	GO:0006414;GO:0008152;GO:0009058;GO:0009059;GO:0009987;GO:0034645;GO:0034960;GO:0034961;GO:0043170;GO:0043283;GO:0043284;GO:0044237;GO:0044249;GO:0044260;GO:0006412;GO:0019538;GO:0044238;GO:0044267	translational elongation;metabolic process;biosynthetic process;macromolecule biosynthetic process;cellular process;cellular macromolecule biosynthetic process;cellular biopolymer metabolic process;cellular biopolymer biosynthetic process	hsa:6141	ko03010	Ribosome	K02883	4	7	7	11	7	7	11	7	7	11	42	42	42	21.634	188	1	10
214	683;1380;1989;3322;3982;4154;4164;4709	253	93	IPI00026202.1;IPI00847774.2;IPI00472864.2;IPI00872093.1;IPI00909746.1;IPI00902526.1;IPI00739109.1;IPI00036267.3;IPI00878506.1	8;8;7;6;6;6;5;3;1	8;8;7;6;6;6;5;3;1	8;8;7;6;6;6;5;3;1	FALSE	60S ribosomal protein L18a;cDNA FLJ51501, highly similar to 60S ribosomal protein L18a;cDNA FLJ51502, highly similar to 60S ribosomal protein L18a	RPL18A	60S ribosomal protein L18a;cDNA FLJ51501, highly similar to 60S ribosomal protein L18a;similar to ribosomal protein L18a isoform 1;21 kDa protein;cDNA FLJ51502, highly similar to 60S ribosomal protein L18a;16 kDa protein;similar to ribosomal protein L18a i	Q02543;B2R4C0;B4DUV3;Q53HD3;Q76N54;B4DM74;Q32XH3;B4DM94	RL18A_HUMAN;B4DM74_HUMAN;B4DM94_HUMAN	ENST00000222247	OTTHUMP00000077980;OTTHUMP00000077981;OTTHUMP00000168988	NP_000971;XP_001725558;XP_208281;XP_946928;XP_001725560;XP_939113;XP_950562	PF01775	Ribosomal_L18ae	Ribosomal L18ae protein family	GO:0015934;GO:0022625;GO:0030529;GO:0032991;GO:0033279;GO:0044422;GO:0044424;GO:0044444;GO:0044445;GO:0044446;GO:0044464;GO:0005840;GO:0043226;GO:0043228;GO:0043229;GO:0043232	large ribosomal subunit;cytosolic large ribosomal subunit;ribonucleoprotein complex;macromolecular complex;ribosomal subunit;organelle part;intracellular part;cytoplasmic part;cytosolic part;intracellular organelle part;cell part;ribosome;organelle	GO:0003676;GO:0003723;GO:0003735;GO:0005198;GO:0005488;GO:0005515	nucleic acid binding;RNA binding;structural constituent of ribosome;structural molecule activity;binding;protein binding	GO:0006414;GO:0008152;GO:0009058;GO:0009059;GO:0009987;GO:0034645;GO:0034960;GO:0034961;GO:0043170;GO:0043283;GO:0043284;GO:0044237;GO:0044249;GO:0044260;GO:0006412;GO:0019538;GO:0044238;GO:0044267	translational elongation;metabolic process;biosynthetic process;macromolecule biosynthetic process;cellular process;cellular macromolecule biosynthetic process;cellular biopolymer metabolic process;cellular biopolymer biosynthetic process	hsa:6142	ko03010	Ribosome	K02882	9	8	9	17	8	9	17	8	9	17	36.9	36.9	36.9	20.762	176	1	14
209	2394;2749;4960			IPI00025329.1;IPI00175212.6	3;2	3;2	3;2	FALSE	60S ribosomal protein L19	RPL19	60S ribosomal protein L19;similar to ribosomal protein L19	P84098;B2R4K2;Q53G49;Q8IWR8	RL19_HUMAN	ENST00000225430		NP_000972;NP_001074013	PF01280	Ribosomal_L19e	Ribosomal protein L19e	GO:0015934;GO:0022625;GO:0030529;GO:0032991;GO:0033279;GO:0044422;GO:0044424;GO:0044444;GO:0044445;GO:0044446;GO:0044464	large ribosomal subunit;cytosolic large ribosomal subunit;ribonucleoprotein complex;macromolecular complex;ribosomal subunit;organelle part;intracellular part;cytoplasmic part;cytosolic part;intracellular organelle part;cell part	GO:0003676;GO:0003723;GO:0003735;GO:0005198;GO:0005488	nucleic acid binding;RNA binding;structural constituent of ribosome;structural molecule activity;binding	GO:0006414;GO:0008152;GO:0009058;GO:0009059;GO:0009987;GO:0034645;GO:0034960;GO:0034961;GO:0043170;GO:0043283;GO:0043284;GO:0044237;GO:0044249;GO:0044260	translational elongation;metabolic process;biosynthetic process;macromolecule biosynthetic process;cellular process;cellular macromolecule biosynthetic process;cellular biopolymer metabolic process;cellular biopolymer biosynthetic process	hsa:6143	ko03010	Ribosome	K02885	2	3	3	6	3	3	6	3	3	6	17.3	17.3	17.3	23.466	196	1.6	2	3
401	1795;4425;4975	480;481	31;159	IPI00247583.5;IPI00845507.2;IPI00887074.1;IPI00888913.1;IPI00887504.1;IPI00397713.8;IPI00398915.2;IPI00480032.3;IPI00886776.1;IPI00879165.1;IPI00887664.1;IPI00787956.2	3;3;3;3;2;2;2;2;2;2;1;1	3;3;3;3;2;2;2;2;2;2;1;1	3;3;3;3;2;2;2;2;2;2;1;1	FALSE	60S ribosomal protein L21;Ribosomal protein L21 variant	RPL21	60S ribosomal protein L21;Similar to 60S ribosomal protein L21;hypothetical protein isoform 1;hypothetical protein;similar to mCG4465, partial;hypothetical protein;similar to ribosomal protein L21 isoform 1;similar to hCG1782414 isoform 2;similar to mCG446	P46778;Q6IAX2;Q59GK9	RL21_HUMAN;Q59GK9_HUMAN	ENST00000272274;ENST00000311549;ENST00000319826;ENST00000326092	OTTHUMP00000018163;OTTHUMP00000018164;OTTHUMP00000018165;OTTHUMP00000018166;OTTHUMP00000020616;OTTHUMP00000077278;OTTHUMP00000182598	NP_000973;XP_001133535;XP_001726261;XP_001722792;XP_001722793;XP_001722794;XP_001719211;XP_001719491;XP_001720542;XP_001720544;XP_001720546;XP_001732891;XP_001721723;XP_001724844;XP_001724845;XP_001127420;XP_001133205;XP_001718916;XP_001723077;XP_001726196	PF01157	Ribosomal_L21e	Ribosomal protein L21e	GO:0015934;GO:0022625;GO:0030529;GO:0032991;GO:0033279;GO:0044422;GO:0044424;GO:0044444;GO:0044445;GO:0044446;GO:0044464;GO:0005840;GO:0043226;GO:0043228;GO:0043229;GO:0043232	large ribosomal subunit;cytosolic large ribosomal subunit;ribonucleoprotein complex;macromolecular complex;ribosomal subunit;organelle part;intracellular part;cytoplasmic part;cytosolic part;intracellular organelle part;cell part;ribosome;organelle	GO:0003676;GO:0003723;GO:0003735;GO:0005198;GO:0005488	nucleic acid binding;RNA binding;structural constituent of ribosome;structural molecule activity;binding	GO:0006414;GO:0008152;GO:0009058;GO:0009059;GO:0009987;GO:0034645;GO:0034960;GO:0034961;GO:0043170;GO:0043283;GO:0043284;GO:0044237;GO:0044249;GO:0044260;GO:0006412;GO:0019538;GO:0044238;GO:0044267	translational elongation;metabolic process;biosynthetic process;macromolecule biosynthetic process;cellular process;cellular macromolecule biosynthetic process;cellular biopolymer metabolic process;cellular biopolymer biosynthetic process	hsa:6144;hsa:729402	ko03010	Ribosome	K02889	12	3	4	7	3	4	7	3	4	7	27.5	27.5	27.5	18.565	160	1	5
535	210;1589;2103;2891;2968;3108;3382;3469;3470;3810;4309;5075			IPI00456758.4;IPI00398135.2;IPI00827619.2;IPI00909069.1	12;10;3;1	12;10;3;1	12;10;3;1	FALSE	60S ribosomal protein L27a	RPL27A	60S ribosomal protein L27a;hypothetical protein LOC389435	P46776;B2R4B3;Q6NZ52;Q9BQQ5	RL27A_HUMAN	ENST00000314138		NP_000981;NP_001083056	PF00256	L15	Ribosomal protein L15	GO:0015934;GO:0022625;GO:0030529;GO:0032991;GO:0033279;GO:0044422;GO:0044424;GO:0044444;GO:0044445;GO:0044446;GO:0044464	large ribosomal subunit;cytosolic large ribosomal subunit;ribonucleoprotein complex;macromolecular complex;ribosomal subunit;organelle part;intracellular part;cytoplasmic part;cytosolic part;intracellular organelle part;cell part	GO:0003676;GO:0003723;GO:0003735;GO:0005198;GO:0005488	nucleic acid binding;RNA binding;structural constituent of ribosome;structural molecule activity;binding	GO:0006414;GO:0008152;GO:0009058;GO:0009059;GO:0009987;GO:0034645;GO:0034960;GO:0034961;GO:0043170;GO:0043283;GO:0043284;GO:0044237;GO:0044249;GO:0044260	translational elongation;metabolic process;biosynthetic process;macromolecule biosynthetic process;cellular process;cellular macromolecule biosynthetic process;cellular biopolymer metabolic process;cellular biopolymer biosynthetic process	hsa:6157	ko03010	Ribosome	K02900	4	12	12	30	12	12	30	12	12	30	57.4	57.4	57.4	16.561	148	1.1	66	5	1
553	128;129;154;177;565;1053;1106;1318;1319;1415;1792;2015;2230;2233;2273;2412;2420;2436;2437;2586;3431;3589;3857;3945;4010;4068;4509;4510;4552;4562;4683;5030	703;704;705;706;707;708;709	84;168;181;216;332;382;389	IPI00550021.4;IPI00651660.1;IPI00877635.1;IPI00877999.1;IPI00878524.1;IPI00877787.1;IPI00889059.1;IPI00878827.1;IPI00219335.10;REV_IPI00455173.4	32;28;26;20;17;16;12;9;4;1	32;28;26;20;17;16;12;9;4;1	31;27;25;20;17;16;11;9;4;0	FALSE	60S ribosomal protein L3;HIV-1 TAR RNA-binding protein B;Putative uncharacterized protein RPL3;RPL3 protein;Ribosomal protein L3, isoform CRA_b	RPL3;OK/SW-cl.32;hCG_2015191	60S ribosomal protein L3;ribosomal protein L3 isoform b;Ribosomal protein L3, isoform CRA_b;35 kDa protein;Protein;Putative uncharacterized protein RPL3	P39023;B2RDV9;Q96QL0;A6NHB7;B3KS36;B4DN06;Q49AJ9;Q8TBW1;Q9BT63;Q9NY85;B5MCW2	RL3_HUMAN;A6NHB7_HUMAN;Q49AJ9_HUMAN;B5MCW2_HUMAN	ENST00000216146;ENST00000328995;ENST00000401609;ENST00000402527	OTTHUMP00000028935;OTTHUMP00000199074;OTTHUMP00000199075;OTTHUMP00000199078;OTTHUMP00000199077;OTTHUMP00000199076	NP_000958;NP_001029025	PF00297	Ribosomal_L3	Ribosomal protein L3	GO:0005730;GO:0015934;GO:0022625;GO:0030529;GO:0032991;GO:0033279;GO:0043226;GO:0043228;GO:0043229;GO:0043232;GO:0044422;GO:0044424;GO:0044428;GO:0044444;GO:0044445;GO:0044446;GO:0044464;GO:0005840	nucleolus;large ribosomal subunit;cytosolic large ribosomal subunit;ribonucleoprotein complex;macromolecular complex;ribosomal subunit;organelle;non-membrane-bounded organelle;intracellular organelle;intracellular non-membrane-bounded organelle	GO:0003676;GO:0003723;GO:0003735;GO:0005198;GO:0005488;GO:0005515	nucleic acid binding;RNA binding;structural constituent of ribosome;structural molecule activity;binding;protein binding	GO:0006414;GO:0008152;GO:0009058;GO:0009059;GO:0009987;GO:0034645;GO:0034960;GO:0034961;GO:0043170;GO:0043283;GO:0043284;GO:0044237;GO:0044249;GO:0044260;GO:0006412;GO:0019538;GO:0044238;GO:0044267	translational elongation;metabolic process;biosynthetic process;macromolecule biosynthetic process;cellular process;cellular macromolecule biosynthetic process;cellular biopolymer metabolic process;cellular biopolymer biosynthetic process	hsa:6122	ko03010	Ribosome	K02925	10	32	41	90	32	41	90	31	40	88	61.5	61.5	60	46.108	403	2.97	3	2	64	4
115	338;364;365;420;447;448;628;1699;2243;2423;3805;3851;4287;4654	176;177	107;204	IPI00012772.8;IPI00795138.1;IPI00797230.1;IPI00909884.1;IPI00792050.1;IPI00795853.1;IPI00879167.1	14;12;11;10;7;7;1	14;12;11;10;7;7;1	14;12;11;10;7;7;1	FALSE	60S ribosomal protein L8;cDNA FLJ53750, highly similar to 60S ribosomal protein L8	RPL8	60S ribosomal protein L8;26 kDa protein;32 kDa protein;cDNA FLJ53750, highly similar to 60S ribosomal protein L8;16 kDa protein;16 kDa protein	P62917;A8K094;B4DVG7	RL8_HUMAN;B4DVG7_HUMAN	ENST00000262584;ENST00000394920	OTTHUMP00000178490;OTTHUMP00000178494;OTTHUMP00000178492;OTTHUMP00000178493;OTTHUMP00000178491;OTTHUMP00000178489	NP_000964;NP_150644	PF00181;PF03947	Ribosomal_L2;Ribosomal_L2_C	Ribosomal Proteins L2, RNA binding domain;Ribosomal Proteins L2, C-terminal domain	GO:0015934;GO:0022625;GO:0030529;GO:0032991;GO:0033279;GO:0044422;GO:0044424;GO:0044444;GO:0044445;GO:0044446;GO:0044464;GO:0005840;GO:0043226;GO:0043228;GO:0043229;GO:0043232	large ribosomal subunit;cytosolic large ribosomal subunit;ribonucleoprotein complex;macromolecular complex;ribosomal subunit;organelle part;intracellular part;cytoplasmic part;cytosolic part;intracellular organelle part;cell part;ribosome;organelle	GO:0003676;GO:0003723;GO:0003735;GO:0005198;GO:0005488;GO:0019843	nucleic acid binding;RNA binding;structural constituent of ribosome;structural molecule activity;binding;rRNA binding	GO:0006414;GO:0008152;GO:0009058;GO:0009059;GO:0009987;GO:0034645;GO:0034960;GO:0034961;GO:0043170;GO:0043283;GO:0043284;GO:0044237;GO:0044249;GO:0044260;GO:0006412;GO:0019538;GO:0044238;GO:0044267	translational elongation;metabolic process;biosynthetic process;macromolecule biosynthetic process;cellular process;cellular macromolecule biosynthetic process;cellular biopolymer metabolic process;cellular biopolymer biosynthetic process	hsa:6132	ko03010	Ribosome	K02938	7	14	15	28	14	15	28	14	15	28	55.3	55.3	55.3	28.024	257	1.92	3	20	1
419	1265;1731;2838;5166			IPI00294501.1	4	4	4	FALSE	7-dehydrocholesterol reductase;Sterol Delta(7)-reductase;Putative sterol reductase SR-2	DHCR7;D7SR	7-dehydrocholesterol reductase	Q9UBM7;A8K0D2;B2R6Z2;B4E1K5	DHCR7_HUMAN	ENST00000355527;ENST00000407721		NP_001351	PF01222	ERG4_ERG24	Ergosterol biosynthesis ERG4/ERG24 family	GO:0005640;GO:0005789;GO:0016020;GO:0016021;GO:0019867;GO:0031090;GO:0031224;GO:0031965;GO:0031968;GO:0044422;GO:0044424;GO:0044425;GO:0044428;GO:0044432;GO:0044444;GO:0044446;GO:0044464	nuclear outer membrane;endoplasmic reticulum membrane;membrane;integral to membrane;outer membrane;organelle membrane;intrinsic to membrane;nuclear membrane;organelle outer membrane;organelle part;intracellular part;membrane part;nuclear part	GO:0003824;GO:0005488;GO:0005515;GO:0016491;GO:0016627;GO:0016628;GO:0047598	catalytic activity;binding;protein binding;oxidoreductase activity;oxidoreductase activity, acting on the CH-CH group of donors;oxidoreductase activity, acting on the CH-CH group of donors, NAD or NADP as acceptor;7-dehydrocholesterol reductase activity	GO:0006066;GO:0006629;GO:0006694;GO:0006695;GO:0008152;GO:0008202;GO:0008203;GO:0008610;GO:0009058;GO:0009987;GO:0016125;GO:0016126;GO:0044237;GO:0044238;GO:0044249;GO:0044255;GO:0055114	alcohol metabolic process;lipid metabolic process;steroid biosynthetic process;cholesterol biosynthetic process;metabolic process;steroid metabolic process;cholesterol metabolic process;lipid biosynthetic process;biosynthetic process;cellular process	hsa:1717	ko00100	Biosynthesis of steroids	K00213	1	4	4	6	4	4	6	4	4	6	10.5	10.5	10.5	54.489	475	3			4
177	1477;1645;3274;4753	212	470	IPI00021320.2	4	4	4	FALSE	7SK snRNA methylphosphate capping enzyme;Bicoid-interacting protein 3 homolog	MEPCE;BCDIN3	7SK snRNA methylphosphate capping enzyme	Q7L2J0;A8K5Q1;B3KP86	MEPCE_HUMAN	ENST00000310512	OTTHUMP00000025038	NP_062552	PF06859	Bin3	Bicoid-interacting protein 3 (Bin3)			GO:0003824;GO:0008168;GO:0016740;GO:0016741	catalytic activity;methyltransferase activity;transferase activity;transferase activity, transferring one-carbon groups			hsa:56257				1	4	4	8	4	4	8	4	4	8	6	6	6	74.354	689	6
482	4058;4390			IPI00333068.4	2	2	2	FALSE	Actin-related protein 2/3 complex subunit 1A;SOP2-like protein	ARPC1A;SOP2L	Actin-related protein 2/3 complex subunit 1A	Q92747;A4D276;Q53GB6;Q59GQ0;Q75MY0	ARC1A_HUMAN	ENST00000262942	OTTHUMP00000025213	NP_006400	PF00400	WD40	WD domain, G-beta repeat	GO:0005737;GO:0005856;GO:0015629;GO:0043226;GO:0043228;GO:0043229;GO:0043232;GO:0044424;GO:0044464	cytoplasm;cytoskeleton;actin cytoskeleton;organelle;non-membrane-bounded organelle;intracellular organelle;intracellular non-membrane-bounded organelle;intracellular part;cell part	GO:0003779;GO:0005488;GO:0005515;GO:0008092	actin binding;binding;protein binding;cytoskeletal protein binding	GO:0006996;GO:0007010;GO:0008064;GO:0009987;GO:0016043;GO:0019222;GO:0030029;GO:0030036;GO:0030832;GO:0030833;GO:0031323;GO:0032268;GO:0032271;GO:0032535;GO:0032956;GO:0032970;GO:0033043;GO:0043254;GO:0044087;GO:0050789;GO:0050794;GO:0051128;GO:0051246;GO:0051493;GO:0060255;GO:0065007;GO:0065008;GO:0080090	organelle organization;cytoskeleton organization;regulation of actin polymerization or depolymerization;cellular process;cellular component organization;regulation of metabolic process;actin filament-based process;actin cytoskeleton organization	hsa:10552	ko04810	Regulation of actin cytoskeleton	K05757	1	2	2	3	2	2	3	2	2	3	7.3	7.3	7.3	41.569	370	3			3
47	384			IPI00005160.3;IPI00737530.1	1;1	1;1	1;1	FALSE	Actin-related protein 2/3 complex subunit 1B;Arp2/3 complex 41 kDa subunit;p41-ARC	ARPC1B;ARC41	Actin-related protein 2/3 complex subunit 1B;similar to p41-Arc	O15143;A4D275	ARC1B_HUMAN	ENST00000252725	OTTHUMP00000025215	NP_005711;XP_941344	PF00400	WD40	WD domain, G-beta repeat	GO:0005737;GO:0005885;GO:0032991;GO:0043234;GO:0044422;GO:0044424;GO:0044430;GO:0044446;GO:0044464	cytoplasm;Arp2/3 protein complex;macromolecular complex;protein complex;organelle part;intracellular part;cytoskeletal part;intracellular organelle part;cell part	GO:0003779;GO:0005198;GO:0005200;GO:0005488;GO:0005515;GO:0008092	actin binding;structural molecule activity;structural constituent of cytoskeleton;binding;protein binding;cytoskeletal protein binding	GO:0006928;GO:0008064;GO:0009987;GO:0019222;GO:0030832;GO:0030833;GO:0031323;GO:0032268;GO:0032271;GO:0032535;GO:0032956;GO:0032970;GO:0033043;GO:0043254;GO:0044087;GO:0050789;GO:0050794;GO:0051128;GO:0051246;GO:0051493;GO:0060255;GO:0065007;GO:0065008;GO:0080090	cell motion;regulation of actin polymerization or depolymerization;cellular process;regulation of metabolic process;regulation of actin filament length;regulation of actin filament polymerization;regulation of cellular metabolic process	hsa:10095	ko04810	Regulation of actin cytoskeleton	K05757	2	1	1	1	1	1	1	1	1	1	4.8	4.8	4.8	40.949	372	3			1
48	367;433;434;463;558;699;743;751;793;996;1168;2034;3197;3300;4639;5052	84;85;86;87	1;115;152;182	IPI00005161.3;IPI00000477.3	16;9	16;9	16;9	FALSE	Actin-related protein 2/3 complex subunit 2;Arp2/3 complex 34 kDa subunit;PNAS-139	ARPC2;ARC34;PRO2446	Actin-related protein 2/3 complex subunit 2;PNAS-139	O15144;Q53R19;Q9BXV5	ARPC2_HUMAN;Q9BXV5_HUMAN	ENST00000295685;ENST00000315717	OTTHUMP00000164144;OTTHUMP00000165866	NP_005722;NP_690601	PF04045	P34-Arc	Arp2/3 complex, 34 kD subunit p34-Arc	GO:0005737;GO:0005885;GO:0032991;GO:0042995;GO:0043234;GO:0044422;GO:0044424;GO:0044430;GO:0044446;GO:0044464;GO:0005856;GO:0043226;GO:0043228;GO:0043229;GO:0043232	cytoplasm;Arp2/3 protein complex;macromolecular complex;cell projection;protein complex;organelle part;intracellular part;cytoskeletal part;intracellular organelle part;cell part;cytoskeleton;organelle;non-membrane-bounded organelle	GO:0003779;GO:0005198;GO:0005200;GO:0005488;GO:0005515;GO:0008092	actin binding;structural molecule activity;structural constituent of cytoskeleton;binding;protein binding;cytoskeletal protein binding	GO:0006928;GO:0009987;GO:0008064;GO:0019222;GO:0030832;GO:0030833;GO:0031323;GO:0032268;GO:0032271;GO:0032535;GO:0032956;GO:0032970;GO:0033043;GO:0043254;GO:0044087;GO:0050789;GO:0050794;GO:0051128;GO:0051246;GO:0051493;GO:0060255;GO:0065007;GO:0065008;GO:0080090	cell motion;cellular process;regulation of actin polymerization or depolymerization;regulation of metabolic process;regulation of actin filament length;regulation of actin filament polymerization;regulation of cellular metabolic process	hsa:10109	ko04810	Regulation of actin cytoskeleton	K05758	2	16	20	29	16	20	29	16	20	29	59.7	59.7	59.7	34.333	300	2		25
122	221;368;604;906;1132;1729;1908;2532;4665			IPI00759776.1;IPI00013508.5;IPI00909239.1	9;9;9	1;1;1	1;1;1	FALSE	ACTN1 protein;Alpha-actinin-1;Alpha-actinin cytoskeletal isoform;Non-muscle alpha-actinin-1;F-actin cross-linking protein;cDNA FLJ40884 fis, clone UTERU2000607, highly similar to Alpha-actinin-1	ACTN1;hCG_22243	actinin, alpha 1 isoform a;Alpha-actinin-1;actinin, alpha 1 isoform c	A1L0V1;B4DHH3;Q1HE25;P12814;B4DRP5;Q5ZEZ4;B3KUX9;B3V8S3;B4DFY0;Q86TX4	A1L0V1_HUMAN;ACTN1_HUMAN;B3KUX9_HUMAN	ENST00000394419;ENST00000193403	OTTHUMP00000028456	NP_001123476;NP_001093;NP_001123477	PF00036;PF08726;PF00435;PF00307	efhand;efhand_Ca_insen;Spectrin;CH	EF hand;Ca2+ insensitive EF hand;Spectrin repeat;Calponin homology (CH) domain	GO:0030018;GO:0044424;GO:0044444;GO:0044449;GO:0044464;GO:0005730;GO:0005856;GO:0005912;GO:0005924;GO:0005925;GO:0030054;GO:0030055;GO:0031143;GO:0042995;GO:0043226;GO:0043228;GO:0043229;GO:0043232;GO:0044422;GO:0044425;GO:0044428;GO:0044446;GO:0044459;GO:0070161	Z disc;intracellular part;cytoplasmic part;contractile fiber part;cell part;nucleolus;cytoskeleton;adherens junction;cell-substrate adherens junction;focal adhesion;cell junction;cell-substrate junction;pseudopodium;cell projection;organelle	GO:0003779;GO:0005488;GO:0005509;GO:0005515;GO:0008092;GO:0043167;GO:0043169;GO:0046872;GO:0051015;GO:0005102;GO:0005178;GO:0017166;GO:0032403	actin binding;binding;calcium ion binding;protein binding;cytoskeletal protein binding;ion binding;cation binding;metal ion binding;actin filament binding;receptor binding;integrin binding;vinculin binding;protein complex binding	GO:0006996;GO:0007010;GO:0007015;GO:0009987;GO:0010926;GO:0016043;GO:0022607;GO:0030029;GO:0030036;GO:0051017;GO:0007044;GO:0010941;GO:0032879;GO:0034329;GO:0034330;GO:0042981;GO:0043067;GO:0048041;GO:0048519;GO:0048523;GO:0050789;GO:0050793;GO:0050794;GO:0051270;GO:0051271;GO:0065007	organelle organization;cytoskeleton organization;actin filament organization;cellular process;anatomical structure formation;cellular component organization;cellular component assembly;actin filament-based process;actin cytoskeleton organization	hsa:87	ko04810;ko04510;ko04520;ko04530;ko04670;ko05322	Regulation of actin cytoskeleton;Focal adhesion;Adherens junction;Tight junction;Leukocyte transendothelial migration;Systemic lupus erythematosus	K05699	3	9	9	11	1	1	1	1	1	1	10.2	1.2	1.2	105.57	914	6
322	805;1781;2854;2885;3507			IPI00166395.4;IPI00645533.1;IPI00450347.2	5;5;4	5;5;4	5;5;4	FALSE	Acyl-CoA synthetase family member 3, mitochondrial;ACSF3 protein	ACSF3;PSEC0197	Isoform 1 of Acyl-CoA synthetase family member 3, mitochondrial;ACSF3 protein;Isoform 2 of Acyl-CoA synthetase family member 3, mitochondrial	Q4G176-1;Q4G176;A8K4J8;Q6P2C7;Q4G176-2	ACSF3_HUMAN;Q6P2C7_HUMAN	ENST00000317447;ENST00000393145;ENST00000406948;ENST00000378345	OTTHUMP00000080984;OTTHUMP00000175346;OTTHUMP00000080985	NP_001120686;NP_777577	PF00501	AMP-binding	AMP-binding enzyme	GO:0005739;GO:0043226;GO:0043227;GO:0043229;GO:0043231;GO:0044424;GO:0044444;GO:0044464	mitochondrion;organelle;membrane-bounded organelle;intracellular organelle;intracellular membrane-bounded organelle;intracellular part;cytoplasmic part;cell part	GO:0000166;GO:0001882;GO:0001883;GO:0003824;GO:0005488;GO:0005524;GO:0016874;GO:0016877;GO:0016878;GO:0017076;GO:0030554;GO:0032553;GO:0032555;GO:0032559	nucleotide binding;nucleoside binding;purine nucleoside binding;catalytic activity;binding;ATP binding;ligase activity;ligase activity, forming carbon-sulfur bonds;acid-thiol ligase activity;purine nucleotide binding;adenyl nucleotide binding	GO:0006082;GO:0006629;GO:0006631;GO:0008152;GO:0009987;GO:0019752;GO:0032787;GO:0042180;GO:0043436;GO:0044237;GO:0044238;GO:0044255	organic acid metabolic process;lipid metabolic process;fatty acid metabolic process;metabolic process;cellular process;carboxylic acid metabolic process;monocarboxylic acid metabolic process;cellular ketone metabolic process;oxoacid metabolic process	hsa:197322				3	5	5	7	5	5	7	5	5	7	13.4	13.4	13.4	64.113	576	4				6
391	107;301;472;1546;1836;5148			IPI00220906.5;IPI00333838.1;IPI00513928.2	6;6;2	6;6;2	6;6;2	FALSE	Acyl-coenzyme A thioesterase 2, mitochondrial;Acyl-coenzyme A thioester hydrolase 2a;Long-chain acyl-CoA thioesterase 2;ZAP128;CTE-Ia;Acyl-coenzyme A thioesterase 1;Inducible cytosolic acyl-coenzyme A thioester hydrolase;Long chain acyl-CoA thioester hydrolase;CTE-I;CTE-Ib	ACOT2;PTE2;PTE2A;ACOT1;CTE1	Isoform 1 of Acyl-coenzyme A thioesterase 2, mitochondrial;Acyl-coenzyme A thioesterase 1	P49753-1;P49753;A1L172;Q53EK4;Q86TX2;A1L173;B3KSA0;B4DV16	ACOT2_HUMAN;ACOT1_HUMAN	ENST00000238651;ENST00000311148	OTTHUMP00000028101;OTTHUMP00000028100	NP_006812;NP_001032238	PF08840;PF04775	BAAT_C;Bile_Hydr_Trans	BAAT / Acyl-CoA thioester hydrolase C terminal;Acyl-CoA thioester hydrolase / Bile acid-CoA amino acid N-acetyltransferase	GO:0005739;GO:0043226;GO:0043227;GO:0043229;GO:0043231;GO:0044424;GO:0044444;GO:0044464;GO:0005829	mitochondrion;organelle;membrane-bounded organelle;intracellular organelle;intracellular membrane-bounded organelle;intracellular part;cytoplasmic part;cell part;cytosol	GO:0003824;GO:0004091;GO:0005488;GO:0005515;GO:0016289;GO:0016290;GO:0016291;GO:0016787;GO:0016788;GO:0016790	catalytic activity;carboxylesterase activity;binding;protein binding;CoA hydrolase activity;palmitoyl-CoA hydrolase activity;acyl-CoA thioesterase activity;hydrolase activity;hydrolase activity, acting on ester bonds;thiolester hydrolase activity	GO:0000038;GO:0001676;GO:0006082;GO:0006629;GO:0006631;GO:0006637;GO:0006732;GO:0008152;GO:0009987;GO:0019752;GO:0032787;GO:0042180;GO:0043436;GO:0044237;GO:0044238;GO:0044255;GO:0051186	very-long-chain fatty acid metabolic process;long-chain fatty acid metabolic process;organic acid metabolic process;lipid metabolic process;fatty acid metabolic process;acyl-CoA metabolic process;coenzyme metabolic process;metabolic process	hsa:10965;hsa:641371	ko01040	Biosynthesis of unsaturated fatty acids	K01068	3	6	6	7	6	6	7	6	6	7	18.6	18.6	18.6	53.237	483	3			7
434	1932;2598;2910;4710			IPI00298202.1;IPI00373836.1;IPI00908749.1;IPI00877054.1;IPI00643265.3;IPI00871999.1	4;4;3;2;1;1	4;4;3;2;1;1	4;4;3;2;1;1	FALSE	Acyl-coenzyme A thioesterase 8;Choloyl-coenzyme A thioesterase;Acyl-CoA thioesterase 8;Peroxisomal acyl-coenzyme A thioester hydrolase 1;Peroxisomal long-chain acyl-CoA thioesterase 1;HIV-Nef-associated acyl-CoA thioesterase;Thioesterase II;PTE-2;Acyl-CoA thioesterase 8, isoform CRA_c;Putative uncharacterized protein ACOT8;cDNA FLJ60669, highly similar to Acyl-coenzyme A thioesterase 8 (EC 3.1.2.…	ACOT8;ACTEIII;PTE1;PTE2	Acyl-coenzyme A thioesterase 8;peroxisomal acyl-CoA thioesterase 1 isoform c;cDNA FLJ60669, highly similar to Acyl-coenzyme A thioesterase 8;cDNA FLJ78565	O14734;Q6FHI2;A6NDT2;B4DLF4;A8K8X9	ACOT8_HUMAN;A6NDT2_HUMAN;B4DLF4_HUMAN;A8K8X9_HUMAN	ENST00000217455;ENST00000347763	OTTHUMP00000031675	NP_005460;NP_899242	PF02551	Acyl_CoA_thio	Acyl-CoA thioesterase	GO:0005777;GO:0042579;GO:0043226;GO:0043227;GO:0043229;GO:0043231;GO:0044424;GO:0044444;GO:0044464	peroxisome;microbody;organelle;membrane-bounded organelle;intracellular organelle;intracellular membrane-bounded organelle;intracellular part;cytoplasmic part;cell part	GO:0003824;GO:0004091;GO:0005488;GO:0005515;GO:0016289;GO:0016291;GO:0016787;GO:0016788;GO:0016790;GO:0033882	catalytic activity;carboxylesterase activity;binding;protein binding;CoA hydrolase activity;acyl-CoA thioesterase activity;hydrolase activity;hydrolase activity, acting on ester bonds;thiolester hydrolase activity;choloyl-CoA hydrolase activity	GO:0006082;GO:0006629;GO:0006631;GO:0006637;GO:0006732;GO:0006996;GO:0007031;GO:0008152;GO:0009987;GO:0016043;GO:0019752;GO:0032787;GO:0042180;GO:0043436;GO:0044237;GO:0044238;GO:0044255;GO:0044419;GO:0051186;GO:0051704	organic acid metabolic process;lipid metabolic process;fatty acid metabolic process;acyl-CoA metabolic process;coenzyme metabolic process;organelle organization;peroxisome organization;metabolic process;cellular process;cellular component organization	hsa:10005			K11992	6	4	4	6	4	4	6	4	4	6	17.9	17.9	17.9	35.914	319	2		4
390	750;941;1332;1603;1777;1995;2064;2343;2794;3201;3772;4036;4496;4541;4673;4767	463;464;465;466;467;468;469	92;139;273;297;325;422;434	IPI00646015.1;IPI00220710.5;IPI00748985.1;IPI00639932.1;IPI00647609.1	16;16;15;7;2	16;16;15;7;2	16;16;15;7;2	FALSE	Acyl-coenzyme A thioesterase 9, mitochondrial;Acyl-CoA thioester hydrolase 9	ACOT9;CGI-16	acyl-Coenzyme A thioesterase 2, mitochondrial isoform a;acyl-Coenzyme A thioesterase 2, mitochondrial isoform b;43 kDa protein	Q9Y305;B3KNC9;Q96EA2	ACOT9_HUMAN	ENST00000336430;ENST00000379303	OTTHUMP00000023065;OTTHUMP00000023068	NP_001032248;NP_001028755				GO:0005739;GO:0043226;GO:0043227;GO:0043229;GO:0043231;GO:0044424;GO:0044444;GO:0044464	mitochondrion;organelle;membrane-bounded organelle;intracellular organelle;intracellular membrane-bounded organelle;intracellular part;cytoplasmic part;cell part	GO:0003824;GO:0003986;GO:0004091;GO:0016289;GO:0016787;GO:0016788;GO:0016790	catalytic activity;acetyl-CoA hydrolase activity;carboxylesterase activity;CoA hydrolase activity;hydrolase activity;hydrolase activity, acting on ester bonds;thiolester hydrolase activity	GO:0006082;GO:0006629;GO:0006631;GO:0006637;GO:0006732;GO:0008152;GO:0009987;GO:0019752;GO:0032787;GO:0042180;GO:0043436;GO:0044237;GO:0044238;GO:0044255;GO:0051186	organic acid metabolic process;lipid metabolic process;fatty acid metabolic process;acyl-CoA metabolic process;coenzyme metabolic process;metabolic process;cellular process;carboxylic acid metabolic process;monocarboxylic acid metabolic process					5	16	20	30	16	20	30	16	20	30	39.7	39.7	39.7	50.85	448	3			24
479	2781;4515;4755	582	301	IPI00556385.1;IPI00329593.3;IPI00555848.4;IPI00103892.1;IPI00550060.2	3;3;3;2;2	3;3;3;2;2	3;3;3;2;2	FALSE	ADP-dependent glucokinase;RbBP-35	ADPGK;PSEC0260	Isoform 1 of ADP-dependent glucokinase;Isoform 2 of ADP-dependent glucokinase;Isoform 4 of ADP-dependent glucokinase;Isoform 5 of ADP-dependent glucokinase;Isoform 3 of ADP-dependent glucokinase	Q9BRR6-1;Q9BRR6;B4DDP8;B4DG35;Q9BRR6-2;Q9BRR6-4;Q69YR1;Q9BRR6-5;Q9BRR6-3	ADPGK_HUMAN	ENST00000311669;ENST00000331065	OTTHUMP00000176457;OTTHUMP00000176456;OTTHUMP00000176455	NP_112574	PF04587	ADP_PFK_GK	ADP-specific Phosphofructokinase/Glucokinase conserved region	GO:0005576	extracellular region	GO:0000287;GO:0003824;GO:0005488;GO:0016301;GO:0016740;GO:0016772;GO:0016773;GO:0043167;GO:0043169;GO:0043843;GO:0046872	magnesium ion binding;catalytic activity;binding;kinase activity;transferase activity;transferase activity, transferring phosphorus-containing groups;phosphotransferase activity, alcohol group as acceptor;ion binding;cation binding	GO:0005975;GO:0005996;GO:0006006;GO:0006007;GO:0006066;GO:0006091;GO:0006096;GO:0008152;GO:0009056;GO:0009987;GO:0016052;GO:0019318;GO:0019320;GO:0044237;GO:0044238;GO:0046164;GO:0046365	carbohydrate metabolic process;monosaccharide metabolic process;glucose metabolic process;glucose catabolic process;alcohol metabolic process;generation of precursor metabolites and energy;glycolysis;metabolic process;catabolic process;cellular process	hsa:83440			K08074	5	3	3	3	3	3	3	3	3	3	11.9	11.9	11.9	54.088	497	3.8			1	4
128	1210			IPI00014232.1	1	1	1	FALSE	ADP-ribosylation factor-like protein 6-interacting protein 1	ARL6IP1;ARL6IP;KIAA0069	ADP-ribosylation factor-like protein 6-interacting protein 1	Q15041;A8K522	AR6P1_HUMAN	ENST00000304414	OTTHUMP00000080157;OTTHUMP00000162056	NP_055976	PF02453	Reticulon	Reticulon	GO:0016021;GO:0031224;GO:0044425;GO:0044464	integral to membrane;intrinsic to membrane;membrane part;cell part	GO:0005488;GO:0005515	binding;protein binding	GO:0006605;GO:0006612;GO:0006613;GO:0006810;GO:0006886;GO:0015031;GO:0045184;GO:0046907;GO:0051234;GO:0051649	protein targeting;protein targeting to membrane;cotranslational protein targeting to membrane;transport;intracellular protein transport;protein transport;establishment of protein localization;intracellular transport;establishment of localization	hsa:23204				1	1	1	2	1	1	2	1	1	2	4.9	4.9	4.9	23.362	203	1	1
72	2807			IPI00022891.3;IPI00007188.5;IPI00291467.7;IPI00645646.1	1;1;1;1	1;1;1;1	1;1;1;1	FALSE	ADP/ATP translocase 1;Adenine nucleotide translocator 1;ADP,ATP carrier protein 1;Solute carrier family 25 member 4;ADP,ATP carrier protein, heart/skeletal muscle isoform T1;ADP/ATP translocase 2;Adenine nucleotide translocator 2;ADP,ATP carrier protein 2;Solute carrier family 25 member 5;ADP,ATP carrier protein, fibroblast isoform;ADP/ATP translocase 3;ANT 3;ADP,ATP carrier protein 3;Solute carr…	SLC25A4;ANT1;SLC25A5;ANT2;SLC25A6;ANT3;CDABP0051	ADP/ATP translocase 1;ADP/ATP translocase 2;ADP/ATP translocase 3;17 kDa protein	P12235;A8K787;P05141;B2RCV1;Q6NVC0;P12236;Q59EI9;Q6I9V5	ADT1_HUMAN;ADT2_HUMAN;ADT3_HUMAN	ENST00000281456;ENST00000317881;ENST00000381401	OTTHUMP00000165924;OTTHUMP00000024324;OTTHUMP00000022826;OTTHUMP00000022827	NP_001142;NP_001143;NP_001627	PF00153	Mito_carr	Mitochondrial carrier protein	GO:0005743;GO:0005887;GO:0016020;GO:0016021;GO:0019866;GO:0031090;GO:0031224;GO:0031226;GO:0031966;GO:0044422;GO:0044424;GO:0044425;GO:0044429;GO:0044444;GO:0044446;GO:0044459;GO:0044464;GO:0009295;GO:0042645;GO:0005744;GO:0032991;GO:0043234;GO:0044455	mitochondrial inner membrane;integral to plasma membrane;membrane;integral to membrane;organelle inner membrane;organelle membrane;intrinsic to membrane;intrinsic to plasma membrane;mitochondrial membrane;organelle part;intracellular part;membrane part	GO:0005215;GO:0005345;GO:0005488;GO:0005515;GO:0015205;GO:0015207;GO:0015932;GO:0022857;GO:0022891;GO:0022892;GO:0005471;GO:0015291;GO:0015297;GO:0015300;GO:0022804	transporter activity;purine transmembrane transporter activity;binding;protein binding;nucleobase transmembrane transporter activity;adenine transmembrane transporter activity	GO:0000002;GO:0006091;GO:0006996;GO:0007005;GO:0008152;GO:0009987;GO:0016043;GO:0044237;GO:0044419;GO:0051704;GO:0006810;GO:0051234;GO:0006915;GO:0008219;GO:0012501;GO:0016265	mitochondrial genome maintenance;generation of precursor metabolites and energy;organelle organization;mitochondrion organization;metabolic process;cellular process;cellular component organization;cellular metabolic process	hsa:291;hsa:292;hsa:293	ko04020;ko05012;ko05016	Calcium signaling pathway;Parkinson's disease;Huntington's disease	K05863	4	1	1	1	1	1	1	1	1	1	3.4	3.4	3.4	33.064	298	2		1
198	1478;2825;4954			IPI00024143.4;IPI00747361.1	3;3	3;3	3;3	FALSE	Aladin;Adracalin;cDNA FLJ56797, highly similar to Aladin	AAAS;ADRACALA;GL003	Aladin;Achalasia variant	Q9NRG9;Q53HS1;B4DDU7;Q5JB47	AAAS_HUMAN;B4DDU7_HUMAN	ENST00000209873;ENST00000394384	OTTHUMP00000167740;OTTHUMP00000167741	NP_056480	PF00400	WD40	WD domain, G-beta repeat	GO:0005643;GO:0032991;GO:0043234;GO:0044422;GO:0044424;GO:0044425;GO:0044428;GO:0044446;GO:0044464;GO:0046930	nuclear pore;macromolecular complex;protein complex;organelle part;intracellular part;membrane part;nuclear part;intracellular organelle part;cell part;pore complex			GO:0006810;GO:0006913;GO:0032386;GO:0032879;GO:0046822;GO:0046907;GO:0050789;GO:0050794;GO:0051049;GO:0051169;GO:0051234;GO:0051649;GO:0060341;GO:0065007;GO:0003008;GO:0007610;GO:0007611;GO:0007612;GO:0009566;GO:0022414;GO:0032501;GO:0050877;GO:0050890;GO:0050896	transport;nucleocytoplasmic transport;regulation of intracellular transport;regulation of localization;regulation of nucleocytoplasmic transport;intracellular transport;regulation of biological process;regulation of cellular process	hsa:8086				2	3	3	6	3	3	6	3	3	6	7.9	7.9	7.9	59.573	546	4				3
73	163;260;468;588;1594;1595;3182;3698;4846	123;124;125	170;247;370	IPI00007289.7;IPI00290380.7;IPI00910839.1	9;7;1	9;7;1	7;6;1	FALSE	Alkaline phosphatase, placental type;PLAP-1;Alkaline phosphatase Regan isozyme;Alkaline phosphatase, placental-like;Alkaline phosphatase Nagao isozyme;Germ cell alkaline phosphatase;PLAP-like;ALP-1	ALPP;PLAP;ALPPL2;ALPPL	Alkaline phosphatase, placental type precursor;Alkaline phosphatase, placental-like	P05187;B2R7C7;P10696;A8KAF2;Q9UIL6	PPB1_HUMAN;PPBN_HUMAN	ENST00000392027;ENST00000295453	OTTHUMP00000164354;OTTHUMP00000164356	NP_001623;NP_112603	PF00245	Alk_phosphatase	Alkaline phosphatase	GO:0005886;GO:0009986;GO:0016020;GO:0016021;GO:0031224;GO:0031225;GO:0044425;GO:0044464	plasma membrane;cell surface;membrane;integral to membrane;intrinsic to membrane;anchored to membrane;membrane part;cell part	GO:0000287;GO:0003824;GO:0004035;GO:0005488;GO:0008270;GO:0016787;GO:0016788;GO:0016791;GO:0042578;GO:0043167;GO:0043169;GO:0046872;GO:0046914	magnesium ion binding;catalytic activity;alkaline phosphatase activity;binding;zinc ion binding;hydrolase activity;hydrolase activity, acting on ester bonds;phosphatase activity;phosphoric ester hydrolase activity;ion binding;cation binding	GO:0008152;GO:0006793;GO:0006796;GO:0009987;GO:0016310;GO:0044237	metabolic process;phosphorus metabolic process;phosphate metabolic process;cellular process;phosphorylation;cellular metabolic process	hsa:250;hsa:251	ko00790;ko00361;ko02020	Folate biosynthesis;gamma-Hexachlorocyclohexane degradation;Two-component system	K01077	3	9	11	13	9	11	13	7	8	10	28.5	28.5	23.8	59.519	550	4.67				6
527	189;288;621;1769;4206			IPI00419916.4;IPI00643764.1	5;2	5;2	5;2	FALSE	Alkaline phosphatase, tissue-nonspecific isozyme;AP-TNAP;TNSALP;Alkaline phosphatase liver/bone/kidney isozyme	ALPL	Alkaline phosphatase, tissue-nonspecific isozyme	P05186;B2R6Q2;B2RMP8;Q9UIL5	PPBT_HUMAN	ENST00000374832;ENST00000374840	OTTHUMP00000002971;OTTHUMP00000002972	NP_000469;NP_001120973	PF00245	Alk_phosphatase	Alkaline phosphatase	GO:0005737;GO:0005886;GO:0016020;GO:0016021;GO:0031224;GO:0031225;GO:0044424;GO:0044425;GO:0044464	cytoplasm;plasma membrane;membrane;integral to membrane;intrinsic to membrane;anchored to membrane;intracellular part;membrane part;cell part	GO:0000287;GO:0003824;GO:0004035;GO:0005488;GO:0008270;GO:0016787;GO:0016788;GO:0016791;GO:0042578;GO:0043167;GO:0043169;GO:0046872;GO:0046914	magnesium ion binding;catalytic activity;alkaline phosphatase activity;binding;zinc ion binding;hydrolase activity;hydrolase activity, acting on ester bonds;phosphatase activity;phosphoric ester hydrolase activity;ion binding;cation binding	GO:0001503;GO:0007584;GO:0008152;GO:0009605;GO:0009991;GO:0031667;GO:0032502;GO:0033273;GO:0033280;GO:0042221;GO:0050896	ossification;response to nutrient;metabolic process;response to external stimulus;response to extracellular stimulus;response to nutrient levels;developmental process;response to vitamin;response to vitamin D;response to chemical stimulus	hsa:249	ko00790;ko00361;ko02020	Folate biosynthesis;gamma-Hexachlorocyclohexane degradation;Two-component system	K01077	2	5	5	5	5	5	5	5	5	5	15.6	15.6	15.6	57.304	524	5
136	91			IPI00014482.3	1	1	1	FALSE	Alkylated DNA repair protein alkB homolog 1	ALKBH1;ABH;ALKBH	Alkylated DNA repair protein alkB homolog 1	Q13686;Q5XKL0	ALKB1_HUMAN	ENST00000216489	OTTHUMP00000028489	NP_006011								GO:0006139;GO:0006259;GO:0006281;GO:0006307;GO:0006807;GO:0006950;GO:0006974;GO:0008152;GO:0009987;GO:0033554;GO:0034960;GO:0034984;GO:0043170;GO:0043283;GO:0044237;GO:0044238;GO:0044260;GO:0050896;GO:0051716	nucleobase, nucleoside, nucleotide and nucleic acid metabolic process;DNA metabolic process;DNA repair;DNA dealkylation;nitrogen compound metabolic process;response to stress;response to DNA damage stimulus;metabolic process;cellular process	hsa:8846			K10765	1	1	1	1	1	1	1	1	1	1	2.6	2.6	2.6	43.831	389	1	1
96	47;372;873;1085;1193;2119;5070			IPI00010349.1	7	7	7	FALSE	Alkyldihydroxyacetonephosphate synthase, peroxisomal;Alkylglycerone-phosphate synthase;Aging-associated gene 5 protein	AGPS;AAG5	Alkyldihydroxyacetonephosphate synthase, peroxisomal	O00116;A5D8U9;Q53S12;Q53SG6;Q53SN7	ADAS_HUMAN	ENST00000264167	OTTHUMP00000163353	NP_003650	PF02913;PF01565	FAD-oxidase_C;FAD_binding_4	FAD linked oxidases, C-terminal domain;FAD binding domain	GO:0005778;GO:0005829;GO:0016020;GO:0031090;GO:0031903;GO:0042579;GO:0043226;GO:0043227;GO:0043229;GO:0043231;GO:0044422;GO:0044424;GO:0044438;GO:0044439;GO:0044444;GO:0044446;GO:0044464	peroxisomal membrane;cytosol;membrane;organelle membrane;microbody membrane;microbody;organelle;membrane-bounded organelle;intracellular organelle;intracellular membrane-bounded organelle;organelle part;intracellular part;microbody part;peroxisomal part	GO:0000166;GO:0001882;GO:0001883;GO:0003824;GO:0005488;GO:0008609;GO:0016491;GO:0016740;GO:0016765;GO:0017076;GO:0030554;GO:0048037;GO:0050660;GO:0050662	nucleotide binding;nucleoside binding;purine nucleoside binding;catalytic activity;binding;alkylglycerone-phosphate synthase activity;oxidoreductase activity;transferase activity;transferase activity, transferring alkyl or aryl (other than methyl) groups	GO:0006629;GO:0008152;GO:0008610;GO:0009058;GO:0044238	lipid metabolic process;metabolic process;lipid biosynthetic process;biosynthetic process;primary metabolic process	hsa:8540	ko00565	Ether lipid metabolism	K00803	1	7	7	10	7	7	10	7	7	10	18.5	18.5	18.5	72.911	658	5
221	943;951;1063;1330;1331;1679;1742;1745;1906;2141;2300;2457;2530;2531;2689;2744;2867;3727;3728;3751;3862;4011;4368;4669;4871;5059			IPI00026848.3	26	26	26	FALSE	Alpha-2-macroglobulin receptor-associated protein;Low density lipoprotein receptor-related protein-associated protein 1	LRPAP1;A2MRAP	Alpha-2-macroglobulin receptor-associated protein	P30533;A8K8F6;B2R6S9	AMRP_HUMAN	ENST00000296325	OTTHUMP00000115346	NP_002328	PF06401;PF06400	Alpha-2-MRAP_C;Alpha-2-MRAP_N	Alpha-2-macroglobulin RAP, C-terminal domain;Alpha-2-macroglobulin RAP, N-terminal domain	GO:0005783;GO:0005886;GO:0009986;GO:0016020;GO:0016021;GO:0031224;GO:0043226;GO:0043227;GO:0043229;GO:0043231;GO:0044424;GO:0044425;GO:0044444;GO:0044464	endoplasmic reticulum;plasma membrane;cell surface;membrane;integral to membrane;intrinsic to membrane;organelle;membrane-bounded organelle;intracellular organelle;intracellular membrane-bounded organelle;intracellular part;membrane part;cytoplasmic part	GO:0001871;GO:0004871;GO:0004872;GO:0004873;GO:0004888;GO:0005057;GO:0005102;GO:0005488;GO:0005509;GO:0005515;GO:0005539;GO:0008034;GO:0008201;GO:0030246;GO:0030247;GO:0030545;GO:0030547;GO:0043167;GO:0043169;GO:0046872;GO:0048019;GO:0050750;GO:0051082;GO:0060089;GO:0070325;GO:0070326	pattern binding;signal transducer activity;receptor activity;asialoglycoprotein receptor activity;transmembrane receptor activity;receptor signaling protein activity;receptor binding;binding;calcium ion binding;protein binding;glycosaminoglycan binding	GO:0006457;GO:0006810;GO:0008152;GO:0008283;GO:0009987;GO:0010915;GO:0010916;GO:0010984;GO:0010985;GO:0016192;GO:0019538;GO:0032091;GO:0034960;GO:0043170;GO:0043283;GO:0043393;GO:0044092;GO:0044237;GO:0044238;GO:0044260;GO:0044267;GO:0048519;GO:0050789;GO:0051098;GO:0051100;GO:0051128;GO:0051129;GO:0051234;GO:0065007;GO:0065009	protein folding;transport;metabolic process;cell proliferation;cellular process;regulation of very-low-density lipoprotein particle clearance;negative regulation of very-low-density lipoprotein particle clearance	hsa:4043				1	26	26	52	26	26	52	26	26	52	52.4	52.4	52.4	41.465	357	3			33
124	66;169;221;368;601;906;1089;1132;1523;1729;1889;1893;1908;2168;2252;2532;2890;2991;3133;3513;3622;4610;4665;4716	179	883	IPI00013808.1;IPI00908458.1;IPI00845465.1;IPI00908776.1;IPI00793285.1;IPI00019884.1;IPI00910616.1;IPI00032137.2;IPI00018829.2;IPI00217047.4;IPI00217048.1;IPI00217044.1;IPI00903019.1	24;13;11;9;9;4;3;3;1;1;1;1;1	24;13;11;9;9;4;3;3;1;1;1;1;1	16;7;9;6;7;0;0;0;1;1;1;1;1	FALSE	Alpha-actinin-4;Non-muscle alpha-actinin 4;F-actin cross-linking protein;cDNA FLJ58087, highly similar to Alpha-actinin-4	ACTN4	Alpha-actinin-4;cDNA FLJ58087, highly similar to Alpha-actinin-4	O43707;Q96BG6;B4E337	ACTN4_HUMAN;B4E337_HUMAN	ENST00000252699	OTTHUMP00000076071;OTTHUMP00000174445	NP_004915	PF00307;PF00036;PF08726;PF00435	CH;efhand;efhand_Ca_insen;Spectrin	Calponin homology (CH) domain;EF hand;Ca2+ insensitive EF hand;Spectrin repeat	GO:0005730;GO:0031143;GO:0032991;GO:0042995;GO:0043226;GO:0043228;GO:0043229;GO:0043232;GO:0043234;GO:0044422;GO:0044424;GO:0044428;GO:0044444;GO:0044446;GO:0044464;GO:0048471	nucleolus;pseudopodium;macromolecular complex;cell projection;organelle;non-membrane-bounded organelle;intracellular organelle;intracellular non-membrane-bounded organelle;protein complex;organelle part;intracellular part;nuclear part;cytoplasmic part	GO:0001882;GO:0003779;GO:0005102;GO:0005178;GO:0005488;GO:0005509;GO:0005515;GO:0008092;GO:0032403;GO:0042802;GO:0042803;GO:0043167;GO:0043169;GO:0046872;GO:0046983;GO:0051015	nucleoside binding;actin binding;receptor binding;integrin binding;binding;calcium ion binding;protein binding;cytoskeletal protein binding;protein complex binding;identical protein binding;protein homodimerization activity;ion binding;cation binding	GO:0010941;GO:0022898;GO:0032409;GO:0032411;GO:0032412;GO:0032414;GO:0032415;GO:0032417;GO:0032879;GO:0034762;GO:0042981;GO:0043067;GO:0044093;GO:0048518;GO:0048522;GO:0050789;GO:0050793;GO:0050794;GO:0051049;GO:0051050;GO:0051270;GO:0051272;GO:0065007;GO:0065009	regulation of cell death;regulation of transmembrane transporter activity;regulation of transporter activity;positive regulation of transporter activity;regulation of ion transmembrane transporter activity	hsa:81	ko04810;ko04510;ko04520;ko04530;ko04670;ko05322	Regulation of actin cytoskeleton;Focal adhesion;Adherens junction;Tight junction;Leukocyte transendothelial migration;Systemic lupus erythematosus	K05699	13	24	25	31	24	25	31	16	17	21	34.8	34.8	25.8	104.85	911	6
286	4126;4587			IPI00076597.3;IPI00433171.1	2;2	2;2	2;2	FALSE	Alpha-ketoglutarate-dependent dioxygenase alkB homolog 3;Alkylated DNA repair protein alkB homolog 3;Prostate cancer antigen 1;DEPC-1	ALKBH3;ABH3;DEPC1	Isoform 1 of Alpha-ketoglutarate-dependent dioxygenase alkB homolog 3;Isoform 2 of Alpha-ketoglutarate-dependent dioxygenase alkB homolog 3	Q96Q83-1;Q96Q83;Q96Q83-2	ALKB3_HUMAN	ENST00000302708;ENST00000378840		NP_631917				GO:0005654;GO:0005737;GO:0044422;GO:0044424;GO:0044428;GO:0044446;GO:0044464	nucleoplasm;cytoplasm;organelle part;intracellular part;nuclear part;intracellular organelle part;cell part	GO:0003676;GO:0003677;GO:0003684;GO:0003824;GO:0005488;GO:0005506;GO:0016491;GO:0016701;GO:0016702;GO:0019842;GO:0031406;GO:0031418;GO:0043167;GO:0043169;GO:0046872;GO:0046914;GO:0051213	nucleic acid binding;DNA binding;damaged DNA binding;catalytic activity;binding;iron ion binding;oxidoreductase activity;oxidoreductase activity, acting on single donors with incorporation of molecular oxygen	GO:0006139;GO:0006259;GO:0006281;GO:0006807;GO:0006950;GO:0006974;GO:0008152;GO:0009987;GO:0033554;GO:0034960;GO:0034984;GO:0043170;GO:0043283;GO:0044237;GO:0044238;GO:0044260;GO:0050896;GO:0051716;GO:0055114	nucleobase, nucleoside, nucleotide and nucleic acid metabolic process;DNA metabolic process;DNA repair;nitrogen compound metabolic process;response to stress;response to DNA damage stimulus;metabolic process;cellular process;cellular response to stress	hsa:221120			K10860	2	2	2	2	2	2	2	2	2	2	8	8	8	33.374	286	2		2
110	4771			IPI00011916.1;IPI00893993.1;IPI00893242.1	1;1;1	1;1;1	1;1;1	FALSE	Aminoacyl tRNA synthetase complex-interacting multifunctional protein 2;Multisynthetase complex auxiliary component p38;Protein JTV-1;Putative uncharacterized protein STAG3L3	AIMP2;JTV1;PRO0992;STAG3L3	Multisynthetase complex auxiliary component p38;28 kDa protein;Putative uncharacterized protein ENSP00000383327	Q13155;B2R7M3;A8MU58	AIMP2_HUMAN;A8MU58_HUMAN	ENST00000223029;ENST00000400479	OTTHUMP00000025129;OTTHUMP00000151158;OTTHUMP00000201311;OTTHUMP00000201310	NP_006294						GO:0005488;GO:0005515	binding;protein binding	GO:0006412;GO:0008152;GO:0009058;GO:0009059;GO:0009987;GO:0019538;GO:0034645;GO:0034960;GO:0034961;GO:0043170;GO:0043283;GO:0043284;GO:0044237;GO:0044238;GO:0044249;GO:0044260;GO:0044267	translation;metabolic process;biosynthetic process;macromolecule biosynthetic process;cellular process;protein metabolic process;cellular macromolecule biosynthetic process;cellular biopolymer metabolic process;cellular biopolymer biosynthetic process	hsa:7965				3	1	1	1	1	1	1	1	1	1	3.8	3.8	3.8	35.348	320	2		1
185	1035;1353;1413;3264	221;222	182;302	IPI00022258.1;IPI00646629.1;IPI00719771.1	4;4;2	4;4;2	3;3;2	FALSE	AMME syndrome candidate gene 1 protein;cDNA FLJ10841 fis, clone NT2RP4001339, highly similar to AMME syndrome candidate gene 1 protein homolog	AMMECR1;RP13-360B22.1-002	Isoform 1 of AMME syndrome candidate gene 1 protein;Alport syndrome, mental retardation, midface hypoplasia and elliptocytosis chromosomal region, gene 1;Isoform 3 of AMME syndrome candidate gene 1 protein	Q9Y4X0-1;Q9Y4X0;B2RBC1;B3KMF2;Q5JYV9;Q9Y4X0-3	AMER1_HUMAN;B3KMF2_HUMAN	ENST00000262844;ENST00000372059;ENST00000372057	OTTHUMP00000023851;OTTHUMP00000023852	NP_056180;NP_001020751	PF01871	AMMECR1	AMMECR1							hsa:9949				3	4	4	4	4	4	4	3	3	3	16.8	16.8	12	35.463	333	1.8	1	4
230	1034;1352;1413	221	160	IPI00027790.3	3	2	2	FALSE	AMMECR1-like protein	AMMECR1L	AMMECR1-like protein	Q6DCA0;B4E276	AMERL_HUMAN	ENST00000272647;ENST00000393001	OTTHUMP00000162270	NP_113633	PF01871	AMMECR1	AMMECR1							hsa:83607				1	3	3	4	2	2	3	2	2	3	14.2	9	9	34.499	310	2		2
591	5053			REV_IPI00004233.2;REV_IPI00413173.3	1;1	1;1	1;1	FALSE	Antigen KI-67	MKI67	>IPI:REV_IPI00004233.2|SWISS-PROT:P46013-1|ENSEMBL:ENSP00000357643|REFSEQ:NP_002408|VEGA:OTTHUMP00000020739 Tax_Id=9606 Gene_Symbol=MKI67 Isoform Long of Antigen KI-67;>IPI:REV_IPI00413173.3|SWISS-PROT:P46013-2|TREMBL:B4DRH3|ENSEMBL:ENSP00000357642|H-INV:H	P46013-1;P46013;P46013-2;B4DRH3	KI67_HUMAN	ENST00000368653;ENST00000368654	OTTHUMP00000020739;OTTHUMP00000020740	NP_002408	PF00498;PF08065	FHA;K167R	FHA domain;K167R (NUC007) repeat	GO:0005730;GO:0043226;GO:0043228;GO:0043229;GO:0043232;GO:0044422;GO:0044424;GO:0044428;GO:0044446;GO:0044464	nucleolus;organelle;non-membrane-bounded organelle;intracellular organelle;intracellular non-membrane-bounded organelle;organelle part;intracellular part;nuclear part;intracellular organelle part;cell part	GO:0000166;GO:0001882;GO:0001883;GO:0005488;GO:0005515;GO:0005524;GO:0017076;GO:0030554;GO:0032553;GO:0032555;GO:0032559	nucleotide binding;nucleoside binding;purine nucleoside binding;binding;protein binding;ATP binding;purine nucleotide binding;adenyl nucleotide binding;ribonucleotide binding;purine ribonucleotide binding;adenyl ribonucleotide binding	GO:0007049;GO:0008283;GO:0009987	cell cycle;cell proliferation;cellular process	hsa:4288				2	1	1	1	1	1	1	1	1	1	0.4	0.4	0.4	358.69	3256	1	1
284	2012;3190;4913	348;349	74;79	IPI00444945.2;IPI00443773.2;IPI00845474.1;IPI00885203.1;IPI00071059.4;IPI00439209.2;IPI00885178.1	3;3;3;3;3;2;2	3;3;3;3;3;2;2	3;3;3;3;3;2;2	FALSE	Apoptosis regulator BAX;Bcl-2-like protein 4	BAX;BCL2L4	Isoform Beta of Apoptosis regulator BAX;Isoform Alpha of Apoptosis regulator BAX;BCL2-associated X protein isoform sigma;Isoform Psi of Apoptosis regulator BAX;Isoform Epsilon of Apoptosis regulator BAX;Isoform Delta of Apoptosis regulator BAX;Isoform Zeta	Q07812-2;Q07812;Q5ZPJ1;Q07812-1;A8K4W1;Q9NYG7;Q07812-7;Q07812-5;O95074;Q07812-4;Q8WXU1;Q9UEI8;Q07812-6	BAX_HUMAN	ENST00000293288;ENST00000345358;ENST00000354470;ENST00000356483;ENST00000391871	OTTHUMP00000076133;OTTHUMP00000076134;OTTHUMP00000076136;OTTHUMP00000076135;OTTHUMP00000076132	NP_004315;NP_620116;NP_620120;NP_620119;NP_620118	PF00452	Bcl-2	Apoptosis regulator proteins, Bcl-2 family	GO:0005741;GO:0005757;GO:0005789;GO:0005829;GO:0016020;GO:0019867;GO:0031090;GO:0031966;GO:0031968;GO:0044422;GO:0044424;GO:0044425;GO:0044429;GO:0044432;GO:0044444;GO:0044446;GO:0044464;GO:0046930	mitochondrial outer membrane;mitochondrial permeability transition pore complex;endoplasmic reticulum membrane;cytosol;membrane;outer membrane;organelle membrane;mitochondrial membrane;organelle outer membrane;organelle part;intracellular part	GO:0005488;GO:0005515;GO:0008289;GO:0019904;GO:0042802;GO:0042803;GO:0046982;GO:0046983;GO:0051400;GO:0051434;GO:0070513	binding;protein binding;lipid binding;protein domain specific binding;identical protein binding;protein homodimerization activity;protein heterodimerization activity;protein dimerization activity;BH domain binding;BH3 domain binding;death domain binding	GO:0000737;GO:0001783;GO:0001836;GO:0006139;GO:0006259;GO:0006308;GO:0006309;GO:0006461;GO:0006807;GO:0006810;GO:0006873;GO:0006915;GO:0006916;GO:0006917;GO:0006919;GO:0006921;GO:0006922;GO:0006923;GO:0006927;GO:0006944;GO:0006996;GO:0007005;GO:0007049;GO:0008053;GO:0008152;GO:0008219;GO:0008624;GO:0008629;GO:0008634;GO:0008635;GO:0008637;GO:0009056;GO:0009057;GO:0009636;GO:0009653;GO:0009892;GO:…	DNA catabolic process, endonucleolytic;B cell apoptosis;release of cytochrome c from mitochondria;nucleobase, nucleoside, nucleotide and nucleic acid metabolic process;DNA metabolic process;DNA catabolic process;DNA fragmentation involved in apoptosis	hsa:581	ko04210;ko04115;ko05200;ko05210;ko05014;ko05016	Apoptosis;p53 signaling pathway;Pathways in cancer;Colorectal cancer;Amyotrophic lateral sclerosis (ALS);Huntington's disease	K02159	7	3	3	3	3	3	3	3	3	3	15.6	15.6	15.6	24.22	218	1	3
521	487;538;1066;1532;2155;2886;3254;3723;3977;4589;4704;5078	678	194	IPI00420029.1;IPI00414767.1;IPI00554783.4;IPI00411460.1;IPI00420031.1;IPI00420033.1;IPI00420030.1;IPI00646273.1;IPI00375305.1;IPI00428971.1;IPI00180685.3;IPI00420032.1;IPI00428970.1;IPI00428972.1;IPI00872976.1;IPI00873439.1	12;12;11;11;11;10;9;9;8;8;4;3;3;3;3;2	12;12;11;11;11;10;9;9;8;8;4;3;3;3;3;2	12;12;11;11;11;10;9;9;8;8;4;3;3;3;3;2	FALSE	Aprataxin;Forkhead-associated domain histidine triad-like protein;Aprataxin variant LE5	APTX;AXA1;RP11-562M8.1-005	Isoform 1 of Aprataxin;Isoform 7 of Aprataxin;aprataxin isoform b;Isoform 10 of Aprataxin;Isoform 5 of Aprataxin;Isoform 8 of Aprataxin;Isoform 3 of Aprataxin;Aprataxin;Isoform 4 of Aprataxin;Aprataxin variant LE5	Q7Z2E3-1;Q7Z2E3;Q5T784;Q7Z2E3-7;Q6JV85;Q7Z2E3-9;Q5T782;Q7Z2E3-10;Q7Z2E3-5;Q7Z2E3-8;Q7Z2E3-3;Q5T783;Q7Z2E3-4;Q0P662;Q6JV81	APTX_HUMAN;Q5T783_HUMAN;Q6JV81_HUMAN	ENST00000309615;ENST00000344355;ENST00000379812;ENST00000379813;ENST00000379819;ENST00000379827	OTTHUMP00000021190;OTTHUMP00000021191;OTTHUMP00000021189;OTTHUMP00000021192	NP_778243;NP_778239;NP_778242	PF01230	HIT	HIT domain	GO:0000785;GO:0005654;GO:0005730;GO:0043226;GO:0043228;GO:0043229;GO:0043232;GO:0044422;GO:0044424;GO:0044427;GO:0044428;GO:0044446;GO:0044464	chromatin;nucleoplasm;nucleolus;organelle;non-membrane-bounded organelle;intracellular organelle;intracellular non-membrane-bounded organelle;organelle part;intracellular part;chromosomal part;nuclear part;intracellular organelle part;cell part	GO:0003676;GO:0003677;GO:0003682;GO:0003684;GO:0003690;GO:0003723;GO:0003725;GO:0003824;GO:0004518;GO:0004527;GO:0004529;GO:0004536;GO:0005488;GO:0005515;GO:0008270;GO:0008409;GO:0008967;GO:0016787;GO:0016788;GO:0016791;GO:0016796;GO:0016895;GO:0033699;GO:0035312;GO:0042578;GO:0043167;GO:0043169;GO:0043566;GO:0046872;GO:0046914;GO:0047485	nucleic acid binding;DNA binding;chromatin binding;damaged DNA binding;double-stranded DNA binding;RNA binding;double-stranded RNA binding;catalytic activity;nuclease activity;exonuclease activity;exodeoxyribonuclease activity;deoxyribonuclease activity	GO:0000012;GO:0000302;GO:0006139;GO:0006259;GO:0006281;GO:0006807;GO:0006950;GO:0006974;GO:0006979;GO:0008152;GO:0008219;GO:0009987;GO:0010468;GO:0010608;GO:0016265;GO:0019222;GO:0019538;GO:0031647;GO:0033554;GO:0034960;GO:0034984;GO:0042221;GO:0042542;GO:0043170;GO:0043283;GO:0044237;GO:0044238;GO:0044260;GO:0050789;GO:0050896;GO:0051716;GO:0060255;GO:0065007;GO:0065008	single strand break repair;response to reactive oxygen species;nucleobase, nucleoside, nucleotide and nucleic acid metabolic process;DNA metabolic process;DNA repair;nitrogen compound metabolic process;response to stress;response to DNA damage stimulus	hsa:54840			K10863	16	12	13	18	12	13	18	12	13	18	40.2	40.2	40.2	40.74	356	3			15
172	125;1944			IPI00020196.5;IPI00871811.1;IPI00470847.3	2;2;1	2;2;1	2;2;1	FALSE	Armadillo repeat-containing protein 6;cDNA FLJ50945, highly similar to Armadillo repeat-containing protein 6;Putative uncharacterized protein DKFZp762A1314	ARMC6;DKFZp762A1314	Armadillo repeat-containing protein 6;armadillo repeat containing 6;Putative uncharacterized protein DKFZp762A1314 (Fragment)	Q6NXE6;B4DI98;B4E1N1;Q68CW5	ARMC6_HUMAN;B4E1N1_HUMAN;Q68CW5_HUMAN	ENST00000392336;ENST00000269932;ENST00000392335;ENST00000379532	OTTHUMP00000077571	NP_219483	PF00514	Arm	Armadillo/beta-catenin-like repeat			GO:0005488;GO:0005515	binding;protein binding			hsa:93436				3	2	2	2	2	2	2	2	2	2	5.8	5.8	5.8	54.141	501	3			2
367	1184;1469;2895			IPI00216951.2	3	3	3	FALSE	Aspartyl-tRNA synthetase, cytoplasmic;Aspartate--tRNA ligase;Cell proliferation-inducing gene 40 protein	DARS;PIG40	Aspartyl-tRNA synthetase, cytoplasmic	P14868;A8K3J2;Q53R85;Q53T60;Q68CR9	SYDC_HUMAN	ENST00000264161	OTTHUMP00000162534	NP_001340	PF00152;PF01336	tRNA-synt_2;tRNA_anti	tRNA synthetases class II (D, K and N);OB-fold nucleic acid binding domain	GO:0000267;GO:0005625;GO:0005737;GO:0044424;GO:0044464	cell fraction;soluble fraction;cytoplasm;intracellular part;cell part	GO:0000166;GO:0001882;GO:0001883;GO:0003676;GO:0003824;GO:0004046;GO:0004812;GO:0004815;GO:0005488;GO:0005515;GO:0005524;GO:0016787;GO:0016810;GO:0016811;GO:0016874;GO:0016875;GO:0016876;GO:0017076;GO:0030554;GO:0032553;GO:0032555;GO:0032559	nucleotide binding;nucleoside binding;purine nucleoside binding;nucleic acid binding;catalytic activity;aminoacylase activity;aminoacyl-tRNA ligase activity;aspartate-tRNA ligase activity;binding;protein binding;ATP binding;hydrolase activity	GO:0006082;GO:0006139;GO:0006399;GO:0006418;GO:0006422;GO:0006461;GO:0006519;GO:0006520;GO:0006807;GO:0008152;GO:0009308;GO:0009987;GO:0010926;GO:0016043;GO:0016070;GO:0019752;GO:0022607;GO:0034660;GO:0034960;GO:0042180;GO:0043038;GO:0043039;GO:0043170;GO:0043283;GO:0043436;GO:0043933;GO:0044106;GO:0044237;GO:0044238;GO:0044260;GO:0065003	organic acid metabolic process;nucleobase, nucleoside, nucleotide and nucleic acid metabolic process;tRNA metabolic process;tRNA aminoacylation for protein translation;aspartyl-tRNA aminoacylation;protein complex assembly	hsa:1615	ko00252;ko00970	Alanine and aspartate metabolism;Aminoacyl-tRNA biosynthesis	K01876	1	3	3	3	3	3	3	3	3	3	8.8	8.8	8.8	57.136	501	4				3
421	1428;1539;1665;2649			IPI00294834.6;IPI00032449.2;IPI00032453.3;IPI00746217.1;IPI00909538.1;IPI00396582.4;IPI00910043.1;IPI00024572.3;IPI00032450.2;IPI00433478.3;IPI00796966.1	4;1;1;1;1;1;1;1;1;1;1	4;1;1;1;1;1;1;1;1;1;1	4;1;1;1;1;1;1;1;1;1;1	FALSE	Aspartyl/asparaginyl beta-hydroxylase;Aspartate beta-hydroxylase;Peptide-aspartate beta-dioxygenase	ASPH	Aspartyl/asparaginyl beta-hydroxylase	Q12797;A8K721;B3GQE5;B4E2K4	ASPH_HUMAN	ENST00000379454	OTTHUMP00000177711	NP_004309	PF05279;PF05118	Asp-B-Hydro_N;Asp_Arg_Hydrox	Aspartyl beta-hydroxylase N-terminal region;Aspartyl/Asparaginyl beta-hydroxylase	GO:0016021;GO:0030176;GO:0031224;GO:0031227;GO:0031300;GO:0031301;GO:0044422;GO:0044424;GO:0044425;GO:0044432;GO:0044444;GO:0044446;GO:0044464	integral to membrane;integral to endoplasmic reticulum membrane;intrinsic to membrane;intrinsic to endoplasmic reticulum membrane;intrinsic to organelle membrane;integral to organelle membrane;organelle part;intracellular part;membrane part	GO:0003824;GO:0004597;GO:0005198;GO:0005488;GO:0005506;GO:0005509;GO:0008307;GO:0009055;GO:0016491;GO:0016701;GO:0016702;GO:0016705;GO:0016706;GO:0043167;GO:0043169;GO:0046872;GO:0046914;GO:0051213	catalytic activity;peptide-aspartate beta-dioxygenase activity;structural molecule activity;binding;iron ion binding;calcium ion binding;structural constituent of muscle;electron carrier activity;oxidoreductase activity	GO:0003008;GO:0003012;GO:0006936;GO:0008152;GO:0032501;GO:0055114	system process;muscle system process;muscle contraction;metabolic process;multicellular organismal process;oxidation reduction	hsa:444			K00476	11	4	4	5	4	4	5	4	4	5	6.6	6.6	6.6	85.862	758	4.83		1	1
542	4003	684;685	456;477	IPI00470537.2;IPI00647133.1;IPI00884387.1;IPI00878012.1	1;1;1;1	1;1;1;1	1;1;1;1	TRUE	AT-rich interactive domain-containing protein 2;ARID domain-containing protein 2;BRG1-associated factor 200;Zinc finger protein with activation potential;Zipzap/p200	ARID2;KIAA1557	Isoform 1 of AT-rich interactive domain-containing protein 2;Isoform 3 of AT-rich interactive domain-containing protein 2;Protein;181 kDa protein	Q68CP9-1;Q68CP9;Q68CP9-3	ARID2_HUMAN	ENST00000334344;ENST00000338636	OTTHUMP00000197509;OTTHUMP00000167208;OTTHUMP00000197510;OTTHUMP00000167207	NP_689854	PF01388	ARID	ARID/BRIGHT DNA binding domain	GO:0005634;GO:0043226;GO:0043227;GO:0043229;GO:0043231;GO:0044424;GO:0044464	nucleus;organelle;membrane-bounded organelle;intracellular organelle;intracellular membrane-bounded organelle;intracellular part;cell part	GO:0003676;GO:0003677;GO:0005488;GO:0005515;GO:0008270;GO:0043167;GO:0043169;GO:0046872;GO:0046914	nucleic acid binding;DNA binding;binding;protein binding;zinc ion binding;ion binding;cation binding;metal ion binding;transition metal ion binding	GO:0006139;GO:0006325;GO:0006350;GO:0006355;GO:0006807;GO:0006996;GO:0008152;GO:0009058;GO:0009059;GO:0009889;GO:0009987;GO:0010468;GO:0010556;GO:0016043;GO:0016568;GO:0019219;GO:0019222;GO:0031323;GO:0031326;GO:0034645;GO:0034960;GO:0034961;GO:0043170;GO:0043283;GO:0043284;GO:0044237;GO:0044238;GO:0044249;GO:0044260;GO:0045449;GO:0050789;GO:0050794;GO:0051171;GO:0051252;GO:0051276;GO:0060255;GO:…	nucleobase, nucleoside, nucleotide and nucleic acid metabolic process;chromatin organization;transcription;regulation of transcription, DNA-dependent;nitrogen compound metabolic process;organelle organization;metabolic process;biosynthetic process	hsa:196528			K11765	4	1	1	1	1	1	1	1	1	1	2.2	2.2	2.2	197.39	1835	5
534	99;1167;1286;1313;1614;1621;2946;3216;4195;4414;4818	681	1	IPI00456359.1;IPI00456363.1;IPI00642402.1;IPI00639962.1;IPI00456361.3;IPI00883782.1;IPI00456365.1;IPI00456367.3;IPI00456369.1;IPI00479363.3	11;10;10;10;10;10;10;10;10;4	11;10;10;10;10;10;10;10;10;4	11;10;10;10;10;10;10;10;10;4	FALSE	Ataxin-2-like protein;Ataxin-2 domain protein;Ataxin-2-related protein;cDNA FLJ77026, highly similar to Homo sapiens ataxin 2-like (ATXN2L), transcript variant E, mRNA	ATXN2L;A2D;A2LG;A2LP;A2RP	Isoform 1 of Ataxin-2-like protein;Isoform 3 of Ataxin-2-like protein;114 kDa protein;114 kDa protein;Isoform 2 of Ataxin-2-like protein;ataxin 2 related protein isoform E;Isoform 4 of Ataxin-2-like protein;Isoform 5 of Ataxin-2-like protein;Isoform 6 of A	Q8WWM7-1;Q8WWM7;Q8WWM7-3;Q63ZY4;Q8WWM7-2;A8K1R6;Q8WWM7-4;Q8WWM7-5;Q8WWM7-6	ATX2L_HUMAN;A8K1R6_HUMAN	ENST00000325200;ENST00000325215;ENST00000336783;ENST00000340394;ENST00000359153;ENST00000395547	OTTHUMP00000080076;OTTHUMP00000122538;OTTHUMP00000080079;OTTHUMP00000122537;OTTHUMP00000080082;OTTHUMP00000080083;OTTHUMP00000080080;OTTHUMP00000080077;OTTHUMP00000080078;OTTHUMP00000122536	NP_009176;NP_680780;NP_663760;NP_680782;NP_680781	PF06741;PF07145	LsmAD;PAM2	LsmAD domain;Ataxin-2 C-terminal region	GO:0016020;GO:0044464	membrane;cell part					hsa:11273				10	11	11	13	11	11	13	11	11	13	14.5	14.5	14.5	113.37	1075	7
554	1042;1488;2487;4092;5146	710;711	236;370	IPI00845461.2;IPI00550523.5	5;5	5;5	5;5	FALSE	Atlastin-3	ATL3	Isoform 2 of Atlastin-3;Isoform 1 of Atlastin-3	Q6DD88-2;Q6DD88;Q6DD88-1;B4DXC4	ATLA3_HUMAN	ENST00000332645;ENST00000398868		NP_056274	PF02263	GBP	Guanylate-binding protein, N-terminal domain	GO:0016021;GO:0031224;GO:0044425;GO:0044464	integral to membrane;intrinsic to membrane;membrane part;cell part	GO:0000166;GO:0003824;GO:0003924;GO:0005488;GO:0005525;GO:0016462;GO:0016787;GO:0016817;GO:0016818;GO:0017076;GO:0017111;GO:0019001;GO:0032553;GO:0032555;GO:0032561	nucleotide binding;catalytic activity;GTPase activity;binding;GTP binding;pyrophosphatase activity;hydrolase activity;hydrolase activity, acting on acid anhydrides;hydrolase activity, acting on acid anhydrides, in phosphorus-containing anhydrides			hsa:25923				2	5	5	6	5	5	6	5	5	6	16.9	16.9	16.9	63.381	568	4				5
556	2728			IPI00654820.2;IPI00552036.3	1;1	1;1	1;1	FALSE	ATP synthase subunit a;F-ATPase protein 6	MT-ATP6;ATP6;ATPASE6;MTATP6	ATP synthase subunit a;ATP synthase F0 subunit 6	P00846;A0S0T0;A0S0Z5;A0S1G1;A0S2B3;A0S2H8;A0S2R9;A0S2V8;A0S3K5;A0S3X2;A0S437;A0S525;A0S590;A0SB36;A0SBS0;A0SBX2;A0SCX3;A1DTA5;A1DTI3;A1DV99;A1DVF1;A1E1E3;A1E1T6;A1Z496;A1Z4E8;A1Z4G1;A1Z4L3;A1Z519;A3FPA1;A3R0R5;A4GWW2;A4GYN0;A4LB80;A4ZLA9;A4ZLL3;A4ZM04;A4ZM68;A4ZYE7;A5JYK3;A6YUI6;A6YUS7;A6YUU0;A6YVN9;A6YVQ2;A6YVS8;A6YW31;A6YW69;A6YWX8;A6YX94;A6YXS6;A6YYN7;A6Z2Z4;A6Z4T0;A6Z571;A6Z659;A6Z698;A6Z6R7;…	ATP6_HUMAN;A6ZGJ0_HUMAN	ENST00000361899;ENST00000409008;ENST00000409152		AP_000644;NP_536848	PF00119	ATP-synt_A	ATP synthase A chain	GO:0000276;GO:0016021;GO:0031224;GO:0032991;GO:0033177;GO:0043234;GO:0044422;GO:0044424;GO:0044425;GO:0044429;GO:0044444;GO:0044446;GO:0044455;GO:0044464;GO:0045263;GO:0005743;GO:0016020;GO:0019866;GO:0031090;GO:0031966	mitochondrial proton-transporting ATP synthase complex, coupling factor F(o);integral to membrane;intrinsic to membrane;macromolecular complex;proton-transporting two-sector ATPase complex, proton-transporting domain;protein complex;organelle part	GO:0005215;GO:0008324;GO:0015075;GO:0015077;GO:0015078;GO:0022857;GO:0022890;GO:0022891;GO:0022892	transporter activity;cation transmembrane transporter activity;ion transmembrane transporter activity;monovalent inorganic cation transmembrane transporter activity;hydrogen ion transmembrane transporter activity;transmembrane transporter activity	GO:0006139;GO:0006163;GO:0006164;GO:0006753;GO:0006754;GO:0006807;GO:0006810;GO:0006811;GO:0006812;GO:0006818;GO:0008152;GO:0009058;GO:0009117;GO:0009141;GO:0009142;GO:0009144;GO:0009145;GO:0009150;GO:0009152;GO:0009165;GO:0009199;GO:0009201;GO:0009205;GO:0009206;GO:0009259;GO:0009260;GO:0009987;GO:0015672;GO:0015985;GO:0015986;GO:0015992;GO:0034220;GO:0044237;GO:0044238;GO:0044249;GO:0046034;GO:…	nucleobase, nucleoside, nucleotide and nucleic acid metabolic process;purine nucleotide metabolic process;purine nucleotide biosynthetic process;nucleoside phosphate metabolic process;ATP biosynthetic process;nitrogen compound metabolic process;transport	hsa:4508	ko00190;ko05010;ko05012;ko05016	Oxidative phosphorylation;Alzheimer's disease;Parkinson's disease;Huntington's disease	K02126	2	1	1	2	1	1	2	1	1	2	4.2	4.2	4.2	26.049	236	1	1
470	84;1662;2467;3603			IPI00556553.1;IPI00306748.1	4;4	4;4	4;4	FALSE	ATP-binding cassette sub-family B member 7, mitochondrial;ATP-binding cassette transporter 7	ABCB7;ABC7	Isoform 2 of ATP-binding cassette sub-family B member 7, mitochondrial;Isoform 1 of ATP-binding cassette sub-family B member 7, mitochondrial	O75027-2;O75027;B3KM98;O75027-1;B4DGL8	ABCB7_HUMAN	ENST00000253577;ENST00000373394	OTTHUMP00000023578;OTTHUMP00000023579	NP_004290	PF00664;PF00005	ABC_membrane;ABC_tran	ABC transporter transmembrane region;ABC transporter	GO:0005743;GO:0016020;GO:0016021;GO:0019866;GO:0031090;GO:0031224;GO:0031966;GO:0044422;GO:0044424;GO:0044425;GO:0044429;GO:0044444;GO:0044446;GO:0044464	mitochondrial inner membrane;membrane;integral to membrane;organelle inner membrane;organelle membrane;intrinsic to membrane;mitochondrial membrane;organelle part;intracellular part;membrane part;mitochondrial part;cytoplasmic part	GO:0000166;GO:0001882;GO:0001883;GO:0003824;GO:0005215;GO:0005488;GO:0005524;GO:0015232;GO:0015399;GO:0015405;GO:0016462;GO:0016787;GO:0016817;GO:0016818;GO:0016820;GO:0016887;GO:0017076;GO:0017111;GO:0022804;GO:0022857;GO:0030554;GO:0032553;GO:0032555;GO:0032559;GO:0042623;GO:0042626;GO:0043492;GO:0051184	nucleotide binding;nucleoside binding;purine nucleoside binding;catalytic activity;transporter activity;binding;ATP binding;heme transporter activity;primary active transmembrane transporter activity	GO:0006810;GO:0051234	transport;establishment of localization	hsa:22	ko02010	ABC transporters	K05662	2	4	4	8	4	4	8	4	4	8	8.4	8.4	8.4	82.768	753	4.33				4
23	1154;1513;1941;2627;4745			IPI00002372.1;IPI00185503.4;IPI00908804.1;IPI00884932.1	5;5;4;1	5;5;4;1	5;5;4;1	FALSE	ATP-binding cassette sub-family D member 3;70 kDa peroxisomal membrane protein;PMP70;cDNA FLJ53353, highly similar to ATP-binding cassette sub-family D member 3	ABCD3;PMP70;PXMP1	Isoform 1 of ATP-binding cassette sub-family D member 3;Isoform 2 of ATP-binding cassette sub-family D member 3;cDNA FLJ53353, highly similar to ATP-binding cassette sub-family D member 3	P28288-1;P28288;B4DZ22;P28288-2;B4DL07	ABCD3_HUMAN;B4DL07_HUMAN	ENST00000370214;ENST00000394233	OTTHUMP00000012428	NP_002849	PF06472;PF00005	ABC_membrane_2;ABC_tran	ABC transporter transmembrane region 2;ABC transporter	GO:0005779;GO:0016021;GO:0031224;GO:0031231;GO:0031300;GO:0031301;GO:0044422;GO:0044424;GO:0044425;GO:0044438;GO:0044439;GO:0044444;GO:0044446;GO:0044464	integral to peroxisomal membrane;integral to membrane;intrinsic to membrane;intrinsic to peroxisomal membrane;intrinsic to organelle membrane;integral to organelle membrane;organelle part;intracellular part;membrane part;microbody part;peroxisomal part	GO:0000166;GO:0001882;GO:0001883;GO:0003824;GO:0005215;GO:0005488;GO:0005515;GO:0005524;GO:0015399;GO:0015405;GO:0016462;GO:0016787;GO:0016817;GO:0016818;GO:0016820;GO:0016887;GO:0017076;GO:0017111;GO:0022804;GO:0022857;GO:0030554;GO:0032553;GO:0032555;GO:0032559;GO:0042623;GO:0042626;GO:0043492	nucleotide binding;nucleoside binding;purine nucleoside binding;catalytic activity;transporter activity;binding;protein binding;ATP binding;primary active transmembrane transporter activity;P-P-bond-hydrolysis-driven transmembrane transporter activity	GO:0006810;GO:0006869;GO:0006996;GO:0007031;GO:0009987;GO:0015718;GO:0015849;GO:0015908;GO:0015909;GO:0015910;GO:0016043;GO:0046942;GO:0051234	transport;lipid transport;organelle organization;peroxisome organization;cellular process;monocarboxylic acid transport;organic acid transport;fatty acid transport;long-chain fatty acid transport;peroxisomal long-chain fatty acid import	hsa:5825	ko02010	ABC transporters	K05677	4	5	5	8	5	5	8	5	5	8	12.6	12.6	12.6	75.475	659	4.75				2
46	1102;1214;2067;2132;2282;2468;2563;2575;2721;2830;2847;4090;4446;4571;5061;5198	79;80;81;82;83	126;190;206;338;453	IPI00068506.1;IPI00005045.1	16;16	16;16	16;16	FALSE	ATP-binding cassette, sub-family F (GCN20), member 2, isoform CRA_d;Putative uncharacterized protein ABCF2;ATP-binding cassette sub-family F member 2;Iron-inhibited ABC transporter 2	ABCF2;hCG_1643314;HUSSY-18	ATP-binding cassette, sub-family F, member 2 isoform b;ATP-binding cassette sub-family F member 2	Q75MJ1;Q9UG63;Q75MJ0	Q75MJ1_HUMAN;ABCF2_HUMAN	ENST00000222388;ENST00000287844	OTTHUMP00000025088	NP_005683;NP_009120	PF00005	ABC_tran	ABC transporter	GO:0005740;GO:0031967;GO:0031975;GO:0032991;GO:0043190;GO:0043234;GO:0044422;GO:0044424;GO:0044425;GO:0044429;GO:0044444;GO:0044446;GO:0044464	mitochondrial envelope;organelle envelope;envelope;macromolecular complex;ATP-binding cassette (ABC) transporter complex;protein complex;organelle part;intracellular part;membrane part;mitochondrial part;cytoplasmic part;intracellular organelle part	GO:0000166;GO:0001882;GO:0001883;GO:0003824;GO:0005488;GO:0005524;GO:0016462;GO:0016787;GO:0016817;GO:0016818;GO:0016887;GO:0017076;GO:0017111;GO:0030554;GO:0032553;GO:0032555;GO:0032559;GO:0005215	nucleotide binding;nucleoside binding;purine nucleoside binding;catalytic activity;binding;ATP binding;pyrophosphatase activity;hydrolase activity;hydrolase activity, acting on acid anhydrides	GO:0006810;GO:0051234	transport;establishment of localization	hsa:10061			K06185	2	16	17	22	16	17	22	16	17	22	30.1	30.1	30.1	72.443	634	5
583	34;103;184;587;638;783;964;1522;1587;2449;2498;2644;2671;2889;2928;3003;3173;3222;3682;3776;4447;4502;4621;5138;5144	737;738;739;740	1059;1107;1131;1134	IPI00844578.1;REV_IPI00893739.2	25;1	25;1	25;1	FALSE	ATP-dependent RNA helicase A;Nuclear DNA helicase II;DEAH box protein 9	DHX9;DDX9;LKP;NDH2	ATP-dependent RNA helicase A	Q08211;B2RNV4;B3KU66;Q05CI5;Q12803;Q32Q22;Q58F26;Q6PJK6	DHX9_HUMAN	ENST00000367549	OTTHUMP00000033287	NP_001348	PF00270;PF00035;PF07717;PF04408;PF00271	DEAD;dsrm;DUF1605;HA2;Helicase_C	DEAD/DEAH box helicase;Double-stranded RNA binding motif;Domain of unknown function (DUF1605);Helicase associated domain (HA2);Helicase conserved C-terminal domain	GO:0005730;GO:0005813;GO:0005815;GO:0030529;GO:0032991;GO:0043226;GO:0043228;GO:0043229;GO:0043232;GO:0044422;GO:0044424;GO:0044428;GO:0044430;GO:0044444;GO:0044446;GO:0044464	nucleolus;centrosome;microtubule organizing center;ribonucleoprotein complex;macromolecular complex;organelle;non-membrane-bounded organelle;intracellular organelle;intracellular non-membrane-bounded organelle;organelle part;intracellular part	GO:0000166;GO:0001882;GO:0001883;GO:0003676;GO:0003677;GO:0003678;GO:0003723;GO:0003724;GO:0003725;GO:0003824;GO:0004003;GO:0004004;GO:0004386;GO:0005488;GO:0005515;GO:0005524;GO:0008026;GO:0008094;GO:0008186;GO:0016462;GO:0016787;GO:0016817;GO:0016818;GO:0016887;GO:0017076;GO:0017111;GO:0030554;GO:0032553;GO:0032555;GO:0032559;GO:0042623;GO:0070035	nucleotide binding;nucleoside binding;purine nucleoside binding;nucleic acid binding;DNA binding;DNA helicase activity;RNA binding;RNA helicase activity;double-stranded RNA binding;catalytic activity;ATP-dependent DNA helicase activity	GO:0000375;GO:0000377;GO:0000398;GO:0006139;GO:0006396;GO:0006397;GO:0006807;GO:0008152;GO:0008380;GO:0009987;GO:0016070;GO:0016071;GO:0034960;GO:0043170;GO:0043283;GO:0044237;GO:0044238;GO:0044260	RNA splicing, via transesterification reactions;RNA splicing, via transesterification reactions with bulged adenosine as nucleophile;nuclear mRNA splicing, via spliceosome;nucleobase, nucleoside, nucleotide and nucleic acid metabolic process	hsa:1660				2	25	25	43	25	25	43	25	25	43	23.1	23.1	23.1	140.96	1270	5.43	4	4	2
416	832;957;1275;1653;2527;4134			IPI00293655.3	6	6	6	FALSE	ATP-dependent RNA helicase DDX1;DEAD box protein 1;DEAD box protein retinoblastoma	DDX1	ATP-dependent RNA helicase DDX1	Q92499;A3RJH1;B4DME8;B4DP70;B4DPN6	DDX1_HUMAN	ENST00000233084;ENST00000381341	OTTHUMP00000115711	NP_004930	PF00270;PF00271;PF00622	DEAD;Helicase_C;SPRY	DEAD/DEAH box helicase;Helicase conserved C-terminal domain;SPRY domain	GO:0030529;GO:0032991;GO:0044424;GO:0044464	ribonucleoprotein complex;macromolecular complex;intracellular part;cell part	GO:0000166;GO:0001882;GO:0001883;GO:0003676;GO:0003723;GO:0003724;GO:0003824;GO:0004386;GO:0005488;GO:0005515;GO:0005524;GO:0008026;GO:0016462;GO:0016787;GO:0016817;GO:0016818;GO:0016887;GO:0017076;GO:0017111;GO:0030554;GO:0032553;GO:0032555;GO:0032559;GO:0042623;GO:0070035	nucleotide binding;nucleoside binding;purine nucleoside binding;nucleic acid binding;RNA binding;RNA helicase activity;catalytic activity;helicase activity;binding;protein binding;ATP binding;ATP-dependent helicase activity;pyrophosphatase activity	GO:0000245;GO:0006417;GO:0006446;GO:0007275;GO:0009889;GO:0009987;GO:0010468;GO:0010556;GO:0010608;GO:0010926;GO:0016043;GO:0019222;GO:0022607;GO:0022618;GO:0031323;GO:0031326;GO:0032268;GO:0032501;GO:0032502;GO:0034621;GO:0034622;GO:0043933;GO:0050789;GO:0050794;GO:0051246;GO:0060255;GO:0065003;GO:0065007;GO:0080090	spliceosome assembly;regulation of translation;regulation of translational initiation;multicellular organismal development;regulation of biosynthetic process;cellular process;regulation of gene expression;regulation of macromolecule biosynthetic process	hsa:1653				1	6	6	11	6	6	11	6	6	11	11.9	11.9	11.9	82.431	740	6
449	285;462;961;1010;1029;1080;1258;1474;1495;1541;1549;2063;2162;2422;2653;2763;3279;3342;3411;3637;3717;3916;4013;4375;4504;4825;4828;5079	535;536;537;538;539	117;265;316;323;361	IPI00301323.1;IPI00555700.1;IPI00657846.1	28;9;9	28;9;9	28;9;9	FALSE	ATP-dependent RNA helicase DDX18;DEAD box protein 18;Myc-regulated DEAD box protein	DDX18	ATP-dependent RNA helicase DDX18	Q9NVP1;Q4ZG72;Q53TI6;Q8N254	DDX18_HUMAN	ENST00000263239	OTTHUMP00000064465	NP_006764	PF00270;PF00271	DEAD;Helicase_C	DEAD/DEAH box helicase;Helicase conserved C-terminal domain			GO:0000166;GO:0001882;GO:0001883;GO:0003676;GO:0003723;GO:0003724;GO:0003824;GO:0004004;GO:0004386;GO:0005488;GO:0005524;GO:0008026;GO:0008186;GO:0016462;GO:0016787;GO:0016817;GO:0016818;GO:0016887;GO:0017076;GO:0017111;GO:0030554;GO:0032553;GO:0032555;GO:0032559;GO:0042623;GO:0070035	nucleotide binding;nucleoside binding;purine nucleoside binding;nucleic acid binding;RNA binding;RNA helicase activity;catalytic activity;ATP-dependent RNA helicase activity;helicase activity;binding;ATP binding;ATP-dependent helicase activity			hsa:8886	ko00790	Folate biosynthesis	K01529	3	28	32	59	28	32	59	28	32	59	59	59	59	75.406	670	4.96	1		6
66	257;504;653;669;1031;1496;1844;2254;3102;3289;3313;3392;3498;3716;3819;3823;3930;4249;4371;4533;4847;5140	122	491	IPI00006987.1;IPI00911118.1;IPI00910382.1;IPI00000207.1	22;19;9;1	22;19;9;1	22;19;9;1	FALSE	ATP-dependent RNA helicase DDX24;DEAD box protein 24;cDNA FLJ54363, highly similar to ATP-dependent RNA helicase DDX24 (EC 3.6.1.-)	DDX24	ATP-dependent RNA helicase DDX24;cDNA FLJ54363, highly similar to ATP-dependent RNA helicase DDX24	Q9GZR7;B4DM03;B4E300;Q4V9L5;Q59FS7;Q7Z4W0;Q7Z4X3;B4DKV2	DDX24_HUMAN;B4DKV2_HUMAN	ENST00000330836	OTTHUMP00000028401	NP_065147	PF00270;PF00271	DEAD;Helicase_C	DEAD/DEAH box helicase;Helicase conserved C-terminal domain	GO:0005730;GO:0005737;GO:0043226;GO:0043228;GO:0043229;GO:0043232;GO:0044422;GO:0044424;GO:0044428;GO:0044446;GO:0044464	nucleolus;cytoplasm;organelle;non-membrane-bounded organelle;intracellular organelle;intracellular non-membrane-bounded organelle;organelle part;intracellular part;nuclear part;intracellular organelle part;cell part	GO:0000166;GO:0001882;GO:0001883;GO:0003676;GO:0003723;GO:0003724;GO:0003824;GO:0004004;GO:0004386;GO:0005488;GO:0005524;GO:0008026;GO:0008186;GO:0016462;GO:0016787;GO:0016817;GO:0016818;GO:0016887;GO:0017076;GO:0017111;GO:0030554;GO:0032553;GO:0032555;GO:0032559;GO:0042623;GO:0070035	nucleotide binding;nucleoside binding;purine nucleoside binding;nucleic acid binding;RNA binding;RNA helicase activity;catalytic activity;ATP-dependent RNA helicase activity;helicase activity;binding;ATP binding;ATP-dependent helicase activity	GO:0006139;GO:0006807;GO:0008152;GO:0009987;GO:0016070;GO:0034960;GO:0043170;GO:0043283;GO:0044237;GO:0044238;GO:0044260	nucleobase, nucleoside, nucleotide and nucleic acid metabolic process;nitrogen compound metabolic process;metabolic process;cellular process;RNA metabolic process;cellular biopolymer metabolic process;macromolecule metabolic process	hsa:57062				4	22	23	35	22	23	35	22	23	35	31.9	31.9	31.9	96.331	859	5.69			2	2
512	18;251;283;624;632;641;745;962;963;967;980;1054;1456;1521;1702;2031;2240;2347;2409;2562;2863;2898;3334;3391;3714;3992;4001;4199;4518;4883;4937	651	671	IPI00409671.3;IPI00829889.1	31;29	31;29	31;29	FALSE	ATP-dependent RNA helicase DDX42;DEAD box protein 42;Splicing factor 3B-associated 125 kDa protein;RNA helicase-related protein;RNA helicase-like protein;SF3b DEAD-box protein	DDX42	Isoform 1 of ATP-dependent RNA helicase DDX42;Isoform 2 of ATP-dependent RNA helicase DDX42	Q86XP3-1;Q86XP3;B3KMI4;B3KTL4;B3KV84;B3KX23;Q86XP3-2;A8KA43	DDX42_HUMAN	ENST00000359353;ENST00000389924	OTTHUMP00000181793	NP_031398;NP_987095	PF00270;PF00271	DEAD;Helicase_C	DEAD/DEAH box helicase;Helicase conserved C-terminal domain	GO:0015030;GO:0016604;GO:0016607;GO:0044422;GO:0044424;GO:0044428;GO:0044446;GO:0044451;GO:0044464	Cajal body;nuclear body;nuclear speck;organelle part;intracellular part;nuclear part;intracellular organelle part;nucleoplasm part;cell part	GO:0000166;GO:0001882;GO:0001883;GO:0003676;GO:0003723;GO:0003824;GO:0004386;GO:0005488;GO:0005524;GO:0008026;GO:0016462;GO:0016787;GO:0016817;GO:0016818;GO:0016887;GO:0017076;GO:0017111;GO:0030554;GO:0032553;GO:0032555;GO:0032559;GO:0042623;GO:0070035	nucleotide binding;nucleoside binding;purine nucleoside binding;nucleic acid binding;RNA binding;catalytic activity;helicase activity;binding;ATP binding;ATP-dependent helicase activity;pyrophosphatase activity;hydrolase activity			hsa:11325				2	31	32	52	31	32	52	31	32	52	40	40	40	102.97	938	6.63		1
558	1797;1798			IPI00553153.1	2	2	2	FALSE	ATPase inhibitor, mitochondrial	ATPIF1;ATPI	Putative uncharacterized protein DKFZp564G0422	Q9UII2;Q5JXL8;Q6IAQ7;Q9BSL9	ATIF1_HUMAN	ENST00000335514	OTTHUMP00000003642	NP_057395	PF04568	IATP	Mitochondrial ATPase inhibitor, IATP	GO:0005739;GO:0009986;GO:0043226;GO:0043227;GO:0043229;GO:0043231;GO:0044424;GO:0044444;GO:0044464	mitochondrion;cell surface;organelle;membrane-bounded organelle;intracellular organelle;intracellular membrane-bounded organelle;intracellular part;cytoplasmic part;cell part	GO:0004857;GO:0005488;GO:0005515;GO:0005516;GO:0019899;GO:0030234;GO:0042030;GO:0042802;GO:0042803;GO:0043532;GO:0046983;GO:0051117;GO:0060589;GO:0060590	enzyme inhibitor activity;binding;protein binding;calmodulin binding;enzyme binding;enzyme regulator activity;ATPase inhibitor activity;identical protein binding;protein homodimerization activity;angiostatin binding;protein dimerization activity	GO:0001525;GO:0001936;GO:0001937;GO:0006091;GO:0006140;GO:0006461;GO:0008152;GO:0008285;GO:0009892;GO:0009987;GO:0010926;GO:0016043;GO:0019219;GO:0019222;GO:0022607;GO:0031323;GO:0031324;GO:0032502;GO:0042127;GO:0043086;GO:0043933;GO:0044092;GO:0044237;GO:0045934;GO:0045980;GO:0048519;GO:0048523;GO:0048646;GO:0050789;GO:0050790;GO:0050794;GO:0051171;GO:0051172;GO:0051259;GO:0051260;GO:0051262;GO:…	angiogenesis;regulation of endothelial cell proliferation;negative regulation of endothelial cell proliferation;generation of precursor metabolites and energy;regulation of nucleotide metabolic process;protein complex assembly;metabolic process	hsa:93974				1	2	2	5	2	2	5	2	2	5	10.3	10.3	10.3	12.405	107	1	4
376	2733;2770			IPI00218200.7	2	2	2	FALSE	B-cell receptor-associated protein 31;BCR-associated protein Bap31;p28 Bap31;Protein CDM;6C6-AG tumor-associated antigen	BCAP31;BAP31;DXS1357E	cDNA FLJ43643 fis, clone STOMA2008546, highly similar to B-cell receptor-associated protein 31	P51572;B3KQ79;Q53G72;Q53HT6	BAP31_HUMAN	ENST00000345046;ENST00000370133	OTTHUMP00000025977;OTTHUMP00000025978	NP_005736	PF05529	Bap31	B-cell receptor-associated protein 31-like	GO:0005789;GO:0005887;GO:0016020;GO:0016021;GO:0031090;GO:0031224;GO:0031226;GO:0033116;GO:0044422;GO:0044424;GO:0044425;GO:0044432;GO:0044444;GO:0044446;GO:0044459;GO:0044464	endoplasmic reticulum membrane;integral to plasma membrane;membrane;integral to membrane;organelle membrane;intrinsic to membrane;intrinsic to plasma membrane;ER-Golgi intermediate compartment membrane;organelle part;intracellular part;membrane part	GO:0005102;GO:0005488;GO:0005515	receptor binding;binding;protein binding	GO:0002376;GO:0006810;GO:0006886;GO:0006915;GO:0006955;GO:0008219;GO:0009987;GO:0012501;GO:0015031;GO:0016192;GO:0016265;GO:0045184;GO:0046907;GO:0050896;GO:0051234;GO:0051649	immune system process;transport;intracellular protein transport;apoptosis;immune response;cell death;cellular process;programmed cell death;protein transport;vesicle-mediated transport;death;establishment of protein localization;intracellular transport	hsa:10134				1	2	2	5	2	2	5	2	2	5	5.1	5.1	5.1	34.752	313	2		2
107	3646;4914			IPI00011420.2;IPI00386229.2;IPI00815814.1;IPI00657902.1;IPI00910780.1	2;2;1;1;1	2;2;1;1;1	2;2;1;1;1	FALSE	Bcl-2 homologous antagonist/killer;Apoptosis regulator BAK;Bcl-2-like protein 7;cDNA FLJ34488 fis, clone HLUNG2004388, highly similar to BCL-2 HOMOLOGOUS ANTAGONIST/KILLER;Putative Bcl-2 homologous antagonist/killer 2;Apoptosis regulator BAK-2;cDNA FLJ56706, highly similar to Bcl-2 homologous antagonist/killer	BAK1;BAK;BCL2L7;CDN1;BCL2L7P1;BAK2	Putative uncharacterized protein DKFZp686D0345;Pro-apoptotic protein BAKM variant;Putative Bcl-2 homologous antagonist/killer 2;BCL2-antagonist/killer 1, isoform CRA_a;cDNA FLJ56706, highly similar to Bcl-2 homologous antagonist/killer	Q16611;A8K7S8;B4DEB4;Q5HCI0;Q6I9T6;B3KRK7;Q8NFF3;Q13014;Q2YD93;B4E0L2	BAK_HUMAN;B3KRK7_HUMAN;BAK2_HUMAN;B4E0L2_HUMAN	ENST00000374467;ENST00000374460	OTTHUMP00000016211	NP_001179	PF00452	Bcl-2	Apoptosis regulator proteins, Bcl-2 family	GO:0005741;GO:0016020;GO:0019867;GO:0031090;GO:0031966;GO:0031968;GO:0044422;GO:0044424;GO:0044425;GO:0044429;GO:0044444;GO:0044446;GO:0044464;GO:0046930;GO:0016021;GO:0031224	mitochondrial outer membrane;membrane;outer membrane;organelle membrane;mitochondrial membrane;organelle outer membrane;organelle part;intracellular part;membrane part;mitochondrial part;cytoplasmic part;intracellular organelle part;cell part;pore complex	GO:0005488;GO:0005515;GO:0008270;GO:0042802;GO:0043167;GO:0043169;GO:0046872;GO:0046914;GO:0046982;GO:0046983	binding;protein binding;zinc ion binding;identical protein binding;ion binding;cation binding;metal ion binding;transition metal ion binding;protein heterodimerization activity;protein dimerization activity	GO:0001836;GO:0006810;GO:0006873;GO:0006917;GO:0006996;GO:0007005;GO:0007006;GO:0008637;GO:0009987;GO:0010248;GO:0010941;GO:0010942;GO:0012502;GO:0016043;GO:0016044;GO:0019725;GO:0042391;GO:0042592;GO:0042981;GO:0043065;GO:0043067;GO:0043068;GO:0043393;GO:0043496;GO:0043497;GO:0046902;GO:0048518;GO:0048522;GO:0048878;GO:0050789;GO:0050793;GO:0050794;GO:0050801;GO:0051094;GO:0051098;GO:0051234;GO:…	release of cytochrome c from mitochondria;transport;cellular ion homeostasis;induction of apoptosis;organelle organization;mitochondrion organization;mitochondrial membrane organization;apoptotic mitochondrial changes;cellular process	hsa:578				5	2	2	5	2	2	5	2	2	5	9.7	9.7	9.7	23.89	216	1	3
55	2756;3132;4163;4631	92	551	IPI00006079.1;IPI00413671.1;IPI00413672.1;IPI00886854.1;IPI00413673.1;IPI00787000.2	4;4;4;4;4;4	4;4;4;4;4;4	4;4;4;4;4;4	FALSE	Bcl-2-associated transcription factor 1	BCLAF1;BTF;KIAA0164	Isoform 1 of Bcl-2-associated transcription factor 1;Isoform 2 of Bcl-2-associated transcription factor 1;Isoform 3 of Bcl-2-associated transcription factor 1;similar to BCL2-associated transcription factor 1 isoform 2;Isoform 4 of Bcl-2-associated transcr	Q9NYF8-1;Q9NYF8;A2RU75;Q6DCA8;Q9NYF8-2;Q9NYF8-3;Q9NYF8-4;B0AZU3	BCLF1_HUMAN	ENST00000031135;ENST00000353331;ENST00000392348	OTTHUMP00000017270	NP_055554;NP_001070908;XP_001732863;NP_001070909;XP_001129341				GO:0005634;GO:0005737;GO:0043226;GO:0043227;GO:0043229;GO:0043231;GO:0044424;GO:0044464	nucleus;cytoplasm;organelle;membrane-bounded organelle;intracellular organelle;intracellular membrane-bounded organelle;intracellular part;cell part	GO:0003676;GO:0003677;GO:0005488;GO:0005515;GO:0016564;GO:0030528	nucleic acid binding;DNA binding;binding;protein binding;transcription repressor activity;transcription regulator activity	GO:0006139;GO:0006350;GO:0006355;GO:0006807;GO:0006917;GO:0008152;GO:0009058;GO:0009059;GO:0009889;GO:0009890;GO:0009892;GO:0009987;GO:0010468;GO:0010556;GO:0010558;GO:0010605;GO:0010629;GO:0010941;GO:0010942;GO:0012502;GO:0016481;GO:0019219;GO:0019222;GO:0031323;GO:0031324;GO:0031326;GO:0031327;GO:0034645;GO:0034960;GO:0034961;GO:0042981;GO:0043065;GO:0043067;GO:0043068;GO:0043170;GO:0043283;GO:…	nucleobase, nucleoside, nucleotide and nucleic acid metabolic process;transcription;regulation of transcription, DNA-dependent;nitrogen compound metabolic process;induction of apoptosis;metabolic process;biosynthetic process	hsa:9774				6	4	4	4	4	4	4	4	4	4	5.4	5.4	5.4	106.12	920	7
570	2751;4079	718	67	IPI00740027.1;IPI00470941.1	2;1	2;1	2;1	FALSE	BET1 homolog;Golgi vesicular membrane-trafficking protein p18;Putative uncharacterized protein DKFZp781C0425	BET1;DKFZp781C0425	BET1 homolog;Putative uncharacterized protein DKFZp781C0425	O15155;Q53XK0;Q96EA0;Q68DU7	BET1_HUMAN;Q68DU7_HUMAN	ENST00000222547;ENST00000357520	OTTHUMP00000025105;OTTHUMP00000163010	NP_005859	PF05739	SNARE	SNARE domain	GO:0000139;GO:0005789;GO:0016020;GO:0016021;GO:0031090;GO:0031224;GO:0044422;GO:0044424;GO:0044425;GO:0044431;GO:0044432;GO:0044444;GO:0044446;GO:0044464	Golgi membrane;endoplasmic reticulum membrane;membrane;integral to membrane;organelle membrane;intrinsic to membrane;organelle part;intracellular part;membrane part;Golgi apparatus part;endoplasmic reticulum part;cytoplasmic part	GO:0005488;GO:0005515	binding;protein binding	GO:0006810;GO:0006888;GO:0009987;GO:0015031;GO:0016192;GO:0045184;GO:0046907;GO:0048193;GO:0051234;GO:0051649	transport;ER to Golgi vesicle-mediated transport;cellular process;protein transport;vesicle-mediated transport;establishment of protein localization;intracellular transport;Golgi vesicle transport;establishment of localization	hsa:10282	ko04130	SNARE interactions in vesicular transport	K08504	2	2	2	3	2	2	3	2	2	3	24.6	24.6	24.6	13.289	118	1	3
64	620;871;2003;4009			IPI00006952.3	4	4	4	FALSE	Beta-lactamase-like protein 2	LACTB2;CGI-83	Beta-lactamase-like protein 2	Q53H82;A8K2D6	LACB2_HUMAN	ENST00000276590	OTTHUMP00000177740	NP_057111	PF00753	Lactamase_B	Metallo-beta-lactamase superfamily	GO:0005739;GO:0043226;GO:0043227;GO:0043229;GO:0043231;GO:0044424;GO:0044444;GO:0044464	mitochondrion;organelle;membrane-bounded organelle;intracellular organelle;intracellular membrane-bounded organelle;intracellular part;cytoplasmic part;cell part	GO:0003824;GO:0005488;GO:0008270;GO:0016787;GO:0043167;GO:0043169;GO:0046872;GO:0046914	catalytic activity;binding;zinc ion binding;hydrolase activity;ion binding;cation binding;metal ion binding;transition metal ion binding			hsa:51110				1	4	4	4	4	4	4	4	4	4	16.3	16.3	16.3	32.805	288	2		4
298	4522			IPI00103599.1	1	1	1	FALSE	BRI3-binding protein;Cervical cancer 1 proto-oncogene-binding protein KG19;HCCR-1	BRI3BP;KG19	BRI3-binding protein	Q8WY22	BRI3B_HUMAN	ENST00000341446	OTTHUMP00000169790	NP_542193				GO:0016021;GO:0031224;GO:0044425;GO:0044464	integral to membrane;intrinsic to membrane;membrane part;cell part					hsa:140707				1	1	1	3	1	1	3	1	1	3	7.6	7.6	7.6	27.835	251	1	2
116	3566;3876			IPI00012835.1;IPI00554626.3;IPI00010136.2;IPI00647506.1;IPI00010120.4	2;2;1;1;1	2;2;1;1;1	2;2;1;1;1	FALSE	C-terminal-binding protein 1;C-terminal binding protein 1;C-terminal binding protein 1, isoform CRA_b;C-terminal-binding protein 2;C-terminal binding protein 2	CTBP1;CTBP;hCG_1981976;CTBP2;RP11-59C5.2-005	C-terminal-binding protein 1;C-terminal binding protein 1 isoform 2;Isoform 2 of C-terminal-binding protein 2;C-terminal binding protein 2;Isoform 1 of C-terminal-binding protein 2	Q13363;Q4KMQ8;Q4W5N3;Q7Z2Q5;Q9NSY3;P56545-2;P56545;Q5SQP8;Q8IY44;P56545-1;A8K2X5;Q1WIS0	CTBP1_HUMAN;Q7Z2Q5_HUMAN;CTBP2_HUMAN;Q5SQP8_HUMAN	ENST00000290921;ENST00000382952;ENST00000309035;ENST00000337195;ENST00000334808	OTTHUMP00000113364;OTTHUMP00000020701;OTTHUMP00000020700;OTTHUMP00000020699	NP_001319;NP_001012632;NP_073713;NP_001077383;NP_001320	PF00389;PF02826	2-Hacid_dh;2-Hacid_dh_C	D-isomer specific 2-hydroxyacid dehydrogenase, catalytic domain;D-isomer specific 2-hydroxyacid dehydrogenase, NAD binding domain	GO:0005634;GO:0005737;GO:0043226;GO:0043227;GO:0043229;GO:0043231;GO:0044424;GO:0044464;GO:0030054;GO:0044425;GO:0044459;GO:0045202	nucleus;cytoplasm;organelle;membrane-bounded organelle;intracellular organelle;intracellular membrane-bounded organelle;intracellular part;cell part;cell junction;membrane part;plasma membrane part;synapse	GO:0000166;GO:0003824;GO:0005488;GO:0005515;GO:0008022;GO:0008134;GO:0016491;GO:0016614;GO:0016616;GO:0048037;GO:0050662;GO:0051287	nucleotide binding;catalytic activity;binding;protein binding;protein C-terminus binding;transcription factor binding;oxidoreductase activity;oxidoreductase activity, acting on CH-OH group of donors	GO:0006464;GO:0006468;GO:0006793;GO:0006796;GO:0008152;GO:0008285;GO:0009987;GO:0016310;GO:0019079;GO:0019538;GO:0022414;GO:0022415;GO:0034960;GO:0042127;GO:0043170;GO:0043283;GO:0043412;GO:0043687;GO:0044237;GO:0044238;GO:0044260;GO:0044267;GO:0048519;GO:0048523;GO:0050789;GO:0050794;GO:0055114;GO:0065007	protein modification process;protein amino acid phosphorylation;phosphorus metabolic process;phosphate metabolic process;metabolic process;negative regulation of cell proliferation;cellular process;phosphorylation;viral genome replication	hsa:1487;hsa:1488	ko04310;ko04330;ko05200;ko05220	Wnt signaling pathway;Notch signaling pathway;Pathways in cancer;Chronic myeloid leukemia	K04496	5	2	2	2	2	2	2	2	2	2	9.5	9.5	9.5	47.535	440	3			2
481	1706;2177;2475;2500;2748;2822;3479			IPI00333010.8;IPI00642935.1;IPI00383486.2	7;6;2	7;6;2	7;6;2	FALSE	Calcium homeostasis endoplasmic reticulum protein;SR-related CTD-associated factor 6;ERPROT 213-21;cDNA FLJ51520, highly similar to Homo sapiens calcium homeostasis endoplasmic reticulum protein (CHERP), mRNA	CHERP;DAN26;SCAF6	Isoform 1 of Calcium homeostasis endoplasmic reticulum protein;cDNA FLJ51519, highly similar to Homo sapiens calcium homeostasis endoplasmic reticulum protein (CHERP), mRNA	Q8IWX8-1;Q8IWX8;B4DL82;B4DPM4;Q59ET1	CHERP_HUMAN;B4DL82_HUMAN	ENST00000198939	OTTHUMP00000076270;OTTHUMP00000076271	NP_006378	PF04818;PF01585;PF01805	DUF618;G-patch;Surp	Protein of unknown function, DUF618;G-patch domain;Surp module	GO:0005783;GO:0043226;GO:0043227;GO:0043229;GO:0043231;GO:0044424;GO:0044444;GO:0044464;GO:0048471;GO:0005622	endoplasmic reticulum;organelle;membrane-bounded organelle;intracellular organelle;intracellular membrane-bounded organelle;intracellular part;cytoplasmic part;cell part;perinuclear region of cytoplasm;intracellular	GO:0003676;GO:0003723;GO:0005488	nucleic acid binding;RNA binding;binding	GO:0006139;GO:0006396;GO:0006807;GO:0007399;GO:0008152;GO:0009987;GO:0016070;GO:0032502;GO:0034960;GO:0043170;GO:0043283;GO:0044237;GO:0044238;GO:0044260;GO:0048731;GO:0048856	nucleobase, nucleoside, nucleotide and nucleic acid metabolic process;RNA processing;nitrogen compound metabolic process;nervous system development;metabolic process;cellular process;RNA metabolic process;developmental process	hsa:10523				3	7	7	11	7	7	11	7	7	11	9.1	9.1	9.1	103.57	916	7
497	2205;3561;5111			IPI00386271.4;IPI00911062.1;IPI00874284.2	3;2;1	3;2;1	3;2;1	FALSE	Calcium-binding mitochondrial carrier protein Aralar1;Mitochondrial aspartate glutamate carrier 1;Solute carrier family 25 member 12;cDNA FLJ57722, highly similar to Calcium-binding mitochondrial carrier protein Aralar1	SLC25A12;ARALAR1	Calcium-binding mitochondrial carrier protein Aralar1;cDNA FLJ57722, highly similar to Calcium-binding mitochondrial carrier protein Aralar1	O75746;B3KMV8;B4DGK6	CMC1_HUMAN;B4DGK6_HUMAN	ENST00000263812	OTTHUMP00000165848	NP_003696	PF00153	Mito_carr	Mitochondrial carrier protein	GO:0005743;GO:0016020;GO:0016021;GO:0019866;GO:0031090;GO:0031224;GO:0031966;GO:0044422;GO:0044424;GO:0044425;GO:0044429;GO:0044444;GO:0044446;GO:0044464	mitochondrial inner membrane;membrane;integral to membrane;organelle inner membrane;organelle membrane;intrinsic to membrane;mitochondrial membrane;organelle part;intracellular part;membrane part;mitochondrial part;cytoplasmic part	GO:0005215;GO:0005275;GO:0005313;GO:0005342;GO:0005488;GO:0005509;GO:0005515;GO:0015171;GO:0015172;GO:0015179;GO:0015183;GO:0022804;GO:0022857;GO:0022891;GO:0022892;GO:0043167;GO:0043169;GO:0046872;GO:0046943	transporter activity;amine transmembrane transporter activity;L-glutamate transmembrane transporter activity;organic acid transmembrane transporter activity;binding;calcium ion binding;protein binding;amino acid transmembrane transporter activity	GO:0006810;GO:0006811;GO:0006820;GO:0006839;GO:0006865;GO:0009987;GO:0010035;GO:0010038;GO:0015711;GO:0015800;GO:0015810;GO:0015813;GO:0015837;GO:0015849;GO:0042221;GO:0043490;GO:0046907;GO:0046942;GO:0050896;GO:0051234;GO:0051592;GO:0051649;GO:0055085	transport;ion transport;anion transport;mitochondrial transport;amino acid transport;cellular process;response to inorganic substance;response to metal ion;organic anion transport;acidic amino acid transport;aspartate transport;L-glutamate transport	hsa:8604				3	3	3	3	3	3	3	3	3	3	5.6	5.6	5.6	74.761	678	5
343	141;672;1349			IPI00828081.1;IPI00828178.1;IPI00827717.1;IPI00430291.6;IPI00827625.1;IPI00828139.1;IPI00827573.1;IPI00876923.1;IPI00827606.1;IPI00172636.5;IPI00654569.1	3;3;3;3;3;3;3;3;3;3;3	3;3;3;3;3;3;3;3;3;3;3	1;1;1;1;1;1;1;1;1;1;1	FALSE	Calcium/calmodulin-dependent protein kinase type II delta chain;cDNA FLJ31080 fis, clone HSYRA2001615, highly similar to Calcium/calmodulin-dependent protein kinase type II delta chain (EC 2.7.11.17);Putative uncharacterized protein CAMK2D;CAMK2D protein	CAMK2D;CAMKD	Isoform Delta 4 of Calcium/calmodulin-dependent protein kinase type II delta chain;Isoform Delta 9 of Calcium/calmodulin-dependent protein kinase type II delta chain;Isoform Delta 3 of Calcium/calmodulin-dependent protein kinase type II delta chain;Isoform	Q13557-4;Q13557;Q13557-6;Q13557-3;Q13557-1;Q13557-11;Q13557-5;Q13557-10;A8MVS8;Q13557-9;Q13557-8;Q4G1A8	KCC2D_HUMAN;A8MVS8_HUMAN;Q4G1A8_HUMAN	ENST00000296402;ENST00000342666;ENST00000394522;ENST00000394526;ENST00000394524;ENST00000379771	OTTHUMP00000163831;OTTHUMP00000163829;OTTHUMP00000163830	NP_001212;NP_742126;NP_742113;NP_742125	PF08332;PF00069	CaMKII_AD;Pkinase	Calcium/calmodulin dependent protein kinase II Association;Protein kinase domain	GO:0005954;GO:0032991;GO:0043234;GO:0044424;GO:0044464	calcium- and calmodulin-dependent protein kinase complex;macromolecular complex;protein complex;intracellular part;cell part	GO:0000166;GO:0001882;GO:0001883;GO:0003824;GO:0004672;GO:0004674;GO:0004683;GO:0005488;GO:0005515;GO:0005516;GO:0005524;GO:0016301;GO:0016740;GO:0016772;GO:0016773;GO:0017076;GO:0030554;GO:0032553;GO:0032555;GO:0032559	nucleotide binding;nucleoside binding;purine nucleoside binding;catalytic activity;protein kinase activity;protein serine/threonine kinase activity;calmodulin-dependent protein kinase activity;binding;protein binding;calmodulin binding;ATP binding	GO:0001558;GO:0040008;GO:0050789;GO:0050794;GO:0065007;GO:0006464;GO:0006468;GO:0006793;GO:0006796;GO:0008152;GO:0009987;GO:0016310;GO:0019538;GO:0034960;GO:0043170;GO:0043283;GO:0043412;GO:0043687;GO:0044237;GO:0044238;GO:0044260;GO:0044267	regulation of cell growth;regulation of growth;regulation of biological process;regulation of cellular process;biological regulation;protein modification process;protein amino acid phosphorylation;phosphorus metabolic process;phosphate metabolic process	hsa:817	ko04012;ko04310;ko04020;ko04912;ko04916;ko04720;ko04740;ko05214	ErbB signaling pathway;Wnt signaling pathway;Calcium signaling pathway;GnRH signaling pathway;Melanogenesis;Long-term potentiation;Olfactory transduction;Glioma	K04515	11	3	3	4	3	3	4	1	1	1	8.5	8.5	2.5	58.343	518	4				3
342	141;672;1381			IPI00908444.1;IPI00334344.2;IPI00216378.1;IPI00172450.2;IPI00296678.4;IPI00556423.1;IPI00646849.1;IPI00172452.1;IPI00336118.1;IPI00640362.1;IPI00221305.4;IPI00334271.1;IPI00219166.1;IPI00377174.2;IPI00219165.1;IPI00298090.1;IPI00550056.1;IPI00182944.2;IPI00215715.3;IPI00877169.1;IPI00183066.2;IPI00903230.1	3;3;3;3;3;3;3;3;3;3;2;2;2;2;2;2;2;2;2;2;2;2	1;1;1;1;1;1;1;1;1;1;0;0;0;0;0;0;0;0;0;0;0;0	1;1;1;1;1;1;1;1;1;1;0;0;0;0;0;0;0;0;0;0;0;0	FALSE	Calcium/calmodulin-dependent protein kinase type II gamma chain;Calcium/calmodulin-dependent protein kinase (CaM kinase) II gamma;Calcium/calmodulin-dependent protein kinase (CaM kinase) II gamma, isoform CRA_n;Calcium/calmodulin-dependent protein kinase isoform A;CAMK2G protein;Calcium/calmodulin-dependent protein kinase type II beta chain;Calcium/calmodulin-dependent protein kinase (CaM kinase)…	CAMK2G;CAMKG;RP11-574K11.6-004;hCG_20541;RP11-574K11.6-002;RP11-574K11.6-003;CAMK2B;CAM2;CAMKB;tcag7.799;CAMK2A;CAMKA;KIAA0968;hCG_38614	Isoform 6 of Calcium/calmodulin-dependent protein kinase type II gamma chain;Isoform 1 of Calcium/calmodulin-dependent protein kinase type II gamma chain;calcium/calmodulin-dependent protein kinase II gamma isoform 1;Isoform 4 of Calcium/calmodulin-depende	Q13555-6;Q13555;Q13282;Q13555-1;Q13555-2;B3KY86;Q13279;Q13280;Q7KYX5;Q13555-4;A8K6N9;Q13555-5;Q13555-3;Q5SWX3;O00561;Q5SWX4;Q8WU40;Q13554-1;Q13554;A4D2J9;Q13554-2;A4D2K0;Q53H78;Q13554-5;A4D2K2;A4D2K5;Q13554-3;A4D2K3;Q13554-6;A4D2K1;Q9UQM7-2;Q9UQM7;Q13554-4;A4D2K4;Q9UQM7-1;A8K161;Q8IWE0;Q7LDD5;Q13554-7;A4D2K6;Q75KE9;Q75LA8;B3KTH7	KCC2G_HUMAN;Q5SWX3_HUMAN;O00561_HUMAN;Q8WU40_HUMAN;KCC2B_HUMAN;A4D2K5_HUMAN;KCC2A_HUMAN;Q7LDD5_HUMAN;B3KTH7_HUMAN	ENST00000305762;ENST00000322635;ENST00000322680;ENST00000394762;ENST00000394763;ENST00000372765;ENST00000351293;ENST00000258682;ENST00000346990;ENST00000347193;ENST00000350811;ENST00000353185;ENST00000353625;ENST00000358707;ENST00000395749;ENST00000395747;ENST00000348628;ENST00000398374;ENST00000398376	OTTHUMP00000019848;OTTHUMP00000019847;OTTHUMP00000019843;OTTHUMP00000019846;OTTHUMP00000019844;OTTHUMP00000019845;OTTHUMP00000159355;OTTHUMP00000025109;OTTHUMP00000159356;OTTHUMP00000159440;OTTHUMP00000159441;OTTHUMP00000159442;OTTHUMP00000165788;OTTHUMP00000165787;OTTHUMP00000159443	NP_751911;NP_751910;NP_751909;NP_751913;NP_001213;NP_001211;NP_742075;NP_742076;NP_742077;NP_742078;NP_742079;NP_742080;NP_057065;NP_741960;NP_742081	PF08332;PF00069	CaMKII_AD;Pkinase	Calcium/calmodulin dependent protein kinase II Association;Protein kinase domain	GO:0005954;GO:0032991;GO:0043234;GO:0044424;GO:0044464;GO:0016020;GO:0030054;GO:0042734;GO:0044425;GO:0044456;GO:0044459	calcium- and calmodulin-dependent protein kinase complex;macromolecular complex;protein complex;intracellular part;cell part;membrane;cell junction;presynaptic membrane;membrane part;synapse part;plasma membrane part	GO:0000166;GO:0001882;GO:0001883;GO:0003824;GO:0004672;GO:0004674;GO:0004683;GO:0004721;GO:0004722;GO:0004723;GO:0005488;GO:0005515;GO:0005516;GO:0005524;GO:0016301;GO:0016740;GO:0016772;GO:0016773;GO:0016787;GO:0016788;GO:0016791;GO:0017076;GO:0030554;GO:0032553;GO:0032555;GO:0032559;GO:0042578;GO:0005102;GO:0035254	nucleotide binding;nucleoside binding;purine nucleoside binding;catalytic activity;protein kinase activity;protein serine/threonine kinase activity;calmodulin-dependent protein kinase activity;phosphoprotein phosphatase activity	GO:0002790;GO:0003001;GO:0006464;GO:0006468;GO:0006793;GO:0006796;GO:0006810;GO:0008152;GO:0009914;GO:0009987;GO:0010817;GO:0015833;GO:0016310;GO:0019538;GO:0030072;GO:0030073;GO:0032940;GO:0034960;GO:0043170;GO:0043283;GO:0043412;GO:0043687;GO:0044237;GO:0044238;GO:0044260;GO:0044267;GO:0046879;GO:0046903;GO:0051234;GO:0051649;GO:0065007;GO:0065008;GO:0000082;GO:0006811;GO:0006812;GO:0006816;GO:…	peptide secretion;generation of a signal involved in cell-cell signaling;protein modification process;protein amino acid phosphorylation;phosphorus metabolic process;phosphate metabolic process;transport;metabolic process;hormone transport	hsa:818;hsa:816;hsa:815	ko04012;ko04310;ko04020;ko04912;ko04916;ko04720;ko04740;ko05214	ErbB signaling pathway;Wnt signaling pathway;Calcium signaling pathway;GnRH signaling pathway;Melanogenesis;Long-term potentiation;Olfactory transduction;Glioma	K04515	22	3	3	4	1	1	1	1	1	1	6.8	1.5	1.5	65.241	588	4				1
176	93;321;1688;2120;2131;2198;2199;2253;2315;2375;2679;4318;4440;4458;4539	211	223	IPI00020984.2;IPI00477719.5;IPI00442866.1;IPI00383227.1;IPI00024776.1	15;8;7;6;1	15;8;7;6;1	15;8;7;6;1	FALSE	Calnexin;Major histocompatibility complex class I antigen-binding protein p88;p90;IP90	CANX	cDNA FLJ55574, highly similar to Calnexin;32 kDa protein	P27824;B2R5V8;B4DGP8;B4E2T8	CALX_HUMAN	ENST00000247461	OTTHUMP00000161516	NP_001019820;NP_001737	PF00262	Calreticulin	Calreticulin family	GO:0005789;GO:0016020;GO:0016021;GO:0016023;GO:0031090;GO:0031224;GO:0031410;GO:0031982;GO:0031988;GO:0042470;GO:0043226;GO:0043227;GO:0043229;GO:0043231;GO:0044422;GO:0044424;GO:0044425;GO:0044432;GO:0044444;GO:0044446;GO:0044464;GO:0048770	endoplasmic reticulum membrane;membrane;integral to membrane;cytoplasmic membrane-bounded vesicle;organelle membrane;intrinsic to membrane;cytoplasmic vesicle;vesicle;membrane-bounded vesicle;melanosome;organelle;membrane-bounded organelle	GO:0005488;GO:0005509;GO:0005515;GO:0005529;GO:0030246;GO:0043167;GO:0043169;GO:0046872;GO:0051082	binding;calcium ion binding;protein binding;sugar binding;carbohydrate binding;ion binding;cation binding;metal ion binding;unfolded protein binding	GO:0006457;GO:0006810;GO:0008152;GO:0009306;GO:0009987;GO:0015031;GO:0019538;GO:0032940;GO:0034960;GO:0043170;GO:0043283;GO:0044237;GO:0044238;GO:0044260;GO:0044267;GO:0045184;GO:0046903;GO:0051234;GO:0051649	protein folding;transport;metabolic process;protein secretion;cellular process;protein transport;protein metabolic process;secretion by cell;cellular biopolymer metabolic process;macromolecule metabolic process;biopolymer metabolic process	hsa:821	ko04612	Antigen processing and presentation	K08054	5	15	15	24	15	15	24	15	15	24	23.3	23.3	23.3	71.502	627	5.11
264	240;1483;1761			IPI00032055.1	3	3	3	FALSE	Carbonic anhydrase 5B, mitochondrial;Carbonic anhydrase VB;Carbonate dehydratase VB	CA5B	Carbonic anhydrase 5B, mitochondrial	Q9Y2D0;A6NHX7;A8K4T5	CAH5B_HUMAN	ENST00000318636	OTTHUMP00000022975	NP_009151	PF00194	Carb_anhydrase	Eukaryotic-type carbonic anhydrase	GO:0005739;GO:0043226;GO:0043227;GO:0043229;GO:0043231;GO:0044424;GO:0044444;GO:0044464	mitochondrion;organelle;membrane-bounded organelle;intracellular organelle;intracellular membrane-bounded organelle;intracellular part;cytoplasmic part;cell part	GO:0003824;GO:0004089;GO:0005488;GO:0008270;GO:0016829;GO:0016835;GO:0016836;GO:0043167;GO:0043169;GO:0046872;GO:0046914	catalytic activity;carbonate dehydratase activity;binding;zinc ion binding;lyase activity;carbon-oxygen lyase activity;hydro-lyase activity;ion binding;cation binding;metal ion binding;transition metal ion binding	GO:0006730;GO:0008152;GO:0009987;GO:0044237	one-carbon metabolic process;metabolic process;cellular process;cellular metabolic process	hsa:11238	ko00910	Nitrogen metabolism	K01672	1	3	3	4	3	3	4	3	3	4	11.4	11.4	11.4	36.433	317	2		4
149	3005	183	435	IPI00016457.5;IPI00514595.3;IPI00029140.7;IPI00853033.2	1;1;1;1	1;1;1;1	1;1;1;1	FALSE	Carnitine O-acetyltransferase;Carnitine acetyltransferase	CRAT;CAT1;RP11-247A12.5-010	Isoform 1 of Carnitine O-acetyltransferase;Isoform 2 of Carnitine O-acetyltransferase;Isoform 3 of Carnitine O-acetyltransferase;Carnitine acetyltransferase (Fragment)	P43155-1;P43155;P43155-2;P43155-3;A6PVN2	CACP_HUMAN;A6PVN2_HUMAN	ENST00000318080;ENST00000351352;ENST00000372536	OTTHUMP00000161683;OTTHUMP00000196054	NP_000746;NP_003994	PF00755	Carn_acyltransf	Choline/Carnitine o-acyltransferase	GO:0005743;GO:0005777;GO:0005783;GO:0016020;GO:0019866;GO:0031090;GO:0031966;GO:0042579;GO:0043226;GO:0043227;GO:0043229;GO:0043231;GO:0044422;GO:0044424;GO:0044429;GO:0044444;GO:0044446;GO:0044464	mitochondrial inner membrane;peroxisome;endoplasmic reticulum;membrane;organelle inner membrane;organelle membrane;mitochondrial membrane;microbody;organelle;membrane-bounded organelle;intracellular organelle;intracellular membrane-bounded organelle	GO:0003824;GO:0004092;GO:0008374;GO:0008415;GO:0016406;GO:0016407;GO:0016413;GO:0016740;GO:0016746;GO:0016747	catalytic activity;carnitine O-acetyltransferase activity;O-acyltransferase activity;acyltransferase activity;carnitine O-acyltransferase activity;acetyltransferase activity;O-acetyltransferase activity;transferase activity	GO:0006082;GO:0006091;GO:0006629;GO:0006631;GO:0006810;GO:0008152;GO:0009987;GO:0015980;GO:0019752;GO:0032787;GO:0042180;GO:0043436;GO:0044237;GO:0044238;GO:0044255;GO:0051234	organic acid metabolic process;generation of precursor metabolites and energy;lipid metabolic process;fatty acid metabolic process;transport;metabolic process;cellular process;energy derivation by oxidation of organic compounds	hsa:1384	ko00252	Alanine and aspartate metabolism	K00624	4	1	1	2	1	1	2	1	1	2	2.7	2.7	2.7	70.857	626	5
263	155;282;1326;1832;2062;2125;2789;3898;5105	318;319	328;619	IPI00032038.4;IPI00479108.1	9;8	9;8	9;8	FALSE	Carnitine O-palmitoyltransferase 1, liver isoform;Carnitine O-palmitoyltransferase I, liver isoform;Carnitine palmitoyltransferase 1A	CPT1A;CPT1	Isoform 1 of Carnitine O-palmitoyltransferase 1, liver isoform;Isoform 2 of Carnitine O-palmitoyltransferase 1, liver isoform	P50416-1;P50416;B2RAQ8;Q8WZ48;P50416-2	CPT1A_HUMAN	ENST00000265641;ENST00000376618		NP_001867;NP_001027017	PF00755	Carn_acyltransf	Choline/Carnitine o-acyltransferase	GO:0005741;GO:0016020;GO:0016021;GO:0019867;GO:0031090;GO:0031224;GO:0031966;GO:0031968;GO:0044422;GO:0044424;GO:0044425;GO:0044429;GO:0044444;GO:0044446;GO:0044464	mitochondrial outer membrane;membrane;integral to membrane;outer membrane;organelle membrane;intrinsic to membrane;mitochondrial membrane;organelle outer membrane;organelle part;intracellular part;membrane part;mitochondrial part;cytoplasmic part	GO:0003824;GO:0004095;GO:0008374;GO:0008415;GO:0016406;GO:0016409;GO:0016416;GO:0016740;GO:0016746;GO:0016747	catalytic activity;carnitine O-palmitoyltransferase activity;O-acyltransferase activity;acyltransferase activity;carnitine O-acyltransferase activity;palmitoyltransferase activity;O-palmitoyltransferase activity;transferase activity	GO:0006082;GO:0006629;GO:0006631;GO:0006635;GO:0006810;GO:0008152;GO:0009056;GO:0009062;GO:0009987;GO:0016042;GO:0016054;GO:0019395;GO:0019752;GO:0030258;GO:0032787;GO:0034440;GO:0042180;GO:0043436;GO:0044237;GO:0044238;GO:0044242;GO:0044248;GO:0044255;GO:0046395;GO:0051234	organic acid metabolic process;lipid metabolic process;fatty acid metabolic process;fatty acid beta-oxidation;transport;metabolic process;catabolic process;fatty acid catabolic process;cellular process;lipid catabolic process	hsa:1374	ko00071;ko04920;ko03320	Fatty acid metabolism;Adipocytokine signaling pathway;PPAR signaling pathway	K08765	2	9	10	13	9	10	13	9	10	13	13.8	13.8	13.8	88.367	773	5.38
101	1292;1510;1591;1592;2025;3813;4966;5147	167;168;169	138;151;214	IPI00640088.1;IPI00010865.1;IPI00514910.1;IPI00607865.2;IPI00908480.1;IPI00647922.2	8;8;6;5;3;1	8;8;6;5;3;1	8;8;6;5;3;1	FALSE	Casein kinase 2 beta polypeptide;Casein kinase 2, beta polypeptide;Casein kinase 2, beta polypeptide, isoform CRA_d;Casein kinase II subunit beta;Phosvitin;G5a	CSNK2B;DADB-127H9.2-004;DAMA-236L13.2-004;DAMC-157M7.2-004;DAQB-195H10.8-004;DASS-336N12.7-004;XXbac-BCX88C14.4-004;hCG_43725;CK2N;G5A;DADB-127H9.2-002;DAMA-236L13.2-002;DAMC-157M7.2-002;DAQB-195H10.8-002;DASS-336N12.7-002;XXbac-BCX88C14.4-002;XXbac-BPG32J3.6-002	Casein kinase 2, beta polypeptide;Casein kinase II subunit beta;Casein kinase 2, beta polypeptide;18 kDa protein	Q5SRQ6;P67870;B0UXA9;Q5SRQ3	Q5SRQ6_HUMAN;CSK2B_HUMAN;Q5SRQ3_HUMAN	ENST00000375885;ENST00000400076;ENST00000400116;ENST00000375865;ENST00000375866;ENST00000375882;ENST00000383241;ENST00000383244;ENST00000383427;ENST00000383433;ENST00000400070;ENST00000400110;ENST00000375875;ENST00000375880;ENST00000383243;ENST00000383431	OTTHUMP00000029065;OTTHUMP00000193294;OTTHUMP00000193753;OTTHUMP00000194124;OTTHUMP00000195479;OTTHUMP00000195738;OTTHUMP00000195876;OTTHUMP00000014641;OTTHUMP00000029060;OTTHUMP00000029063;OTTHUMP00000029064;OTTHUMP00000029468;OTTHUMP00000174574;OTTHUMP00000193291;OTTHUMP00000193292;OTTHUMP00000193293;OTTHUMP00000193750;OTTHUMP00000193751;OTTHUMP00000193752;OTTHUMP00000194121;OTTHUMP00000194122;…	NP_001311	PF01214	CK_II_beta	Casein kinase II regulatory subunit	GO:0005956;GO:0032991;GO:0043234;GO:0044424;GO:0044464	protein kinase CK2 complex;macromolecular complex;protein complex;intracellular part;cell part	GO:0003824;GO:0016301;GO:0016740;GO:0016772;GO:0004672;GO:0004674;GO:0005488;GO:0005515;GO:0016773;GO:0019207;GO:0019887;GO:0019904;GO:0030234;GO:0042802	catalytic activity;kinase activity;transferase activity;transferase activity, transferring phosphorus-containing groups;protein kinase activity;protein serine/threonine kinase activity;binding;protein binding	GO:0007154;GO:0007165;GO:0007166;GO:0009987;GO:0016055;GO:0050789;GO:0050794;GO:0065007	cell communication;signal transduction;cell surface receptor linked signal transduction;cellular process;Wnt receptor signaling pathway;regulation of biological process;regulation of cellular process;biological regulation	hsa:1460	ko04310;ko04520;ko04530;ko04712	Wnt signaling pathway;Adherens junction;Tight junction;Circadian rhythm - plant	K03115	6	8	11	22	8	11	22	8	11	22	41.9	41.9	41.9	26.925	234	1.26	14	5
104	1153;1601;3234;4342;5026	171;172	58;59	IPI00011102.2;IPI00234463.4;IPI00848174.1;IPI00027729.1;IPI00556134.1;IPI00878751.1;IPI00878583.1;IPI00797824.1;IPI00878374.1;IPI00878570.1;IPI00910946.1	5;5;4;4;4;4;4;4;4;3;1	5;5;4;4;4;4;4;4;4;3;1	5;5;4;4;4;4;4;4;4;3;1	FALSE	Casein kinase I isoform delta;cDNA FLJ34950 fis, clone NT2RP7017284, highly similar to Casein kinase I isoform epsilon (EC 2.7.11.1);Casein kinase I isoform epsilon;Casein kinase 1, delta isoform 1 variant;Casein kinase 1, epsilon	CSNK1D;CSNK1E;RP1-5O6.2-004;RP1-5O6.2-005;RP1-5O6.2-009;RP1-5O6.2-008	Isoform 1 of Casein kinase I isoform delta;Isoform 2 of Casein kinase I isoform delta;cDNA FLJ34950 fis, clone NT2RP7017284, highly similar to Casein kinase I isoform epsilon;Casein kinase I isoform epsilon;Casein kinase 1, delta isoform 1 variant (Fragmen	P48730-1;P48730;B4E0G1;P48730-2;A2I2P2;B4DIJ9;B3KRV2;P49674;Q53EZ1;Q5U045;Q59FJ7;B0QY34;B0QY35;B0QY33;B0QY36	KC1D_HUMAN;B3KRV2_HUMAN;KC1E_HUMAN;Q59FJ7_HUMAN;B0QY34_HUMAN;B0QY35_HUMAN;B0QY33_HUMAN;B0QY36_HUMAN	ENST00000314028;ENST00000392334;ENST00000403276;ENST00000359867;ENST00000396832;ENST00000400206;ENST00000402865;ENST00000403904;ENST00000269361;ENST00000405675;ENST00000398519	OTTHUMP00000180807;OTTHUMP00000180808;OTTHUMP00000028770;OTTHUMP00000199211;OTTHUMP00000199212;OTTHUMP00000199213;OTTHUMP00000199217;OTTHUMP00000199214;OTTHUMP00000199215;OTTHUMP00000180809;OTTHUMP00000199219;OTTHUMP00000199218	NP_001884;NP_620693;NP_001885;NP_689407	PF00069	Pkinase	Protein kinase domain	GO:0005737;GO:0044424;GO:0044464;GO:0005634;GO:0043226;GO:0043227;GO:0043229;GO:0043231	cytoplasm;intracellular part;cell part;nucleus;organelle;membrane-bounded organelle;intracellular organelle;intracellular membrane-bounded organelle	GO:0000166;GO:0001882;GO:0001883;GO:0003824;GO:0004672;GO:0004674;GO:0005488;GO:0005515;GO:0005524;GO:0016301;GO:0016740;GO:0016772;GO:0016773;GO:0017076;GO:0030554;GO:0032553;GO:0032555;GO:0032559	nucleotide binding;nucleoside binding;purine nucleoside binding;catalytic activity;protein kinase activity;protein serine/threonine kinase activity;binding;protein binding;ATP binding;kinase activity;transferase activity	GO:0006139;GO:0006259;GO:0006281;GO:0006464;GO:0006468;GO:0006793;GO:0006796;GO:0006807;GO:0006950;GO:0006974;GO:0007154;GO:0007165;GO:0007166;GO:0008152;GO:0009987;GO:0016055;GO:0016310;GO:0019538;GO:0033554;GO:0034960;GO:0034984;GO:0043170;GO:0043283;GO:0043412;GO:0043687;GO:0044237;GO:0044238;GO:0044260;GO:0044267;GO:0050789;GO:0050794;GO:0050896;GO:0051716;GO:0065007	nucleobase, nucleoside, nucleotide and nucleic acid metabolic process;DNA metabolic process;DNA repair;protein modification process;protein amino acid phosphorylation;phosphorus metabolic process;phosphate metabolic process	hsa:1453;hsa:1454	ko04340;ko04540;ko04710;ko04310	Hedgehog signaling pathway;Gap junction;Circadian rhythm - mammal;Wnt signaling pathway	K08959;K08960	11	5	5	8	5	5	8	5	5	8	14	14	14	47.33	415	3			6
174	224;774;823;1025;1044;1121;1864;2074;2075;2703;2704;4435;4747;4748;4964;4987;5073;5154	208;209	164;320	IPI00020602.1	18	16	16	FALSE	Casein kinase II subunit alpha'	CSNK2A2;CK2A2	Casein kinase II subunit alpha'	P19784	CSK22_HUMAN	ENST00000262506	OTTHUMP00000080391;OTTHUMP00000164724	NP_001887	PF00069	Pkinase	Protein kinase domain			GO:0000166;GO:0001882;GO:0001883;GO:0003824;GO:0004672;GO:0004674;GO:0005488;GO:0005515;GO:0005524;GO:0016301;GO:0016740;GO:0016772;GO:0016773;GO:0017076;GO:0030554;GO:0032553;GO:0032555;GO:0032559;GO:0047485	nucleotide binding;nucleoside binding;purine nucleoside binding;catalytic activity;protein kinase activity;protein serine/threonine kinase activity;binding;protein binding;ATP binding;kinase activity;transferase activity	GO:0006464;GO:0006468;GO:0006793;GO:0006796;GO:0007154;GO:0007165;GO:0007166;GO:0008152;GO:0009987;GO:0016055;GO:0016310;GO:0019538;GO:0034960;GO:0043170;GO:0043283;GO:0043412;GO:0043687;GO:0044237;GO:0044238;GO:0044260;GO:0044267;GO:0050789;GO:0050794;GO:0065007	protein modification process;protein amino acid phosphorylation;phosphorus metabolic process;phosphate metabolic process;cell communication;signal transduction;cell surface receptor linked signal transduction;metabolic process;cellular process	hsa:1459	ko04310;ko04520;ko04530;ko04712	Wnt signaling pathway;Adherens junction;Tight junction;Circadian rhythm - plant	K03097	1	18	18	32	16	16	27	16	16	27	63.4	61.4	61.4	41.213	350	2.92		2	23
538	138;550;712;1343;1398;1618;2657;3074	683	61	IPI00465436.4	8	8	8	FALSE	Catalase	CAT	Catalase	P04040;B4DWK8;Q8TAK2	CATA_HUMAN	ENST00000241052	OTTHUMP00000041455	NP_001743	PF00199;PF06628	Catalase;Catalase-rel	Catalase;Catalase-related immune-responsive	GO:0005778;GO:0016020;GO:0031090;GO:0031903;GO:0042579;GO:0043226;GO:0043227;GO:0043229;GO:0043231;GO:0044422;GO:0044424;GO:0044438;GO:0044439;GO:0044444;GO:0044446;GO:0044464	peroxisomal membrane;membrane;organelle membrane;microbody membrane;microbody;organelle;membrane-bounded organelle;intracellular organelle;intracellular membrane-bounded organelle;organelle part;intracellular part;microbody part;peroxisomal part	GO:0000166;GO:0003824;GO:0004096;GO:0004601;GO:0005102;GO:0005488;GO:0005506;GO:0005515;GO:0008083;GO:0016209;GO:0016491;GO:0016684;GO:0020037;GO:0042802;GO:0042803;GO:0043167;GO:0043169;GO:0046872;GO:0046906;GO:0046914;GO:0046983;GO:0048037;GO:0050661;GO:0050662	nucleotide binding;catalytic activity;catalase activity;peroxidase activity;receptor binding;binding;iron ion binding;protein binding;growth factor activity;antioxidant activity;oxidoreductase activity	GO:0000302;GO:0006461;GO:0006800;GO:0006950;GO:0006979;GO:0008152;GO:0008283;GO:0009056;GO:0009314;GO:0009411;GO:0009416;GO:0009628;GO:0009650;GO:0009987;GO:0010926;GO:0010941;GO:0016043;GO:0022607;GO:0033554;GO:0034599;GO:0034614;GO:0042221;GO:0042542;GO:0042743;GO:0042744;GO:0042981;GO:0043066;GO:0043067;GO:0043069;GO:0043933;GO:0044237;GO:0044248;GO:0048519;GO:0048523;GO:0050789;GO:0050793;GO:…	response to reactive oxygen species;protein complex assembly;oxygen and reactive oxygen species metabolic process;response to stress;response to oxidative stress;metabolic process;cell proliferation;catabolic process;response to radiation;response to UV	hsa:847	ko00680;ko00380;ko05014	Methane metabolism;Tryptophan metabolism;Amyotrophic lateral sclerosis (ALS)	K03781	1	8	9	11	8	9	11	8	9	11	21.4	21.4	21.4	59.755	527	4				11
105	1695;2727;4898;5117			IPI00011284.1;IPI00375513.3;IPI00878254.1;IPI00878855.1;IPI00880186.1;IPI00878765.1	4;4;3;2;1;1	4;4;3;2;1;1	4;4;3;2;1;1	FALSE	Catechol O-methyltransferase	COMT	Isoform Membrane-bound of Catechol O-methyltransferase;Isoform Soluble of Catechol O-methyltransferase;24 kDa protein;26 kDa protein	P21964-1;P21964;P21964-2;Q9BWC7	COMT_HUMAN	ENST00000207636;ENST00000402871;ENST00000403710;ENST00000406520;ENST00000407537	OTTHUMP00000028659;OTTHUMP00000197748;OTTHUMP00000197749;OTTHUMP00000197750;OTTHUMP00000197846;OTTHUMP00000198331;OTTHUMP00000197751	NP_000745;NP_001128633;NP_001128634;NP_009294	PF01596	Methyltransf_3	O-methyltransferase	GO:0000267;GO:0005624;GO:0005625;GO:0005626;GO:0005792;GO:0005829;GO:0005886;GO:0016020;GO:0016021;GO:0031224;GO:0042598;GO:0043226;GO:0043227;GO:0043229;GO:0043231;GO:0044424;GO:0044425;GO:0044444;GO:0044464	cell fraction;membrane fraction;soluble fraction;insoluble fraction;microsome;cytosol;plasma membrane;membrane;integral to membrane;intrinsic to membrane;vesicular fraction;organelle;membrane-bounded organelle;intracellular organelle	GO:0000287;GO:0003824;GO:0005488;GO:0005515;GO:0008168;GO:0008171;GO:0008757;GO:0016206;GO:0016740;GO:0016741;GO:0043167;GO:0043169;GO:0046872	magnesium ion binding;catalytic activity;binding;protein binding;methyltransferase activity;O-methyltransferase activity;S-adenosylmethionine-dependent methyltransferase activity;catechol O-methyltransferase activity;transferase activity	GO:0001505;GO:0008152;GO:0009056;GO:0009987;GO:0042133;GO:0042135;GO:0044237;GO:0044248;GO:0065007;GO:0065008	regulation of neurotransmitter levels;metabolic process;catabolic process;cellular process;neurotransmitter metabolic process;neurotransmitter catabolic process;cellular metabolic process;cellular catabolic process;biological regulation	hsa:1312	ko00350	Tyrosine metabolism	K00545	6	4	4	7	4	4	7	4	4	7	25.5	25.5	25.5	30.037	271	2		4
85	1848;1959			IPI00876941.1;IPI00009236.5;IPI00853146.1;IPI00759683.1;IPI00852906.1	2;2;2;2;2	2;2;2;2;2	2;2;2;2;2	FALSE	Caveolin;Caveolin-1	CAV1;CAV	Caveolin (Fragment);Isoform Alpha of Caveolin-1;Caveolin;Isoform Beta of Caveolin-1;16 kDa protein	Q59E85;Q03135-1;Q03135;A9XTE5;Q2TNI1;Q7Z4F3;Q03135-2	Q59E85_HUMAN;CAV1_HUMAN;Q7Z4F3_HUMAN	ENST00000341049;ENST00000393467;ENST00000393468;ENST00000393470;ENST00000405348	OTTHUMP00000025031;OTTHUMP00000196475;OTTHUMP00000195988;OTTHUMP00000195989;OTTHUMP00000198308;OTTHUMP00000196476	NP_001744	PF01146	Caveolin	Caveolin	GO:0000139;GO:0005886;GO:0016020;GO:0016021;GO:0031090;GO:0031224;GO:0044422;GO:0044424;GO:0044425;GO:0044431;GO:0044444;GO:0044446;GO:0044464;GO:0005783;GO:0005811;GO:0005887;GO:0005901;GO:0031226;GO:0043226;GO:0043227;GO:0043229;GO:0043231;GO:0044459;GO:0045121;GO:0048471;GO:0000267;GO:0000299;GO:0005624;GO:0005625;GO:0005626;GO:0005739;GO:0005829;GO:0005912;GO:0005924;GO:0005925;GO:0005938;GO:…	Golgi membrane;plasma membrane;membrane;integral to membrane;organelle membrane;intrinsic to membrane;organelle part;intracellular part;membrane part;Golgi apparatus part;cytoplasmic part;intracellular organelle part;cell part;endoplasmic reticulum	GO:0005198;GO:0005488;GO:0005496;GO:0005515;GO:0008047;GO:0008289;GO:0015485;GO:0016504;GO:0019899;GO:0030234;GO:0032934;GO:0032947;GO:0050998;GO:0000149;GO:0019900;GO:0019905	structural molecule activity;binding;steroid binding;protein binding;enzyme activator activity;lipid binding;cholesterol binding;peptidase activator activity;enzyme binding;enzyme regulator activity;sterol binding;protein complex scaffold	GO:0000188;GO:0001570;GO:0001666;GO:0001936;GO:0001937;GO:0006461;GO:0006469;GO:0006629;GO:0006638;GO:0006639;GO:0006641;GO:0006662;GO:0006810;GO:0006811;GO:0006812;GO:0006816;GO:0006869;GO:0006873;GO:0006874;GO:0006875;GO:0006897;GO:0006937;GO:0006940;GO:0006950;GO:0006996;GO:0007519;GO:0008104;GO:0008152;GO:0008285;GO:0009719;GO:0009725;GO:0009888;GO:0009889;GO:0009890;GO:0009892;GO:0009966;GO:…	inactivation of MAPK activity;vasculogenesis;response to hypoxia;regulation of endothelial cell proliferation;negative regulation of endothelial cell proliferation;protein complex assembly;negative regulation of protein kinase activity	hsa:857	ko04510	Focal adhesion	K06278	5	2	2	3	2	2	3	2	2	3	13.4	13.4	13.4	25.069	217	1	2
469	248;263;366;370;467;658;881;985;986;1348;1682;1717;1851;2004;2294;2338;2377;2640;2718;3018;3121;3226;3404;3450;3451;3476;3689;3715;4985;5197	576;577	482;990	IPI00306723.3;IPI00893383.1	30;3	30;3	30;3	FALSE	CCAAT/enhancer-binding protein zeta;CCAAT-box-binding transcription factor	CEBPZ;CBF2	CCAAT/enhancer-binding protein zeta	Q03701;B2R5U7	CEBPZ_HUMAN	ENST00000234170	OTTHUMP00000126952	NP_005751	PF03914	CBF	CBF/Mak21 family	GO:0005634;GO:0043226;GO:0043227;GO:0043229;GO:0043231;GO:0044424;GO:0044464	nucleus;organelle;membrane-bounded organelle;intracellular organelle;intracellular membrane-bounded organelle;intracellular part;cell part	GO:0003676;GO:0003677;GO:0005488	nucleic acid binding;DNA binding;binding	GO:0006139;GO:0006350;GO:0006351;GO:0006355;GO:0006366;GO:0006807;GO:0008152;GO:0009058;GO:0009059;GO:0009889;GO:0009987;GO:0010468;GO:0010556;GO:0016070;GO:0019219;GO:0019222;GO:0031323;GO:0031326;GO:0032774;GO:0034645;GO:0034960;GO:0034961;GO:0043170;GO:0043283;GO:0043284;GO:0044237;GO:0044238;GO:0044249;GO:0044260;GO:0045449;GO:0050789;GO:0050794;GO:0051171;GO:0051252;GO:0060255;GO:0065007;GO:…	nucleobase, nucleoside, nucleotide and nucleic acid metabolic process;transcription;transcription, DNA-dependent;regulation of transcription, DNA-dependent;transcription from RNA polymerase II promoter;nitrogen compound metabolic process;metabolic process	hsa:10153				2	30	31	53	30	31	53	30	31	53	33	33	33	120.99	1054	7
106	1162;2964			IPI00011302.1	2	2	2	FALSE	CD59 glycoprotein;Membrane attack complex inhibition factor;MAC-inhibitory protein;Protectin;MEM43 antigen;Membrane inhibitor of reactive lysis;20 kDa homologous restriction factor;HRF-20;1F5 antigen	CD59;MIC11;MIN1;MIN2;MIN3;MSK21	CD59 glycoprotein	P13987;Q6FHM9	CD59_HUMAN	ENST00000351554;ENST00000395850		NP_000602;NP_001120695;NP_001120697;NP_001120698;NP_001120699;NP_976074;NP_976075;NP_976076	PF00021	UPAR_LY6	u-PAR/Ly-6 domain	GO:0000267;GO:0005576;GO:0005624;GO:0005626;GO:0031224;GO:0031225;GO:0031226;GO:0031233;GO:0031362;GO:0044425;GO:0044459;GO:0044464;GO:0046658	cell fraction;extracellular region;membrane fraction;insoluble fraction;intrinsic to membrane;anchored to membrane;intrinsic to plasma membrane;intrinsic to external side of plasma membrane;anchored to external side of plasma membrane;membrane part	GO:0005488;GO:0005515	binding;protein binding	GO:0007154;GO:0007165;GO:0007166;GO:0007596;GO:0007599;GO:0009987;GO:0032501;GO:0050789;GO:0050794;GO:0050817;GO:0050878;GO:0065007;GO:0065008	cell communication;signal transduction;cell surface receptor linked signal transduction;blood coagulation;hemostasis;cellular process;multicellular organismal process;regulation of biological process;regulation of cellular process;coagulation	hsa:966	ko04640;ko04610	Hematopoietic cell lineage;Complement and coagulation cascades	K04008	1	2	2	5	2	2	5	2	2	5	18.8	18.8	18.8	14.177	128	1	2
362	2256			IPI00215997.5;IPI00657796.1;IPI00795937.1	1;1;1	1;1;1	1;1;1	FALSE	CD9 antigen;p24;Leukocyte antigen MIC3;Motility-related protein;Tetraspanin-29;5H9 antigen;Cell growth-inhibiting gene 2 protein;Putative uncharacterized protein CD9	CD9;MIC3;TSPAN29;GIG2	CD9 antigen;Putative uncharacterized protein CD9;15 kDa protein	P21926;A6NNI4;B4DPP0	CD9_HUMAN;A6NNI4_HUMAN	ENST00000009180;ENST00000382518;ENST00000382515	OTTHUMP00000041574;OTTHUMP00000041576;OTTHUMP00000166310;OTTHUMP00000041575;OTTHUMP00000166311	NP_001760	PF00335	Tetraspannin	Tetraspanin family	GO:0005887;GO:0012506;GO:0016020;GO:0016021;GO:0030659;GO:0030667;GO:0031090;GO:0031092;GO:0031224;GO:0031226;GO:0044422;GO:0044424;GO:0044425;GO:0044433;GO:0044444;GO:0044446;GO:0044459;GO:0044464	integral to plasma membrane;vesicle membrane;membrane;integral to membrane;cytoplasmic vesicle membrane;secretory granule membrane;organelle membrane;platelet alpha granule membrane;intrinsic to membrane;intrinsic to plasma membrane;organelle part	GO:0005488;GO:0005515	binding;protein binding	GO:0001775;GO:0006928;GO:0006944;GO:0007043;GO:0007155;GO:0007342;GO:0009987;GO:0010926;GO:0016043;GO:0016044;GO:0022607;GO:0022610;GO:0030168;GO:0030913;GO:0034329;GO:0034330;GO:0045026;GO:0045216	cell activation;cell motion;membrane fusion;cell-cell junction assembly;cell adhesion;fusion of sperm to egg plasma membrane;cellular process;anatomical structure formation;cellular component organization;membrane organization;cellular component assembly	hsa:928	ko04640	Hematopoietic cell lineage	K06460	3	1	1	1	1	1	1	1	1	1	4.4	4.4	4.4	25.416	228	1	1
143	3442	182	471	IPI00015713.4;IPI00443485.2	1;1	1;1	1;1	TRUE	CDK5 regulatory subunit-associated protein 1-like 1	CDKAL1	Isoform 1 of CDK5 regulatory subunit-associated protein 1-like 1;Isoform 2 of CDK5 regulatory subunit-associated protein 1-like 1	Q5VV42-1;Q5VV42;A8K6S0;Q5VV42-2	CDKAL_HUMAN	ENST00000274695;ENST00000378610;ENST00000378624;ENST00000397216	OTTHUMP00000016083	NP_060244	PF04055;PF01938;PF00919	Radical_SAM;TRAM;UPF0004	Radical SAM superfamily;TRAM domain;Uncharacterized protein family UPF0004	GO:0016021;GO:0031224;GO:0044425;GO:0044464	integral to membrane;intrinsic to membrane;membrane part;cell part	GO:0003824;GO:0005488;GO:0005506;GO:0043167;GO:0043169;GO:0046872;GO:0046914;GO:0051536;GO:0051539;GO:0051540	catalytic activity;binding;iron ion binding;ion binding;cation binding;metal ion binding;transition metal ion binding;iron-sulfur cluster binding;4 iron, 4 sulfur cluster binding;metal cluster binding	GO:0008152	metabolic process	hsa:54901				2	1	1	1	1	1	1	1	1	1	1.2	1.2	1.2	65.111	579	6
290	1334;2516;2778;2907;4060;4338;4608	356	171	IPI00644037.1;IPI00100656.3	7;7	7;7	7;7	FALSE	cDNA FLJ10554 fis, clone NT2RP2002385, highly similar to Synaptic glycoprotein SC2;Synaptic glycoprotein SC2;Trans-2,3-enoyl-CoA reductase	GPSN2;SC2	cDNA FLJ36768 fis, clone ADIPS1000064, highly similar to Synaptic glycoprotein SC2;Isoform 1 of Synaptic glycoprotein SC2	B3KM97;B3KSQ1;Q9NZ01-1;Q9NZ01;B2RD55	B3KM97_HUMAN;GPSN2_HUMAN	ENST00000215567	OTTHUMP00000076772;OTTHUMP00000076769	NP_612510	PF02544	Steroid_dh	3-oxo-5-alpha-steroid 4-dehydrogenase	GO:0005737;GO:0016021;GO:0031224;GO:0044424;GO:0044425;GO:0044464;GO:0005789;GO:0016020;GO:0031090;GO:0044422;GO:0044432;GO:0044444;GO:0044446	cytoplasm;integral to membrane;intrinsic to membrane;intracellular part;membrane part;cell part;endoplasmic reticulum membrane;membrane;organelle membrane;organelle part;endoplasmic reticulum part;cytoplasmic part;intracellular organelle part	GO:0003824;GO:0016491;GO:0016627	catalytic activity;oxidoreductase activity;oxidoreductase activity, acting on the CH-CH group of donors	GO:0006629;GO:0008152;GO:0044238;GO:0006694;GO:0008202;GO:0008610;GO:0009058;GO:0009987;GO:0044237;GO:0044249;GO:0044255;GO:0055114	lipid metabolic process;metabolic process;primary metabolic process;steroid biosynthetic process;steroid metabolic process;lipid biosynthetic process;biosynthetic process;cellular process;cellular metabolic process;cellular biosynthetic process	hsa:9524	ko01040	Biosynthesis of unsaturated fatty acids	K10258	2	7	8	15	7	8	15	7	8	15	20.4	20.4	20.4	37.467	323	2		9
566	1268;1376;2117;4274			IPI00789848.1;IPI00645805.4	4;4	4;4	4;4	FALSE	cDNA FLJ16602 fis, clone TESTI4007816, highly similar to Isovaleryl-CoA dehydrogenase, mitochondrial (EC 1.3.99.10);Isovaleryl Coenzyme A dehydrogenase, isoform CRA_b;Isovaleryl-CoA dehydrogenase, mitochondrial	IVD;hCG_38955	Isovaleryl-CoA dehydrogenase, mitochondrial precursor;Isovaleryl-CoA dehydrogenase, mitochondrial	B3KVI7;O43577;Q53XZ9;P26440;B2RCV5	B3KVI7_HUMAN;IVD_HUMAN	ENST00000249760	OTTHUMP00000175630;OTTHUMP00000160445	NP_002216	PF00441;PF02770;PF02771	Acyl-CoA_dh_1;Acyl-CoA_dh_M;Acyl-CoA_dh_N	Acyl-CoA dehydrogenase, C-terminal domain;Acyl-CoA dehydrogenase, middle domain;Acyl-CoA dehydrogenase, N-terminal domain	GO:0005739;GO:0043226;GO:0043227;GO:0043229;GO:0043231;GO:0044424;GO:0044444;GO:0044464;GO:0005759;GO:0044422;GO:0044429;GO:0044446	mitochondrion;organelle;membrane-bounded organelle;intracellular organelle;intracellular membrane-bounded organelle;intracellular part;cytoplasmic part;cell part;mitochondrial matrix;organelle part;mitochondrial part;intracellular organelle part	GO:0000166;GO:0001882;GO:0001883;GO:0003824;GO:0003995;GO:0005488;GO:0009055;GO:0016491;GO:0016627;GO:0017076;GO:0030554;GO:0048037;GO:0050660;GO:0050662;GO:0008470	nucleotide binding;nucleoside binding;purine nucleoside binding;catalytic activity;acyl-CoA dehydrogenase activity;binding;electron carrier activity;oxidoreductase activity;oxidoreductase activity, acting on the CH-CH group of donors	GO:0008152;GO:0055114	metabolic process;oxidation reduction	hsa:3712	ko00280	Valine, leucine and isoleucine degradation	K00253	2	4	4	6	4	4	6	4	4	6	11.3	11.3	11.3	46.65	426	3			4
339	1799;4082;4168;4353;4438	418	139	IPI00171664.2;IPI00742943.1;IPI00909617.1;IPI00477641.1;IPI00909421.1	5;5;3;1;1	5;5;3;1;1	5;5;3;1;1	FALSE	cDNA FLJ38675 fis, clone IMR322000243, highly similar to Nucleoporin Nup43;Nucleoporin Nup43;p42;cDNA FLJ53749, moderately similar to Nucleoporin Nup43	NUP43	cDNA FLJ38675 fis, clone IMR322000243, highly similar to Nucleoporin Nup43;Nucleoporin Nup43;cDNA FLJ53749, moderately similar to Nucleoporin Nup43	B3KTT0;Q8NFH3;A0PJK4;Q8TEA6;B4E2F0	B3KTT0_HUMAN;NUP43_HUMAN;B4E2F0_HUMAN	ENST00000340413;ENST00000367404;ENST00000403890		NP_942590	PF00400	WD40	WD domain, G-beta repeat	GO:0005643;GO:0032991;GO:0043234;GO:0044422;GO:0044424;GO:0044425;GO:0044428;GO:0044446;GO:0044464;GO:0046930	nuclear pore;macromolecular complex;protein complex;organelle part;intracellular part;membrane part;nuclear part;intracellular organelle part;cell part;pore complex			GO:0006810;GO:0006886;GO:0009987;GO:0015031;GO:0015931;GO:0045184;GO:0046907;GO:0050657;GO:0050658;GO:0051028;GO:0051234;GO:0051236;GO:0051649;GO:0055085;GO:0065002	transport;intracellular protein transport;cellular process;protein transport;nucleobase, nucleoside, nucleotide and nucleic acid transport;establishment of protein localization;intracellular transport;nucleic acid transport;RNA transport;mRNA transport	hsa:348995				5	5	5	6	5	5	6	5	5	6	18.6	18.6	18.6	48.485	441	3			5
300	1422;4650			IPI00873253.1;IPI00873608.1;IPI00104128.3;IPI00790799.1	2;2;2;2	2;2;2;2	2;2;2;2	FALSE	cDNA FLJ51313, highly similar to Microsomal signal peptidase 18 kDa subunit(EC 3.4.-.-);SEC11-like 1 (S. cerevisiae), isoform CRA_d;Signal peptidase complex catalytic subunit SEC11A;SEC11 homolog A;SEC11-like protein 1;Microsomal signal peptidase 18 kDa subunit;SPC18;Endopeptidase SP18	SEC11L1;hCG_26624;SEC11A;SPC18;SPCS4A	28 kDa protein;Signal peptidase complex SPC-18;Signal peptidase complex catalytic subunit SEC11A;16 kDa protein	B4DUL4;Q7Z4Z6;P67812;B2RAD7;Q6IAM7	B4DUL4_HUMAN;SC11A_HUMAN	ENST00000268220	OTTHUMP00000176729;OTTHUMP00000176730;OTTHUMP00000176731	NP_055115	PF00717	Peptidase_S24	Peptidase S24-like	GO:0016020;GO:0044464;GO:0000267;GO:0005624;GO:0005626;GO:0005789;GO:0005792;GO:0016021;GO:0031090;GO:0031224;GO:0042598;GO:0044422;GO:0044424;GO:0044425;GO:0044432;GO:0044444;GO:0044446	membrane;cell part;cell fraction;membrane fraction;insoluble fraction;endoplasmic reticulum membrane;microsome;integral to membrane;organelle membrane;intrinsic to membrane;vesicular fraction;organelle part;intracellular part;membrane part	GO:0003824;GO:0008233;GO:0008236;GO:0016787;GO:0017171;GO:0070011;GO:0005488;GO:0005515	catalytic activity;peptidase activity;serine-type peptidase activity;hydrolase activity;serine hydrolase activity;peptidase activity, acting on L-amino acid peptides;binding;protein binding	GO:0006465;GO:0006508;GO:0006518;GO:0008152;GO:0009056;GO:0009057;GO:0009987;GO:0016485;GO:0019538;GO:0030163;GO:0034960;GO:0043170;GO:0043283;GO:0043285;GO:0044237;GO:0044238;GO:0044260;GO:0044267;GO:0051604;GO:0051605	signal peptide processing;proteolysis;peptide metabolic process;metabolic process;catabolic process;macromolecule catabolic process;cellular process;protein processing;protein metabolic process;protein catabolic process	hsa:23478	ko03060	Protein export	K03100	4	2	2	2	2	2	2	2	2	2	6.7	6.7	6.7	28.14	252	1	2
127	369;2060;3043;4184;4358;4806			IPI00871851.2;IPI00014177.3;IPI00894340.1;IPI00893645.1;IPI00893658.1;IPI00894199.1;IPI00894055.1;IPI00893096.1;IPI00892810.1;IPI00894322.1;IPI00894283.1;IPI00893902.1;IPI00893477.1;IPI00892518.1;IPI00892932.1;IPI00893240.1;IPI00893788.1	6;6;6;5;3;3;3;3;3;3;3;2;2;1;1;1;1	6;6;6;5;3;3;3;3;3;3;3;2;2;1;1;1;1	6;6;6;5;3;3;3;3;3;3;3;2;2;1;1;1;1	FALSE	cDNA FLJ55467, highly similar to Septin-2;Septin-2;Neural precursor cell expressed developmentally down-regulated protein 5;Putative uncharacterized protein SEPT2	NEDD5;SEPT2;DIFF6;KIAA0158	cDNA FLJ55467, highly similar to Septin-2;Septin-2;Putative uncharacterized protein SEPT2;21 kDa protein;22 kDa protein;20 kDa protein;Protein;17 kDa protein;17 kDa protein;15 kDa protein;14 kDa protein	B4DGE8;Q53QU3;Q15019;B5MCX3	B4DGE8_HUMAN;SEPT2_HUMAN;B5MCX3_HUMAN	ENST00000360051;ENST00000391971;ENST00000391973;ENST00000401990;ENST00000402092;ENST00000402251;ENST00000407971	OTTHUMP00000200248;OTTHUMP00000200241;OTTHUMP00000200242;OTTHUMP00000200250;OTTHUMP00000200251;OTTHUMP00000200249;OTTHUMP00000200254;OTTHUMP00000200271;OTTHUMP00000200267;OTTHUMP00000200270;OTTHUMP00000200258;OTTHUMP00000200260;OTTHUMP00000200264;OTTHUMP00000200268	NP_001008491;NP_001008492;NP_004395;NP_006146	PF00735	Septin	Septin	GO:0031105;GO:0032991;GO:0043234;GO:0044422;GO:0044424;GO:0044430;GO:0044444;GO:0044446;GO:0044448;GO:0044464;GO:0005634;GO:0005819;GO:0043226;GO:0043227;GO:0043228;GO:0043229;GO:0043231;GO:0043232	septin complex;macromolecular complex;protein complex;organelle part;intracellular part;cytoskeletal part;cytoplasmic part;intracellular organelle part;cell cortex part;cell part;nucleus;spindle;organelle;membrane-bounded organelle	GO:0000166;GO:0005488;GO:0005515;GO:0005525;GO:0017076;GO:0019001;GO:0032553;GO:0032555;GO:0032561	nucleotide binding;binding;protein binding;GTP binding;purine nucleotide binding;guanyl nucleotide binding;ribonucleotide binding;purine ribonucleotide binding;guanyl ribonucleotide binding	GO:0007049;GO:0009987;GO:0000280;GO:0006996;GO:0007067;GO:0016043;GO:0022402;GO:0022403;GO:0048285;GO:0051301	cell cycle;cellular process;nuclear division;organelle organization;mitosis;cellular component organization;cell cycle process;cell cycle phase;organelle fission;cell division	hsa:4735				17	6	6	8	6	6	8	6	6	8	20.5	20.5	20.5	45.46	396	3			6
381	1749;2787;4687			IPI00794806.1;IPI00218971.4	3;3	3;3	3;3	FALSE	cDNA FLJ56179, highly similar to Pyruvate dehydrogenase (lipoamide)-phosphatase 1 (EC 3.1.3.43);[Pyruvate dehydrogenase [acetyl-transferring]]-phosphatase 1, mitochondrial;Pyruvate dehydrogenase phosphatase, catalytic subunit 1;Protein phosphatase 2C	PPM2C;PDP1;PDP	cDNA FLJ56179, highly similar to Pyruvate dehydrogenase (lipoamide)-phosphatase 1;[Pyruvate dehydrogenase [acetyl-transferring]]-phosphatase 1, mitochondrial	B4DYX8;Q6P1N1;Q9P0J1;B3KPZ7;B3KX71	B4DYX8_HUMAN;PDP1_HUMAN	ENST00000396200;ENST00000297598	OTTHUMP00000177905;OTTHUMP00000177904	NP_060914	PF00481	PP2C	Protein phosphatase 2C	GO:0008287;GO:0032991;GO:0043234;GO:0044464;GO:0005759;GO:0044422;GO:0044424;GO:0044429;GO:0044444;GO:0044446	protein serine/threonine phosphatase complex;macromolecular complex;protein complex;cell part;mitochondrial matrix;organelle part;intracellular part;mitochondrial part;cytoplasmic part;intracellular organelle part	GO:0000287;GO:0003824;GO:0004721;GO:0004722;GO:0005488;GO:0016787;GO:0016788;GO:0016791;GO:0042578;GO:0043167;GO:0043169;GO:0046872;GO:0004741;GO:0005509	magnesium ion binding;catalytic activity;phosphoprotein phosphatase activity;protein serine/threonine phosphatase activity;binding;hydrolase activity;hydrolase activity, acting on ester bonds;phosphatase activity;phosphoric ester hydrolase activity	GO:0006464;GO:0006470;GO:0006793;GO:0006796;GO:0008152;GO:0009987;GO:0016311;GO:0019538;GO:0034960;GO:0043170;GO:0043283;GO:0043412;GO:0043687;GO:0044237;GO:0044238;GO:0044260;GO:0044267	protein modification process;protein amino acid dephosphorylation;phosphorus metabolic process;phosphate metabolic process;metabolic process;cellular process;dephosphorylation;protein metabolic process;cellular biopolymer metabolic process	hsa:54704			K01102	2	3	3	3	3	3	3	3	3	3	6.8	6.8	6.8	66.672	588	3			3
488	765;1140;2549;3340			IPI00853598.1;IPI00375370.1;IPI00479141.2;IPI00789755.1;IPI00908364.1;IPI00556487.4;IPI00795464.1;IPI00789169.1;IPI00853116.1;IPI00794767.1;IPI00845335.1;IPI00852657.1;IPI00791226.1;IPI00794434.1;IPI00852874.1	4;4;4;4;4;4;3;3;1;1;1;1;1;1;1	4;4;4;4;4;4;3;3;1;1;1;1;1;1;1	4;4;4;4;4;4;3;3;1;1;1;1;1;1;1	FALSE	cDNA FLJ56334, highly similar to SEC13-related protein;SEC13-like 1 isoform b variant;Protein SEC13 homolog;SEC13-related protein;SEC13-like protein 1;Putative uncharacterized protein SEC13	SEC13;D3S1231E;SEC13L1;SEC13R	cDNA FLJ56334, highly similar to SEC13-related protein;Protein SEC13 homolog;Protein SEC13 homolog;SEC13 protein isoform 2;SEC13-like 1 isoform b variant (Fragment);Putative uncharacterized protein SEC13;30 kDa protein;28 kDa protein	B4DXJ1;Q53GB2;P55735;A8MV37;Q59FA6;A8MXL6	B4DXJ1_HUMAN;Q53GB2_HUMAN;SEC13_HUMAN;A8MV37_HUMAN;Q59FA6_HUMAN;A8MXL6_HUMAN	ENST00000383801;ENST00000337354;ENST00000343726;ENST00000350697;ENST00000397109;ENST00000397117	OTTHUMP00000195525;OTTHUMP00000158855;OTTHUMP00000170207;OTTHUMP00000158854;OTTHUMP00000170219;OTTHUMP00000170206;OTTHUMP00000195526;OTTHUMP00000195527;OTTHUMP00000170212;OTTHUMP00000170208	NP_899195;NP_001129704	PF00400	WD40	WD domain, G-beta repeat			GO:0005488;GO:0005515	binding;protein binding	GO:0006810;GO:0006886;GO:0006888;GO:0009987;GO:0015031;GO:0016043;GO:0016044;GO:0016192;GO:0045184;GO:0046907;GO:0048193;GO:0051234;GO:0051649	transport;intracellular protein transport;ER to Golgi vesicle-mediated transport;cellular process;protein transport;cellular component organization;membrane organization;vesicle-mediated transport;establishment of protein localization					15	4	4	5	4	4	5	4	4	5	14.7	14.7	14.7	40.746	368	2		5
579	2108;2118;4567	725	532	IPI00789639.2;IPI00413483.1;IPI00382739.3	3;2;2	3;2;2	3;2;2	FALSE	cDNA FLJ56408, highly similar to Homo sapiens DEAH (Asp-Glu-Ala-His) box polypeptide 34 (DHX34), transcript variant 1, mRNA;cDNA FLJ60223, highly similar to Probable ATP-dependent RNA helicase DHX34 (EC 3.6.1.-);Probable ATP-dependent RNA helicase DHX34;DEAH box protein 34	DHX34;DDX34;KIAA0134	DEAH (Asp-Glu-Ala-His) box polypeptide 34;cDNA FLJ60223, highly similar to Probable ATP-dependent RNA helicase DHX34;Probable ATP-dependent RNA helicase DHX34	B4DMY8;B4E3G3;Q14147	B4DMY8_HUMAN;B4E3G3_HUMAN;DHX34_HUMAN	ENST00000328771;ENST00000360680;ENST00000257252	OTTHUMP00000195509;OTTHUMP00000076924	NP_055496	PF07717;PF04408;PF00271	DUF1605;HA2;Helicase_C	Domain of unknown function (DUF1605);Helicase associated domain (HA2);Helicase conserved C-terminal domain	GO:0005622;GO:0044464	intracellular;cell part	GO:0003824;GO:0004386;GO:0005488;GO:0008270;GO:0016462;GO:0016787;GO:0016817;GO:0016818;GO:0017111;GO:0043167;GO:0043169;GO:0046872;GO:0046914;GO:0000166;GO:0001882;GO:0001883;GO:0003676;GO:0003723;GO:0005524;GO:0017076;GO:0030554;GO:0032553;GO:0032555;GO:0032559	catalytic activity;helicase activity;binding;zinc ion binding;pyrophosphatase activity;hydrolase activity;hydrolase activity, acting on acid anhydrides;hydrolase activity, acting on acid anhydrides, in phosphorus-containing anhydrides			hsa:9704				3	3	3	4	3	3	4	3	3	4	3	3	3	128.12	1143	7
560	9;1374;1506;1918;2092;2197;2208;2488;2839;2940;3082;3083;3261;4312;4389;4408;4725;4991;5104	202;203;204	269;344;426	IPI00556116.2	19	1	1	FALSE	cDNA FLJ58655, highly similar to Notchless homolog 1		cDNA FLJ58655, highly similar to Notchless homolog 1	B4E074;B4E303	B4E074_HUMAN			NP_001014445	PF08154;PF00400	NLE;WD40	NLE (NUC135) domain;WD domain, G-beta repeat											1	19	22	35	1	1	2	1	1	2	62.5	2.8	2.8	50.729	461	3			1
22	920			IPI00747391.3;IPI00002330.2	1;1	1;1	1;1	FALSE	cDNA FLJ60902, highly similar to Ubiquitin carboxyl-terminal hydrolase 3 (EC 3.1.2.15);Ubiquitin carboxyl-terminal hydrolase 3;Ubiquitin thioesterase 3;Ubiquitin-specific-processing protease 3;Deubiquitinating enzyme 3	USP3	Ubiquitin carboxyl-terminal hydrolase 3;Ubiquitin carboxyl-terminal hydrolase 3	B4DV65;Q498Y2;Q9Y6I4;B3KMX7;B4DVU5;Q6JHV3	B4DV65_HUMAN;UBP3_HUMAN	ENST00000268049;ENST00000380324	OTTHUMP00000175872	NP_006528	PF02148;PF00443	zf-UBP;UCH	Zn-finger in ubiquitin-hydrolases and other protein;Ubiquitin carboxyl-terminal hydrolase			GO:0003824;GO:0005488;GO:0008270;GO:0016787;GO:0043167;GO:0043169;GO:0046872;GO:0046914;GO:0004221;GO:0004843;GO:0008233;GO:0008234;GO:0016788;GO:0016790;GO:0019783;GO:0070011	catalytic activity;binding;zinc ion binding;hydrolase activity;ion binding;cation binding;metal ion binding;transition metal ion binding;ubiquitin thiolesterase activity;ubiquitin-specific protease activity;peptidase activity	GO:0006508;GO:0006511;GO:0008152;GO:0009056;GO:0009057;GO:0009987;GO:0019538;GO:0019941;GO:0030163;GO:0034960;GO:0034962;GO:0043170;GO:0043283;GO:0043285;GO:0043632;GO:0044237;GO:0044238;GO:0044248;GO:0044257;GO:0044260;GO:0044265;GO:0044267;GO:0051603	proteolysis;ubiquitin-dependent protein catabolic process;metabolic process;catabolic process;macromolecule catabolic process;cellular process;protein metabolic process;modification-dependent protein catabolic process;protein catabolic process	hsa:9960			K11986	2	1	1	2	1	1	2	1	1	2	2.9	2.9	2.9	59.097	521	4				2
464	317			IPI00642378.2;IPI00305304.3;IPI00642091.1;IPI00641012.1;IPI00641435.1	1;1;1;1;1	1;1;1;1;1	1;1;1;1;1	FALSE	cDNA FLJ75329, highly similar to Homo sapiens LAG1 longevity assurance homolog 2 (S. cerevisiae), transcript variant 2, mRNA;LAG1 longevity assurance homolog 2;Tumor metastasis-suppressor gene 1 protein;SP260;LAG1 homolog, ceramide synthase 2	LASS2;RP11-316M1.2-003;TMSG1;RP11-316M1.2-004;RP11-316M1.2-006;RP11-316M1.2-005	cDNA FLJ75329, highly similar to Homo sapiens LAG1 longevity assurance homolog 2 (S. cerevisiae), transcript variant 2, mRNA;LAG1 longevity assurance homolog 2;LAG1 homolog, ceramide synthase 2;LAG1 homolog, ceramide synthase 2;LAG1 homolog, ceramide synth	A8K4M4;Q5SZE1;Q96G23;Q5SZE5;Q5SZE4;Q5SZE3;Q5SZE2	A8K4M4_HUMAN;LASS2_HUMAN;Q5SZE4_HUMAN;Q5SZE3_HUMAN;Q5SZE2_HUMAN	ENST00000271688;ENST00000368949;ENST00000368954	OTTHUMP00000033030;OTTHUMP00000033028;OTTHUMP00000033031;OTTHUMP00000033033;OTTHUMP00000033032	NP_071358;NP_859530	PF03798	TRAM_LAG1_CLN8	TLC domain	GO:0005634;GO:0016021;GO:0031224;GO:0043226;GO:0043227;GO:0043229;GO:0043231;GO:0044424;GO:0044425;GO:0044464;GO:0005789;GO:0016020;GO:0031090;GO:0031965;GO:0044422;GO:0044428;GO:0044432;GO:0044444;GO:0044446	nucleus;integral to membrane;intrinsic to membrane;organelle;membrane-bounded organelle;intracellular organelle;intracellular membrane-bounded organelle;intracellular part;membrane part;cell part;endoplasmic reticulum membrane;membrane;organelle membrane	GO:0003676;GO:0003677;GO:0003700;GO:0005488;GO:0030528;GO:0043565;GO:0005515	nucleic acid binding;DNA binding;transcription factor activity;binding;transcription regulator activity;sequence-specific DNA binding;protein binding	GO:0006355;GO:0009889;GO:0010468;GO:0010556;GO:0019219;GO:0019222;GO:0031323;GO:0031326;GO:0045449;GO:0050789;GO:0050794;GO:0051171;GO:0051252;GO:0060255;GO:0065007;GO:0080090;GO:0006629;GO:0008152;GO:0008610;GO:0009058;GO:0044238	regulation of transcription, DNA-dependent;regulation of biosynthetic process;regulation of gene expression;regulation of macromolecule biosynthetic process;regulation of nucleobase, nucleoside, nucleotide and nucleic acid metabolic process	hsa:29956				5	1	1	1	1	1	1	1	1	1	4	4	4	47.022	400	2		1
350	1073;2138;4365;4412			IPI00798127.1;IPI00743241.1;IPI00743650.1;IPI00744274.1;IPI00792712.1;IPI00793729.1;IPI00789107.1;IPI00719280.2;IPI00790633.1;IPI00794925.1;IPI00795527.1;IPI00793810.1;IPI00797400.1;IPI00796600.1;IPI00179330.6;IPI00794211.1;IPI00796007.2;IPI00784990.2;IPI00789823.1;IPI00456429.3;IPI00793330.1;IPI00798155.4;IPI00794205.1;IPI00418813.2;IPI00397808.3;IPI00654754.1;IPI00792139.1;IPI00788210.1	4;4;4;4;4;4;4;4;4;4;4;4;4;4;4;4;4;4;4;4;4;4;3;3;3;3;3;2	4;4;4;4;4;4;4;4;4;4;4;4;4;4;4;4;4;4;4;4;4;4;3;3;3;3;3;2	4;4;4;4;4;4;4;4;4;4;4;4;4;4;4;4;4;4;4;4;4;4;3;3;3;3;3;2	FALSE	cDNA FLJ75516, highly similar to Xenopus tropicalis ubiquitin C, mRNA;UBC protein;Ubiquitin B;Ubiquitin B, isoform CRA_a;40S ribosomal protein S27a;cDNA FLJ51326, highly similar to Homo sapiens ubiquitin B (UBB), mRNA;Ubiquitin C splice variant;60S ribosomal protein L40;CEP52;Ubiquitin;RPS27A protein;Ubiquitin C	UBC;UBB;hCG_1998947;RPS27A;UBA80;UBCEP1;UBA52;UBCEP2	ubiquitin C;44 kDa protein;44 kDa protein;44 kDa protein;39 kDa protein;UBC protein;30 kDa protein;ubiquitin B precursor;25 kDa protein;21 kDa protein;21 kDa protein;19 kDa protein;19 kDa protein;18 kDa protein;ubiquitin and ribosomal protein S27a precurso	A8K674;Q59EM9;Q66K58;Q96H31;Q96MH4;Q9UFQ0;Q96C32;Q5U5U6;P62979;B2RDW1;Q5RKT7;Q8WYN9;B4DV12;Q5UGI3;P62987;Q3MIH3;P62988;Q5PY61;Q49A90;A8CGI2	A8K674_HUMAN;Q96C32_HUMAN;Q5U5U6_HUMAN;RS27A_HUMAN;B4DV12_HUMAN;Q5UGI3_HUMAN;RL40_HUMAN;UBIQ_HUMAN;Q49A90_HUMAN;A8CGI2_HUMAN	ENST00000339647;ENST00000302182;ENST00000395837;ENST00000395839;ENST00000272317;ENST00000402285;ENST00000404735;ENST00000408928;ENST00000325925;ENST00000339545;ENST00000376781;ENST00000392398;ENST00000344561;ENST00000392399	OTTHUMP00000169804;OTTHUMP00000169806;OTTHUMP00000169815;OTTHUMP00000169805;OTTHUMP00000064959;OTTHUMP00000064960;OTTHUMP00000064961;OTTHUMP00000182863;OTTHUMP00000182864;OTTHUMP00000182865;OTTHUMP00000169820;OTTHUMP00000169810;OTTHUMP00000169808;OTTHUMP00000169813;OTTHUMP00000169812;OTTHUMP00000169817;OTTHUMP00000169818;OTTHUMP00000200786;OTTHUMP00000200788;OTTHUMP00000200789;OTTHUMP00000169814;…	NP_066289;NP_061828;NP_001129064;NP_002945;NP_001029102;NP_003324;XP_001722511;XP_001725719;XP_371330;XP_001127860;XP_001131826	PF00240;PF01599;PF01020	ubiquitin;Ribosomal_S27;Ribosomal_L40e	Ubiquitin family;Ribosomal protein S27a;Ribosomal L40e family	GO:0015935;GO:0022627;GO:0030529;GO:0032991;GO:0033279;GO:0044422;GO:0044424;GO:0044444;GO:0044445;GO:0044446;GO:0044464;GO:0005829;GO:0005840;GO:0043226;GO:0043228;GO:0043229;GO:0043232;GO:0005654;GO:0044428	small ribosomal subunit;cytosolic small ribosomal subunit;ribonucleoprotein complex;macromolecular complex;ribosomal subunit;organelle part;intracellular part;cytoplasmic part;cytosolic part;intracellular organelle part;cell part;cytosol;ribosome	GO:0003735;GO:0005198;GO:0005488;GO:0008270;GO:0043167;GO:0043169;GO:0046872;GO:0046914;GO:0005515;GO:0030528	structural constituent of ribosome;structural molecule activity;binding;zinc ion binding;ion binding;cation binding;metal ion binding;transition metal ion binding;protein binding;transcription regulator activity	GO:0006464;GO:0008152;GO:0009987;GO:0019538;GO:0034960;GO:0043170;GO:0043283;GO:0043412;GO:0044237;GO:0044238;GO:0044260;GO:0044267;GO:0006414;GO:0009058;GO:0009059;GO:0034645;GO:0034961;GO:0043284;GO:0044249;GO:0006508;GO:0006511;GO:0006515;GO:0006928;GO:0007411;GO:0009056;GO:0009057;GO:0009889;GO:0009891;GO:0009893;GO:0010468;GO:0010498;GO:0010556;GO:0010557;GO:0010604;GO:0010628;GO:0010646;GO:…	protein modification process;metabolic process;cellular process;protein metabolic process;cellular biopolymer metabolic process;macromolecule metabolic process;biopolymer metabolic process;biopolymer modification;cellular metabolic process	hsa:7314;hsa:6233;hsa:7311;hsa:7316	ko05012;ko03010;ko03320	Parkinson's disease;Ribosome;PPAR signaling pathway	K04551;K02977;K02927;K08770	28	4	4	8	4	4	8	4	4	8	59.9	59.9	59.9	77.028	685	3.54	4	2	1	1
35	1912;2184;4527;4967	39	293	IPI00003933.2;IPI00745553.1	4;4	4;4	4;4	FALSE	cDNA FLJ77033, highly similar to Homo sapiens hydroxyacylglutathione hydrolase (HAGH), mRNA;Hydroxyacylglutathione hydrolase;Glyoxalase II	HAGH;GLO2;HAGH1	hydroxyacyl glutathione hydrolase isoform 1;Hydroxyacylglutathione hydrolase	A8K290;B4DRA7;B4DT01;Q16775	A8K290_HUMAN;GLO2_HUMAN	ENST00000262303;ENST00000397353;ENST00000397356	OTTHUMP00000080713;OTTHUMP00000158839;OTTHUMP00000158840	NP_005317;NP_001035517	PF00753	Lactamase_B	Metallo-beta-lactamase superfamily			GO:0003824;GO:0004416;GO:0005488;GO:0008270;GO:0016787;GO:0016788;GO:0016790;GO:0043167;GO:0043169;GO:0046872;GO:0046914	catalytic activity;hydroxyacylglutathione hydrolase activity;binding;zinc ion binding;hydrolase activity;hydrolase activity, acting on ester bonds;thiolester hydrolase activity;ion binding;cation binding;metal ion binding;transition metal ion binding			hsa:3029	ko00620	Pyruvate metabolism	K01069	2	4	4	8	4	4	8	4	4	8	17.5	17.5	17.5	33.805	308	2		5
153	225;772;773;824;1024;1122;1363;1384;1485;1486;1543;2074;2075;2265;2705;3673;4434;4746;4980;5153	185;186;187;188	137;150;153;163	IPI00016613.2;IPI00744507.1;IPI00741317.1;IPI00784195.1;IPI00472911.2	20;20;19;15;9	20;20;19;15;9	18;18;17;13;9	FALSE	cDNA, FLJ92904, highly similar to Homo sapiens casein kinase 2, alpha 1 polypeptide (CSNK2A1), mRNA;Casein kinase II subunit alpha;Casein kinase 2 alpha isoform;Casein kinase II alpha subunit;HCG21984	CSNK2A1;CK2A1;hCG_21984	CSNK2A1 protein;Casein kinase II subunit alpha;Casein kinase 2 alpha isoform;Casein kinase II alpha subunit	B2R6D7;B5BUH5;Q5U5J2;P68400;Q5U065;Q2I0Y7;Q8NEV1	B2R6D7_HUMAN;CSK21_HUMAN;Q2I0Y7_HUMAN;Q8NEV1_HUMAN	ENST00000217244;ENST00000349736;ENST00000381973;ENST00000400227	OTTHUMP00000029925;OTTHUMP00000029926	NP_001886;NP_808227	PF00069	Pkinase	Protein kinase domain	GO:0005634;GO:0005886;GO:0016020;GO:0043226;GO:0043227;GO:0043229;GO:0043231;GO:0044424;GO:0044464	nucleus;plasma membrane;membrane;organelle;membrane-bounded organelle;intracellular organelle;intracellular membrane-bounded organelle;intracellular part;cell part	GO:0000166;GO:0001882;GO:0001883;GO:0003824;GO:0004672;GO:0004674;GO:0005488;GO:0005524;GO:0016301;GO:0016740;GO:0016772;GO:0016773;GO:0017076;GO:0030554;GO:0032553;GO:0032555;GO:0032559;GO:0005515;GO:0047485;GO:0008013;GO:0019208;GO:0019888;GO:0030234	nucleotide binding;nucleoside binding;purine nucleoside binding;catalytic activity;protein kinase activity;protein serine/threonine kinase activity;binding;ATP binding;kinase activity;transferase activity	GO:0006464;GO:0006468;GO:0006793;GO:0006796;GO:0008152;GO:0009987;GO:0016310;GO:0019538;GO:0034960;GO:0043170;GO:0043283;GO:0043412;GO:0043687;GO:0044237;GO:0044238;GO:0044260;GO:0044267;GO:0007154;GO:0007165;GO:0007166;GO:0016055;GO:0050789;GO:0050794;GO:0065007	protein modification process;protein amino acid phosphorylation;phosphorus metabolic process;phosphate metabolic process;metabolic process;cellular process;phosphorylation;protein metabolic process;cellular biopolymer metabolic process	hsa:1457	ko04310;ko04520;ko04530;ko04712	Wnt signaling pathway;Adherens junction;Tight junction;Circadian rhythm - plant	K03097	5	20	23	54	20	23	54	18	21	49	57.2	57.2	55.4	45.908	397	2.98		1	44
252	724;952;1438;1842;3028;3432;3461;3972			IPI00790230.1;IPI00030274.4;IPI00796386.1	8;8;8	8;8;8	8;8;8	FALSE	cDNA, FLJ94609;Coiled-coil domain-containing protein 55;CCDC55 protein	CCDC55	cDNA, FLJ94609;Coiled-coil domain-containing protein 55;CCDC55 protein	B2R9Y2;Q9P0E1;Q9H0G5;Q05DD5	B2R9Y2_HUMAN;CCD55_HUMAN;Q05DD5_HUMAN	ENST00000247026;ENST00000394826	OTTHUMP00000180885;OTTHUMP00000163639;OTTHUMP00000180886;OTTHUMP00000180887	NP_115517	PF09745	DUF2040	Coiled-coil domain-containing protein 55 (DUF2040)	GO:0016604;GO:0016607;GO:0044422;GO:0044424;GO:0044428;GO:0044446;GO:0044451;GO:0044464	nuclear body;nuclear speck;organelle part;intracellular part;nuclear part;intracellular organelle part;nucleoplasm part;cell part					hsa:84081				3	8	9	10	8	9	10	8	9	10	6.6	6.6	6.6	159.65	1371	5
490	882;1298;2955;2995;4015;4323;4476;5077;5081	600	337	IPI00872681.2;IPI00844076.1;IPI00383680.3;IPI00028635.4;IPI00552972.2;IPI00552146.3;IPI00552307.3	9;9;9;7;7;3;3	9;9;9;7;7;3;3	9;9;9;7;7;3;3	FALSE	cDNA, FLJ96923, highly similar to Homo sapiens ribophorin II (RPN2), mRNA;Dolichyl-diphosphooligosaccharide--protein glycosyltransferase subunit 2;Dolichyl-diphosphooligosaccharide--protein glycosyltransferase 63 kDa subunit;Ribophorin-2;Ribophorin II;RIBIIR;cDNA FLJ38924 fis, clone NT2NE2011896, highly similar to Dolichyl-diphosphooligosaccharide--protein glycosyltransferase 63 kDa subunit (EC 2…	RPN2;RP3-343K2.2-003;hCG_37142;RP3-343K2.2-002	cDNA, FLJ96923, highly similar to Homo sapiens ribophorin II (RPN2), mRNA;Dolichyl-diphosphooligosaccharide--protein glycosyltransferase subunit 2;ribophorin II isoform 2 precursor;Ribophorin II;Putative uncharacterized protein RPN2	B2RE46;P04844;Q5JYR6;Q5JYR7;A6NKT1;B4DJL0;Q5JYR4	B2RE46_HUMAN;RPN2_HUMAN;Q5JYR6_HUMAN;Q5JYR7_HUMAN;A6NKT1_HUMAN	ENST00000237530;ENST00000373632;ENST00000373622;ENST00000338768;ENST00000373628	OTTHUMP00000030900;OTTHUMP00000030902;OTTHUMP00000030901;OTTHUMP00000030903	NP_002942;NP_001129243	PF05817	Ribophorin_II	Ribophorin II (RPN2)	GO:0008250;GO:0032991;GO:0043234;GO:0044422;GO:0044424;GO:0044425;GO:0044432;GO:0044444;GO:0044446;GO:0044464;GO:0016021;GO:0031224	oligosaccharyltransferase complex;macromolecular complex;protein complex;organelle part;intracellular part;membrane part;endoplasmic reticulum part;cytoplasmic part;intracellular organelle part;cell part;integral to membrane;intrinsic to membrane	GO:0003824;GO:0004576;GO:0004579;GO:0016740;GO:0016757;GO:0016758;GO:0005488;GO:0005515	catalytic activity;oligosaccharyl transferase activity;dolichyl-diphosphooligosaccharide-protein glycotransferase activity;transferase activity;transferase activity, transferring glycosyl groups;transferase activity, transferring hexosyl groups;binding	GO:0005975;GO:0006464;GO:0006486;GO:0006487;GO:0008152;GO:0009987;GO:0018193;GO:0018196;GO:0018279;GO:0019538;GO:0034960;GO:0043170;GO:0043283;GO:0043412;GO:0043413;GO:0044237;GO:0044238;GO:0044260;GO:0044262;GO:0044267;GO:0070085	carbohydrate metabolic process;protein modification process;protein amino acid glycosylation;protein amino acid N-linked glycosylation;metabolic process;cellular process;peptidyl-amino acid modification;peptidyl-asparagine modification					7	9	9	14	9	9	14	9	9	14	22	22	22	69.333	631	4				11
565	1183;3177;3191;3539;4059	713;714;715;716	66;69;122;174	IPI00645518.1;IPI00902843.1;IPI00647250.1;IPI00910287.1;IPI00442183.1	5;4;4;4;1	5;4;4;4;1	5;4;4;4;1	FALSE	CDP-diacylglycerol--inositol 3-phosphatidyltransferase;Phosphatidylinositol synthase;cDNA FLJ16129 fis, clone BRACE2039823, highly similar to CDP-diacylglycerol--inositol3-phosphatidyltransferase (EC 2.7.8.11);cDNA FLJ37149 fis, clone BRACE2025437, highly similar to CDP-diacylglycerol--inositol3-phosphatidyltransferase (EC 2.7.8.11);CDP-diacylglycerol--inositol 3-phosphatidyltransferase (Phosphat…	CDIPT;PIS;PIS1;hCG_21626	Isoform 1 of CDP-diacylglycerol--inositol 3-phosphatidyltransferase;cDNA FLJ16129 fis, clone BRACE2039823, highly similar to CDP-diacylglycerol--inositol3-phosphatidyltransferase;CDP-diacylglycerol--inositol 3-phosphatidyltransferase (Phosphatidylinositol	O14735-1;O14735;A8K3L7;Q53HA5;B3KY94;B3KSW0;B4DUV0	CDIPT_HUMAN;B3KY94_HUMAN;B3KSW0_HUMAN;B4DUV0_HUMAN	ENST00000219789;ENST00000403894	OTTHUMP00000080274;OTTHUMP00000162985;OTTHUMP00000080275	NP_006310	PF01066	CDP-OH_P_transf	CDP-alcohol phosphatidyltransferase	GO:0000139;GO:0005789;GO:0005886;GO:0016020;GO:0016021;GO:0031090;GO:0031224;GO:0044422;GO:0044424;GO:0044425;GO:0044431;GO:0044432;GO:0044444;GO:0044446;GO:0044464	Golgi membrane;endoplasmic reticulum membrane;plasma membrane;membrane;integral to membrane;organelle membrane;intrinsic to membrane;organelle part;intracellular part;membrane part;Golgi apparatus part;endoplasmic reticulum part;cytoplasmic part	GO:0000287;GO:0003824;GO:0003881;GO:0005215;GO:0005319;GO:0005488;GO:0005548;GO:0008526;GO:0016740;GO:0016772;GO:0016780;GO:0017169;GO:0022892;GO:0030145;GO:0043167;GO:0043169;GO:0046872;GO:0046914	magnesium ion binding;catalytic activity;CDP-diacylglycerol-inositol 3-phosphatidyltransferase activity;transporter activity;lipid transporter activity;binding;phospholipid transporter activity;phosphatidylinositol transporter activity	GO:0006629;GO:0006644;GO:0008152;GO:0008610;GO:0008654;GO:0009058;GO:0009987;GO:0019637;GO:0044237;GO:0044238;GO:0044249;GO:0044255	lipid metabolic process;phospholipid metabolic process;metabolic process;lipid biosynthetic process;phospholipid biosynthetic process;biosynthetic process;cellular process;organophosphate metabolic process;cellular metabolic process	hsa:10423	ko00562;ko00564;ko04070	Inositol phosphate metabolism;Glycerophospholipid metabolism;Phosphatidylinositol signaling system	K00999	5	5	5	6	5	5	6	5	5	6	30.5	30.5	30.5	23.539	213	1	5
477	455;3969;4851			IPI00329526.3;IPI00909326.1;IPI00382768.2;IPI00909999.1	3;2;2;1	3;2;2;1	3;2;2;1	FALSE	Cell division cycle protein 20 homolog;p55CDC;cDNA FLJ51449, highly similar to Cell division cycle protein 20 homolog;RcCDC20	CDC20	Cell division cycle protein 20 homolog;cDNA FLJ51449, highly similar to Cell division cycle protein 20 homolog;RcCDC20 (Fragment)	Q12834;B2R6Z6;B4E1H5;Q2VIM1	CDC20_HUMAN;B4E1H5_HUMAN;Q2VIM1_HUMAN	ENST00000310955;ENST00000372462	OTTHUMP00000008571;OTTHUMP00000008572	NP_001246	PF00400	WD40	WD domain, G-beta repeat	GO:0005654;GO:0005819;GO:0005829;GO:0043226;GO:0043228;GO:0043229;GO:0043232;GO:0044422;GO:0044424;GO:0044428;GO:0044430;GO:0044444;GO:0044446;GO:0044464	nucleoplasm;spindle;cytosol;organelle;non-membrane-bounded organelle;intracellular organelle;intracellular non-membrane-bounded organelle;organelle part;intracellular part;nuclear part;cytoskeletal part;cytoplasmic part;intracellular organelle part	GO:0005488;GO:0005515;GO:0008022	binding;protein binding;protein C-terminus binding	GO:0000280;GO:0006508;GO:0006511;GO:0006996;GO:0007067;GO:0008152;GO:0009056;GO:0009057;GO:0009987;GO:0010498;GO:0016043;GO:0019538;GO:0019941;GO:0022402;GO:0022403;GO:0030163;GO:0031145;GO:0034960;GO:0034962;GO:0043085;GO:0043086;GO:0043161;GO:0043170;GO:0043283;GO:0043285;GO:0043632;GO:0044092;GO:0044093;GO:0044237;GO:0044238;GO:0044248;GO:0044257;GO:0044260;GO:0044265;GO:0044267;GO:0048285;GO:…	nuclear division;proteolysis;ubiquitin-dependent protein catabolic process;organelle organization;mitosis;metabolic process;catabolic process;macromolecule catabolic process;cellular process;proteasomal protein catabolic process	hsa:991	ko04120;ko04110;ko04111	Ubiquitin mediated proteolysis;Cell cycle;Cell cycle - yeast	K03363	4	3	3	3	3	3	3	3	3	3	7.4	7.4	7.4	54.722	499	4				3
259	233;673;993;2543;3032;4393;4548	316	233	IPI00031681.1;IPI00260318.3;IPI00797954.1;IPI00910650.1;IPI00023503.4	7;6;5;4;2	7;6;5;4;2	7;6;5;4;2	FALSE	Cell division protein kinase 2;p33 protein kinase;D-HSCDK2;cDNA FLJ54979, highly similar to Homo sapiens cyclin-dependent kinase 2 (CDK2), transcript variant 2, mRNA	CDK2;CDK2deltaT	Cell division protein kinase 2;cyclin-dependent kinase 2 isoform 2;29 kDa protein;cDNA FLJ54979, highly similar to Homo sapiens cyclin-dependent kinase 2 (CDK2), transcript variant 2, mRNA	P24941;A8K7C6;O75100;B4DDL9	CDK2_HUMAN;O75100_HUMAN;B4DDL9_HUMAN	ENST00000266970;ENST00000354056	OTTHUMP00000167955;OTTHUMP00000167956;OTTHUMP00000167957	NP_001789;NP_439892	PF00069	Pkinase	Protein kinase domain	GO:0000307;GO:0005654;GO:0005829;GO:0032991;GO:0043234;GO:0044422;GO:0044424;GO:0044428;GO:0044444;GO:0044446;GO:0044464	cyclin-dependent protein kinase holoenzyme complex;nucleoplasm;cytosol;macromolecular complex;protein complex;organelle part;intracellular part;nuclear part;cytoplasmic part;intracellular organelle part;cell part	GO:0000166;GO:0001882;GO:0001883;GO:0003824;GO:0004672;GO:0004674;GO:0004693;GO:0005488;GO:0005515;GO:0005524;GO:0016301;GO:0016740;GO:0016772;GO:0016773;GO:0017076;GO:0030554;GO:0032553;GO:0032555;GO:0032559;GO:0042802	nucleotide binding;nucleoside binding;purine nucleoside binding;catalytic activity;protein kinase activity;protein serine/threonine kinase activity;cyclin-dependent protein kinase activity;binding;protein binding;ATP binding;kinase activity	GO:0000086;GO:0000280;GO:0006139;GO:0006259;GO:0006260;GO:0006275;GO:0006464;GO:0006468;GO:0006793;GO:0006796;GO:0006807;GO:0006996;GO:0007067;GO:0007089;GO:0007346;GO:0008152;GO:0008284;GO:0009058;GO:0009059;GO:0009889;GO:0009987;GO:0010556;GO:0016043;GO:0016310;GO:0019219;GO:0019222;GO:0019538;GO:0022402;GO:0022403;GO:0031323;GO:0031326;GO:0034645;GO:0034960;GO:0034961;GO:0042127;GO:0043170;GO:…	G2/M transition of mitotic cell cycle;nuclear division;nucleobase, nucleoside, nucleotide and nucleic acid metabolic process;DNA metabolic process;DNA replication;regulation of DNA replication;protein modification process	hsa:1017	ko04110;ko04115;ko04914;ko05200;ko05215;ko05222	Cell cycle;p53 signaling pathway;Progesterone-mediated oocyte maturation;Pathways in cancer;Prostate cancer;Small cell lung cancer	K02206	5	7	7	11	7	7	11	7	7	11	33.6	33.6	33.6	33.929	298	2		7
14	308;2529;4816			IPI00000685.1	3	3	3	FALSE	Cell division protein kinase 7;CDK-activating kinase;CAK1;TFIIH basal transcription factor complex kinase subunit;39 kDa protein kinase;P39 Mo15;STK1	CDK7;MO15	Cell division protein kinase 7	P50613	CDK7_HUMAN	ENST00000256443	OTTHUMP00000125195	NP_001790	PF00069	Pkinase	Protein kinase domain	GO:0005654;GO:0044422;GO:0044424;GO:0044428;GO:0044446;GO:0044464	nucleoplasm;organelle part;intracellular part;nuclear part;intracellular organelle part;cell part	GO:0000166;GO:0001882;GO:0001883;GO:0003712;GO:0003713;GO:0003824;GO:0004672;GO:0004674;GO:0004693;GO:0005102;GO:0005488;GO:0005515;GO:0005524;GO:0008022;GO:0008134;GO:0008353;GO:0016301;GO:0016563;GO:0016740;GO:0016772;GO:0016773;GO:0017076;GO:0030528;GO:0030554;GO:0032553;GO:0032555;GO:0032559;GO:0035257;GO:0035258;GO:0050681;GO:0051427	nucleotide binding;nucleoside binding;purine nucleoside binding;transcription cofactor activity;transcription coactivator activity;catalytic activity;protein kinase activity;protein serine/threonine kinase activity;cyclin-dependent protein kinase activity	GO:0000079;GO:0000718;GO:0006139;GO:0006259;GO:0006308;GO:0006352;GO:0006354;GO:0006355;GO:0006357;GO:0006367;GO:0006368;GO:0006464;GO:0006468;GO:0006793;GO:0006796;GO:0006807;GO:0007049;GO:0007154;GO:0007165;GO:0007242;GO:0008152;GO:0008283;GO:0009056;GO:0009057;GO:0009889;GO:0009891;GO:0009893;GO:0009987;GO:0010468;GO:0010556;GO:0010557;GO:0010604;GO:0010628;GO:0010926;GO:0016043;GO:0016070;GO:…	regulation of cyclin-dependent protein kinase activity;nucleotide-excision repair, DNA damage removal;nucleobase, nucleoside, nucleotide and nucleic acid metabolic process;DNA metabolic process;DNA catabolic process;transcription initiation;RNA elongation	hsa:1022	ko03420;ko04110	Nucleotide excision repair;Cell cycle	K02202	1	3	3	4	3	3	4	3	3	4	11	11	11	39.038	346	2.25		3	1
461	48;3071;3579;4213			IPI00304885.1;IPI00878354.1	4;1	4;1	4;1	FALSE	Centromere protein C 1;Centromere autoantigen C;Interphase centromere complex protein 7	CENPC1;CENPC;ICEN7	Centromere protein C 1	Q03188;Q6PIR0;Q8IW27	CENPC_HUMAN	ENST00000273853		NP_001803	PF07883	Cupin_2	Cupin domain	GO:0000776;GO:0000777;GO:0005634;GO:0032991;GO:0043226;GO:0043227;GO:0043228;GO:0043229;GO:0043231;GO:0043232;GO:0043234;GO:0044422;GO:0044424;GO:0044427;GO:0044446;GO:0044464	kinetochore;condensed chromosome kinetochore;nucleus;macromolecular complex;organelle;membrane-bounded organelle;non-membrane-bounded organelle;intracellular organelle;intracellular membrane-bounded organelle;intracellular non-membrane-bounded organelle	GO:0003676;GO:0003677;GO:0005488	nucleic acid binding;DNA binding;binding			hsa:1060			K11497	2	4	4	5	4	4	5	4	4	5	5.2	5.2	5.2	106.92	943	7
533	705;4878			IPI00455502.2;IPI00181166.2	2;1	2;1	2;1	FALSE	Centromere protein L;Interphase centromere complex protein 33	CENPL;C1orf155;ICEN33	Isoform 1 of Centromere protein L;Isoform 2 of Centromere protein L	Q8N0S6-1;Q8N0S6;Q8N0S6-2	CENPL_HUMAN	ENST00000345664;ENST00000356198;ENST00000367709;ENST00000367710	OTTHUMP00000032690;OTTHUMP00000032691;OTTHUMP00000032689	NP_201576;NP_001120653				GO:0000775;GO:0005634;GO:0043226;GO:0043227;GO:0043229;GO:0043231;GO:0044422;GO:0044424;GO:0044427;GO:0044446;GO:0044464	chromosome, centromeric region;nucleus;organelle;membrane-bounded organelle;intracellular organelle;intracellular membrane-bounded organelle;organelle part;intracellular part;chromosomal part;intracellular organelle part;cell part					hsa:91687			K11504	2	2	2	3	2	2	3	2	2	3	7.3	7.3	7.3	38.997	344	2		2
257	4074			IPI00031566.3;IPI00893712.1;IPI00410143.1;IPI00889601.1;IPI00893348.1	1;1;1;1;1	1;1;1;1;1	1;1;1;1;1	FALSE	Centromere protein M;Interphase centromere complex protein 39;Proliferation-associated nuclear element protein 1	CENPM;C22orf18;ICEN39;PANE1;CTA-250D10.18-004;CTA-250D10.18-002;CTA-250D10.18-005	Isoform 1 of Centromere protein M;Centromere protein M;Isoform 2 of Centromere protein M;Centromere protein M;Centromere protein M	Q9NSP4-1;Q9NSP4;B1AHQ6;Q9NSP4-2;B1AHQ9;B1AHQ8;B1AHQ7	CENPM_HUMAN;B1AHQ6_HUMAN;B1AHQ8_HUMAN;B1AHQ7_HUMAN	ENST00000215980;ENST00000396434;ENST00000396437;ENST00000402338;ENST00000402420;ENST00000404067;ENST00000407253	OTTHUMP00000028741;OTTHUMP00000199658;OTTHUMP00000199660;OTTHUMP00000199662;OTTHUMP00000199659;OTTHUMP00000199661	NP_076958;NP_001002876				GO:0000776;GO:0000777;GO:0005634;GO:0005737;GO:0032991;GO:0043226;GO:0043227;GO:0043228;GO:0043229;GO:0043231;GO:0043232;GO:0043234;GO:0044422;GO:0044424;GO:0044427;GO:0044446;GO:0044464	kinetochore;condensed chromosome kinetochore;nucleus;cytoplasm;macromolecular complex;organelle;membrane-bounded organelle;non-membrane-bounded organelle;intracellular organelle;intracellular membrane-bounded organelle					hsa:79019			K11505	5	1	1	1	1	1	1	1	1	1	6.7	6.7	6.7	19.737	180	1	1
336	3812			IPI00171135.1;IPI00549699.1	1;1	1;1	1;1	FALSE	Chondroitin sulfate N-acetylgalactosaminyltransferase 2;Chondroitin beta-1,4-N-acetylgalactosaminyltransferase 2	CSGALNACT2;CHGN2;GALNACT2;PRO0082	Isoform 1 of Chondroitin sulfate N-acetylgalactosaminyltransferase 2;Isoform 2 of Chondroitin sulfate N-acetylgalactosaminyltransferase 2	Q8N6G5-1;Q8N6G5;B3KWL7;Q8N6G5-2	CGAT2_HUMAN	ENST00000374464;ENST00000374466	OTTHUMP00000019478	NP_061060	PF05679	CHGN	Chondroitin N-acetylgalactosaminyltransferase	GO:0000139;GO:0016020;GO:0016021;GO:0030173;GO:0031090;GO:0031224;GO:0031228;GO:0031300;GO:0031301;GO:0032580;GO:0044422;GO:0044424;GO:0044425;GO:0044431;GO:0044444;GO:0044446;GO:0044464	Golgi membrane;membrane;integral to membrane;integral to Golgi membrane;organelle membrane;intrinsic to membrane;intrinsic to Golgi membrane;intrinsic to organelle membrane;integral to organelle membrane;Golgi cisterna membrane;organelle part	GO:0003824;GO:0005488;GO:0005515;GO:0008194;GO:0008376;GO:0016740;GO:0016757;GO:0016758;GO:0043167;GO:0043169;GO:0046872;GO:0047237	catalytic activity;binding;protein binding;UDP-glycosyltransferase activity;acetylgalactosaminyltransferase activity;transferase activity;transferase activity, transferring glycosyl groups;transferase activity, transferring hexosyl groups;ion binding	GO:0000271;GO:0005975;GO:0005976;GO:0008152;GO:0009058;GO:0009059;GO:0009987;GO:0016051;GO:0033692;GO:0034637;GO:0034645;GO:0034960;GO:0034961;GO:0043170;GO:0043283;GO:0043284;GO:0044237;GO:0044238;GO:0044249;GO:0044260;GO:0044262;GO:0044264;GO:0050652;GO:0050653	polysaccharide biosynthetic process;carbohydrate metabolic process;polysaccharide metabolic process;metabolic process;biosynthetic process;macromolecule biosynthetic process;cellular process;carbohydrate biosynthetic process	hsa:55454	ko00532	Chondroitin sulfate biosynthesis	K00746	2	1	1	1	1	1	1	1	1	1	2.6	2.6	2.6	62.572	542	3			1
17	1610			IPI00465222.2;IPI00373870.3;IPI00411592.2;IPI00455210.1;IPI00000846.1	1;1;1;1;1	1;1;1;1;1	1;1;1;1;1	FALSE	Chromodomain-helicase-DNA-binding protein 3;ATP-dependent helicase CHD3;Mi-2 autoantigen 240 kDa protein;Mi2-alpha;Zinc finger helicase;Chromodomain-helicase-DNA-binding protein 4;ATP-dependent helicase CHD4;Mi-2 autoantigen 218 kDa protein;Mi2-beta	CHD3;CHD4	chromodomain helicase DNA binding protein 3 isoform 3;Isoform 1 of Chromodomain-helicase-DNA-binding protein 3;Isoform 2 of Chromodomain-helicase-DNA-binding protein 3;Isoform 2 of Chromodomain-helicase-DNA-binding protein 4;Isoform 1 of Chromodomain-helic	Q12873-1;Q12873;B3KWV4;B4DLC6;Q2TAZ1;Q12873-2;Q14839-2;Q14839;Q14839-1;B3KY63;Q05CG6	CHD3_HUMAN;CHD4_HUMAN	ENST00000330494;ENST00000358181;ENST00000380358;ENST00000309577;ENST00000357008	OTTHUMP00000197337;OTTHUMP00000182841;OTTHUMP00000197335;OTTHUMP00000197336;OTTHUMP00000166342;OTTHUMP00000166343	NP_001005271;NP_001005273;NP_005843;NP_001264	PF08074;PF08073;PF00385;PF06461;PF06465;PF00271;PF00628;PF00176	CHDCT2;CHDNT;Chromo;DUF1086;DUF1087;Helicase_C;PHD;SNF2_N	CHDCT2 (NUC038) domain;CHDNT (NUC034) domain;'chromo' (CHRromatin Organisation MOdifier) domain;Domain of Unknown Function (DUF1086);Domain of Unknown Function (DUF1087);Helicase conserved C-terminal domain;PHD-finger;SNF2 family N-terminal domain	GO:0000785;GO:0005634;GO:0043226;GO:0043227;GO:0043229;GO:0043231;GO:0044422;GO:0044424;GO:0044427;GO:0044446;GO:0044464	chromatin;nucleus;organelle;membrane-bounded organelle;intracellular organelle;intracellular membrane-bounded organelle;organelle part;intracellular part;chromosomal part;intracellular organelle part;cell part	GO:0000166;GO:0001882;GO:0001883;GO:0003676;GO:0003677;GO:0003678;GO:0003682;GO:0003824;GO:0004003;GO:0004386;GO:0005488;GO:0005515;GO:0005524;GO:0008026;GO:0008094;GO:0008270;GO:0016462;GO:0016787;GO:0016817;GO:0016818;GO:0016887;GO:0017076;GO:0017111;GO:0030554;GO:0032553;GO:0032555;GO:0032559;GO:0042623;GO:0043167;GO:0043169;GO:0046872;GO:0046914;GO:0070035	nucleotide binding;nucleoside binding;purine nucleoside binding;nucleic acid binding;DNA binding;DNA helicase activity;chromatin binding;catalytic activity;ATP-dependent DNA helicase activity;helicase activity;binding;protein binding;ATP binding	GO:0006139;GO:0006325;GO:0006333;GO:0006350;GO:0006355;GO:0006357;GO:0006807;GO:0006996;GO:0008152;GO:0009058;GO:0009059;GO:0009889;GO:0009987;GO:0010468;GO:0010556;GO:0016043;GO:0016568;GO:0019219;GO:0019222;GO:0031323;GO:0031326;GO:0034645;GO:0034960;GO:0034961;GO:0043170;GO:0043283;GO:0043284;GO:0044237;GO:0044238;GO:0044249;GO:0044260;GO:0045449;GO:0050789;GO:0050794;GO:0051171;GO:0051252;GO:…	nucleobase, nucleoside, nucleotide and nucleic acid metabolic process;chromatin organization;chromatin assembly or disassembly;transcription;regulation of transcription, DNA-dependent;regulation of transcription from RNA polymerase II promoter	hsa:1107			K11642	5	1	1	2	1	1	2	1	1	2	0.8	0.8	0.8	233.03	2059	7
291	1125			IPI00395779.3;IPI00552634.1;IPI00101095.3;IPI00552996.4	1;1;1;1	1;1;1;1	1;1;1;1	FALSE	Chromosome 20 open reading frame 27;UPF0687 protein C20orf27	C20orf27;RP5-1009E24.6-002;RP5-1009E24.6-004	41 kDa protein;hypothetical protein LOC54976;Uncharacterized protein C20orf27;Chromosome 20 open reading frame 27	Q5JX81;Q9GZN8;A8K4J0;A8MYB2;Q5JX82	Q5JX81_HUMAN;CT027_HUMAN;Q5JX82_HUMAN	ENST00000217195;ENST00000379765;ENST00000399673;ENST00000379772;ENST00000399672	OTTHUMP00000030114;OTTHUMP00000030113;OTTHUMP00000030117;OTTHUMP00000030116	NP_001034229										hsa:54976				4	1	1	2	1	1	2	1	1	2	5	5	5	40.594	377	1	2
398	395;498;531;759;1178;1179;1439;1606;2089;2218;2319;2612;2613;2615;2617;2666;2871;2872;3290;3336;3520;3521;3565;3624;3658;3824;3882;4246;4273;4370;4401;4402;4415;4416;4506;4507;4845;5022	473;474;475;476;477;478;479	84;97;107;315;594;603;653	IPI00239815.9;IPI00399197.1;IPI00641112.1;IPI00399195.1	38;31;31;30	38;31;31;30	38;31;31;30	FALSE	Cirhin	CIRH1A;KIAA1988	Isoform 1 of Cirhin;Isoform 3 of Cirhin;67 kDa protein;Isoform 2 of Cirhin	Q969X6-1;Q969X6;Q969X6-3;Q969X6-2	CIR1A_HUMAN	ENST00000314423;ENST00000352319	OTTHUMP00000080309;OTTHUMP00000174891;OTTHUMP00000080311;OTTHUMP00000080310	NP_116219	PF00400	WD40	WD domain, G-beta repeat	GO:0005730;GO:0043226;GO:0043228;GO:0043229;GO:0043232;GO:0044422;GO:0044424;GO:0044428;GO:0044446;GO:0044464	nucleolus;organelle;non-membrane-bounded organelle;intracellular organelle;intracellular non-membrane-bounded organelle;organelle part;intracellular part;nuclear part;intracellular organelle part;cell part					hsa:84916				4	38	45	91	38	45	91	38	45	91	64.4	64.4	64.4	76.889	686	3.95	9	19	24
211	235;238;459;1466;1580;1850;4936			IPI00025366.4;IPI00793839.1;IPI00383539.4;IPI00795080.1;IPI00791780.1;IPI00796979.1;IPI00791211.1;IPI00795682.1;IPI00792509.1	7;7;7;3;3;2;2;2;2	7;7;7;3;3;2;2;2;2	7;7;7;3;3;2;2;2;2	FALSE	Citrate synthase, mitochondrial;Citrate synthase	CS	Citrate synthase, mitochondrial;48 kDa protein;cDNA FLJ38537 fis, clone HCHON2001233, highly similar to Citrate synthase, mitochondrial	O75390;B4DJV2;B3KTN4;Q0QEL2	CISY_HUMAN;B3KTN4_HUMAN	ENST00000351328	OTTHUMP00000168096;OTTHUMP00000168097;OTTHUMP00000168089	NP_004068	PF00285	Citrate_synt	Citrate synthase	GO:0005759;GO:0044422;GO:0044424;GO:0044429;GO:0044444;GO:0044446;GO:0044464;GO:0005739;GO:0043226;GO:0043227;GO:0043229;GO:0043231	mitochondrial matrix;organelle part;intracellular part;mitochondrial part;cytoplasmic part;intracellular organelle part;cell part;mitochondrion;organelle;membrane-bounded organelle;intracellular organelle;intracellular membrane-bounded organelle	GO:0003824;GO:0004108;GO:0016740;GO:0016746;GO:0046912	catalytic activity;citrate (Si)-synthase activity;transferase activity;transferase activity, transferring acyl groups;transferase activity, transferring acyl groups, acyl groups converted into alkyl on transfer	GO:0005975;GO:0006084;GO:0006099;GO:0006732;GO:0008152;GO:0009056;GO:0009109;GO:0009987;GO:0044237;GO:0044238;GO:0044248;GO:0044262;GO:0046356;GO:0051186;GO:0051187	carbohydrate metabolic process;acetyl-CoA metabolic process;tricarboxylic acid cycle;coenzyme metabolic process;metabolic process;catabolic process;coenzyme catabolic process;cellular process;cellular metabolic process;primary metabolic process	hsa:1431	ko00020;ko00630	Citrate cycle (TCA cycle);Glyoxylate and dicarboxylate metabolism	K01647	9	7	8	12	7	8	12	7	8	12	16.1	16.1	16.1	51.712	466	3			8
555	58;200;353;404;556;674;675;740;741;1724;1754;2773;3617;3679;4006;4176;4237;4433;4751	712	341	IPI00550821.2;IPI00719106.1	19;19	19;19	19;19	FALSE	Cleavage and polyadenylation specificity factor subunit 7;Cleavage and polyadenylation specificity factor 59 kDa subunit;Pre-mRNA cleavage factor Im 59 kDa subunit	CPSF7	Isoform 1 of Cleavage and polyadenylation specificity factor subunit 7;Isoform 2 of Cleavage and polyadenylation specificity factor subunit 7	Q8N684-1;Q8N684;B3KU04;B4DGF8;Q8N684-2	CPSF7_HUMAN	ENST00000340437;ENST00000394888		NP_001129512;NP_079087	PF00076	RRM_1	RNA recognition motif. (a.k.a. RRM, RBD, or RNP domain)	GO:0005634;GO:0043226;GO:0043227;GO:0043229;GO:0043231;GO:0044424;GO:0044464	nucleus;organelle;membrane-bounded organelle;intracellular organelle;intracellular membrane-bounded organelle;intracellular part;cell part	GO:0000166;GO:0003676;GO:0003723;GO:0005488;GO:0005515	nucleotide binding;nucleic acid binding;RNA binding;binding;protein binding	GO:0000375;GO:0000377;GO:0000398;GO:0006139;GO:0006396;GO:0006397;GO:0006807;GO:0008152;GO:0008380;GO:0009987;GO:0016070;GO:0016071;GO:0034960;GO:0043170;GO:0043283;GO:0044237;GO:0044238;GO:0044260	RNA splicing, via transesterification reactions;RNA splicing, via transesterification reactions with bulged adenosine as nucleophile;nuclear mRNA splicing, via spliceosome;nucleobase, nucleoside, nucleotide and nucleic acid metabolic process	hsa:79869				2	19	19	40	19	19	40	19	19	40	41.8	41.8	41.8	52.049	471	3.19	3	6	9	19
425	375;1143;1455;1509;1712;2331;2772;2791;2858;2986;3060;3415;4165;4493;4773;4852;4909;4951;5028	508	217	IPI00646493.1;IPI00295857.7	19;19	19;19	19;19	FALSE	Coatomer subunit alpha;Alpha-coat protein;HEP-COP;Xenin;Xenopsin-related peptide;Proxenin	COPA	Isoform 2 of Coatomer subunit alpha;Isoform 1 of Coatomer subunit alpha	P53621-2;P53621;P53621-1	COPA_HUMAN	ENST00000241704;ENST00000368069	OTTHUMP00000031846;OTTHUMP00000031847	NP_001091868;NP_004362	PF04053;PF06957;PF00400	Coatomer_WDAD;COPI_C;WD40	Coatomer WD associated region;Coatomer (COPI) alpha subunit C-terminus;WD domain, G-beta repeat	GO:0000267;GO:0005615;GO:0005624;GO:0005625;GO:0005626;GO:0005783;GO:0005792;GO:0005829;GO:0030117;GO:0030120;GO:0030126;GO:0032991;GO:0042598;GO:0043226;GO:0043227;GO:0043229;GO:0043231;GO:0043234;GO:0044421;GO:0044422;GO:0044424;GO:0044425;GO:0044431;GO:0044433;GO:0044444;GO:0044446;GO:0044464	cell fraction;extracellular space;membrane fraction;soluble fraction;insoluble fraction;endoplasmic reticulum;microsome;cytosol;membrane coat;vesicle coat;COPI vesicle coat;macromolecular complex;vesicular fraction;organelle;membrane-bounded organelle	GO:0005102;GO:0005179;GO:0005198;GO:0005488;GO:0005509;GO:0005515;GO:0043167;GO:0043169;GO:0046872;GO:0051082	receptor binding;hormone activity;structural molecule activity;binding;calcium ion binding;protein binding;ion binding;cation binding;metal ion binding;unfolded protein binding	GO:0003008;GO:0006457;GO:0006810;GO:0006886;GO:0006890;GO:0006901;GO:0006996;GO:0007589;GO:0008152;GO:0009987;GO:0015031;GO:0016043;GO:0016050;GO:0016192;GO:0019538;GO:0022600;GO:0030157;GO:0032501;GO:0034960;GO:0043170;GO:0043283;GO:0044237;GO:0044238;GO:0044260;GO:0044267;GO:0045184;GO:0046903;GO:0046907;GO:0048193;GO:0048200;GO:0048205;GO:0050878;GO:0051234;GO:0051649;GO:0065007;GO:0065008	system process;protein folding;transport;intracellular protein transport;retrograde vesicle-mediated transport, Golgi to ER;vesicle coating;organelle organization;body fluid secretion;metabolic process;cellular process;protein transport	hsa:1314	ko04080	Neuroactive ligand-receptor interaction	K05236	2	19	20	27	19	20	27	19	20	27	20.4	20.4	20.4	139.32	1233	7
518	1097;1266;2722			IPI00479534.4;IPI00844220.1;IPI00413272.3;IPI00646226.1;IPI00867654.1;IPI00472333.1	3;3;3;3;3;1	3;3;3;3;3;1	3;3;3;3;3;1	FALSE	Cofactor required for Sp1 transcriptional activation, subunit 3, 130kDa;Mediator of RNA polymerase II transcription subunit 23;Mediator complex subunit 23;Cofactor required for Sp1 transcriptional activation subunit 3;CRSP complex subunit 3;Transcriptional coactivator CRSP130;Vitamin D3 receptor-interacting protein complex 130 kDa component;Activator-recruited cofactor 130 kDa component	CRSP3;RP5-914N13.2-004;MED23;ARC130;DRIP130;KIAA1216;SUR2	Cofactor required for Sp1 transcriptional activation, subunit 3, 130kDa;Isoform 1 of Mediator of RNA polymerase II transcription subunit 23;Isoform 3 of Mediator of RNA polymerase II transcription subunit 23;Isoform 5 of Mediator of RNA polymerase II trans	Q5JWT2;Q9ULK4-1;Q9ULK4;B4E3G4;Q9ULK4-3;Q9ULK4-5;Q9ULK4-4	Q5JWT2_HUMAN;MED23_HUMAN	ENST00000368058;ENST00000368068;ENST00000403834	OTTHUMP00000017207;OTTHUMP00000017204;OTTHUMP00000017206;OTTHUMP00000017208	NP_004821;NP_057063				GO:0005667;GO:0032991;GO:0043234;GO:0044422;GO:0044424;GO:0044428;GO:0044446;GO:0044451;GO:0044464	transcription factor complex;macromolecular complex;protein complex;organelle part;intracellular part;nuclear part;intracellular organelle part;nucleoplasm part;cell part	GO:0003712;GO:0003713;GO:0005488;GO:0005515;GO:0008134;GO:0016563;GO:0030528	transcription cofactor activity;transcription coactivator activity;binding;protein binding;transcription factor binding;transcription activator activity;transcription regulator activity	GO:0006352;GO:0006355;GO:0006357;GO:0006367;GO:0009889;GO:0009987;GO:0010468;GO:0010556;GO:0010926;GO:0016043;GO:0019219;GO:0019222;GO:0022607;GO:0031323;GO:0031326;GO:0034621;GO:0034622;GO:0043933;GO:0045449;GO:0050789;GO:0050794;GO:0051171;GO:0051252;GO:0060255;GO:0065003;GO:0065004;GO:0065007;GO:0080090	transcription initiation;regulation of transcription, DNA-dependent;regulation of transcription from RNA polymerase II promoter;transcription initiation from RNA polymerase II promoter;regulation of biosynthetic process;cellular process	hsa:9439				6	3	3	3	3	3	3	3	3	3	2.3	2.3	2.3	157.11	1374	7
443	2318;2774			IPI00299524.1;IPI00445741.1;IPI00790441.2	2;2;1	2;2;1	2;2;1	FALSE	Condensin complex subunit 1;Non-SMC condensin I complex subunit D2;Chromosome condensation-related SMC-associated protein 1;Chromosome-associated protein D2;XCAP-D2 homolog;cDNA FLJ43165 fis, clone FCBBF3002163, highly similar to Homo sapiens chromosome condensation-related SMC-associated protein 1;NCAPD2 protein	NCAPD2;CAPD2;CNAP1;KIAA0159	Condensin complex subunit 1;cDNA FLJ43165 fis, clone FCBBF3002163, highly similar to Homo sapiens chromosome condensation-related SMC-associated protein 1;NCAPD2 protein (Fragment)	Q15021;B3KMS0;B3KY03;B4E0B7;Q6ZV00;A0PJ76	CND1_HUMAN;Q6ZV00_HUMAN;A0PJ76_HUMAN	ENST00000315579;ENST00000382457	OTTHUMP00000166329;OTTHUMP00000166330	NP_055680				GO:0000797;GO:0005634;GO:0005737;GO:0032991;GO:0043226;GO:0043227;GO:0043229;GO:0043231;GO:0043234;GO:0044422;GO:0044424;GO:0044427;GO:0044446;GO:0044464	condensin core heterodimer;nucleus;cytoplasm;macromolecular complex;organelle;membrane-bounded organelle;intracellular organelle;intracellular membrane-bounded organelle;protein complex;organelle part;intracellular part;chromosomal part	GO:0005488;GO:0005515;GO:0042393	binding;protein binding;histone binding	GO:0006323;GO:0006996;GO:0007076;GO:0009987;GO:0016043;GO:0022402;GO:0030261;GO:0051276;GO:0051301;GO:0000280;GO:0007067;GO:0022403;GO:0048285	DNA packaging;organelle organization;mitotic chromosome condensation;cellular process;cellular component organization;cell cycle process;chromosome condensation;chromosome organization;cell division;nuclear division;mitosis;cell cycle phase					3	2	2	2	2	2	2	2	2	2	1.6	1.6	1.6	157.17	1401	7
574	123;172;229;313;352;660;1255;1276;1556;1716;2080;3712;3884;4055;4298;5088	722	629	IPI00747787.2	16	16	16	FALSE	Condensin-2 complex subunit D3;Non-SMC condensin II complex subunit D3	NCAPD3;CAPD3;KIAA0056	Condensin-2 complex subunit D3	P42695;Q96FA6	CNDD3_HUMAN	ENST00000281189		NP_056076	PF02985	HEAT	HEAT repeat	GO:0000796;GO:0000799;GO:0032991;GO:0043234;GO:0044422;GO:0044424;GO:0044427;GO:0044428;GO:0044446;GO:0044454;GO:0044464	condensin complex;nuclear condensin complex;macromolecular complex;protein complex;organelle part;intracellular part;chromosomal part;nuclear part;intracellular organelle part;nuclear chromosome part;cell part	GO:0005488	binding	GO:0006323;GO:0006996;GO:0007076;GO:0009987;GO:0016043;GO:0022402;GO:0030261;GO:0051276;GO:0051301	DNA packaging;organelle organization;mitotic chromosome condensation;cellular process;cellular component organization;cell cycle process;chromosome condensation;chromosome organization;cell division	hsa:23310			K11491	1	16	16	22	16	16	22	16	16	22	13.6	13.6	13.6	168.89	1498	6.95
581	80;120;833;940;1002;1081;1100;1278;1464;1569;1711;1752;1952;2087;2588;2711;2993;2994;3086;3118;3209;3631;4278;4303;4310;5156	736	1116	IPI00797030.1;IPI00396058.2;IPI00871611.1;IPI00909559.1	26;25;20;14	26;25;20;14	26;25;20;14	FALSE	Condensin-2 complex subunit G2;Chromosome-associated protein G2;Non-SMC condensin II complex subunit G2;Leucine zipper protein 5;cDNA FLJ59780, highly similar to Homo sapiens leucine zipper protein 5 (LUZP5), mRNA;cDNA FLJ54675, highly similar to Homo sapiens leucine zipper protein 5 (LUZP5), mRNA	NCAPG2;LUZP5;FLJ20311	Isoform 1 of Condensin-2 complex subunit G2;Isoform 2 of Condensin-2 complex subunit G2;cDNA FLJ20311 fis, clone HEP07319;cDNA FLJ54675, highly similar to Homo sapiens leucine zipper protein 5 (LUZP5), mRNA	Q86XI2-1;Q86XI2;B3KRQ2;Q86XI2-2;A4D228;B4DXB7;Q75L29;Q9NXD3;B4DHE5	CNDG2_HUMAN;B4DXB7_HUMAN;B4DHE5_HUMAN	ENST00000356309;ENST00000409339;ENST00000409423;ENST00000275830	OTTHUMP00000025564	NP_060230				GO:0005634;GO:0043226;GO:0043227;GO:0043229;GO:0043231;GO:0044424;GO:0044464	nucleus;organelle;membrane-bounded organelle;intracellular organelle;intracellular membrane-bounded organelle;intracellular part;cell part	GO:0005488	binding	GO:0006323;GO:0006996;GO:0007076;GO:0009987;GO:0016043;GO:0022402;GO:0030261;GO:0051276;GO:0051301	DNA packaging;organelle organization;mitotic chromosome condensation;cellular process;cellular component organization;cell cycle process;chromosome condensation;chromosome organization;cell division	hsa:54892			K11492	4	26	26	33	26	26	33	26	26	33	25.5	25.5	25.5	130.96	1143	7
132	1997;4916			IPI00014311.4;IPI00642151.1;IPI00643617.1	2;2;2	2;2;2	2;2;2	FALSE	Cullin-2;Cullin 2	CUL2;RP11-297A16.3-005;RP11-297A16.3-004	Cullin-2;Cullin 2;Cullin 2	Q13617;B3KT95;Q5T2B5;Q5T2B4	CUL2_HUMAN;Q5T2B5_HUMAN;Q5T2B4_HUMAN	ENST00000374748;ENST00000374749;ENST00000374751;ENST00000374742;ENST00000374746	OTTHUMP00000019436;OTTHUMP00000019437;OTTHUMP00000019440;OTTHUMP00000019439;OTTHUMP00000019438	NP_003582	PF00888;PF10557	Cullin;Cullin_Nedd8	Cullin family;Cullin protein neddylation domain	GO:0000151;GO:0031461;GO:0032991;GO:0043234;GO:0044424;GO:0044464	ubiquitin ligase complex;cullin-RING ubiquitin ligase complex;macromolecular complex;protein complex;intracellular part;cell part	GO:0005488;GO:0005515;GO:0019899;GO:0031625	binding;protein binding;enzyme binding;ubiquitin protein ligase binding	GO:0000082;GO:0006508;GO:0006511;GO:0006917;GO:0007050;GO:0008152;GO:0008285;GO:0008629;GO:0009056;GO:0009057;GO:0009987;GO:0010941;GO:0010942;GO:0012502;GO:0019538;GO:0019941;GO:0022402;GO:0030163;GO:0034960;GO:0034962;GO:0042127;GO:0042981;GO:0043065;GO:0043067;GO:0043068;GO:0043170;GO:0043283;GO:0043285;GO:0043632;GO:0044237;GO:0044238;GO:0044248;GO:0044257;GO:0044260;GO:0044265;GO:0044267;GO:…	G1/S transition of mitotic cell cycle;proteolysis;ubiquitin-dependent protein catabolic process;induction of apoptosis;cell cycle arrest;metabolic process;negative regulation of cell proliferation;induction of apoptosis by intracellular signals	hsa:8453	ko04120;ko05200;ko05211	Ubiquitin mediated proteolysis;Pathways in cancer;Renal cell carcinoma	K03870	3	2	2	2	2	2	2	2	2	2	2.4	2.4	2.4	86.982	745	6
363	4827	437;438	367;383	IPI00216003.4;IPI00871370.1	1;1	1;1	1;1	FALSE	Cullin-5;Vasopressin-activated calcium-mobilizing receptor;VACM-1;Putative uncharacterized protein CUL5	CUL5;VACM1	Cullin-5;Putative uncharacterized protein CUL5 (Fragment)	Q93034;A8K960;A8MTD9	CUL5_HUMAN;A8MTD9_HUMAN	ENST00000299351;ENST00000393094		NP_003469	PF00888;PF10557	Cullin;Cullin_Nedd8	Cullin family;Cullin protein neddylation domain	GO:0000151;GO:0005794;GO:0005829;GO:0031461;GO:0032991;GO:0043226;GO:0043227;GO:0043229;GO:0043231;GO:0043234;GO:0044424;GO:0044444;GO:0044464	ubiquitin ligase complex;Golgi apparatus;cytosol;cullin-RING ubiquitin ligase complex;macromolecular complex;organelle;membrane-bounded organelle;intracellular organelle;intracellular membrane-bounded organelle;protein complex;intracellular part	GO:0004871;GO:0004872;GO:0005215;GO:0005216;GO:0005261;GO:0005262;GO:0005488;GO:0005515;GO:0008324;GO:0015075;GO:0015267;GO:0019899;GO:0022803;GO:0022838;GO:0022857;GO:0022891;GO:0022892;GO:0031625;GO:0046873;GO:0060089	signal transducer activity;receptor activity;transporter activity;ion channel activity;cation channel activity;calcium channel activity;binding;protein binding;cation transmembrane transporter activity;ion transmembrane transporter activity	GO:0000082;GO:0006508;GO:0006511;GO:0006917;GO:0007050;GO:0008152;GO:0008283;GO:0008285;GO:0008629;GO:0009056;GO:0009057;GO:0009987;GO:0010941;GO:0010942;GO:0012502;GO:0019538;GO:0019941;GO:0022402;GO:0030163;GO:0034960;GO:0034962;GO:0042127;GO:0042981;GO:0043065;GO:0043067;GO:0043068;GO:0043170;GO:0043283;GO:0043285;GO:0043632;GO:0044237;GO:0044238;GO:0044248;GO:0044257;GO:0044260;GO:0044265;GO:…	G1/S transition of mitotic cell cycle;proteolysis;ubiquitin-dependent protein catabolic process;induction of apoptosis;cell cycle arrest;metabolic process;cell proliferation;negative regulation of cell proliferation	hsa:8065	ko04120	Ubiquitin mediated proteolysis	K10612	2	1	1	1	1	1	1	1	1	1	4.4	4.4	4.4	96.725	837	5
547	510;2663;3033;3731;3737;3756;4645	689	89	IPI00478390.1	7	7	7	FALSE	Cyclin-dependent kinase inhibitor 2A, isoform 4;p14ARF;p19ARF	CDKN2A;CDKN2;MLM	Cyclin-dependent kinase inhibitor 2A, isoform 4	Q8N726;Q5ZEY9	CD2A2_HUMAN	ENST00000361570;ENST00000380150	OTTHUMP00000021148	NP_478102	PF07392	P19Arf_N	Cyclin-dependent kinase inhibitor 2a p19Arf N-terminus	GO:0005654;GO:0005730;GO:0043226;GO:0043228;GO:0043229;GO:0043232;GO:0044422;GO:0044424;GO:0044428;GO:0044446;GO:0044464	nucleoplasm;nucleolus;organelle;non-membrane-bounded organelle;intracellular organelle;intracellular non-membrane-bounded organelle;organelle part;intracellular part;nuclear part;intracellular organelle part;cell part	GO:0003676;GO:0003677;GO:0004857;GO:0005488;GO:0005515;GO:0030234;GO:0055103;GO:0055104;GO:0055105;GO:0055106	nucleic acid binding;DNA binding;enzyme inhibitor activity;binding;protein binding;enzyme regulator activity;ligase regulator activity;ligase inhibitor activity;ubiquitin-protein ligase inhibitor activity;ubiquitin-protein ligase regulator activity	GO:0000737;GO:0002682;GO:0002683;GO:0002694;GO:0002695;GO:0006139;GO:0006259;GO:0006308;GO:0006309;GO:0006350;GO:0006355;GO:0006364;GO:0006396;GO:0006469;GO:0006807;GO:0006917;GO:0006919;GO:0006921;GO:0006996;GO:0007005;GO:0007050;GO:0007346;GO:0007568;GO:0008152;GO:0008285;GO:0008637;GO:0009056;GO:0009057;GO:0009058;GO:0009059;GO:0009889;GO:0009987;GO:0010149;GO:0010389;GO:0010468;GO:0010556;GO:…	DNA catabolic process, endonucleolytic;regulation of immune system process;negative regulation of immune system process;regulation of leukocyte activation;negative regulation of leukocyte activation					1	7	7	7	7	7	7	7	7	7	39.9	39.9	39.9	18.006	173	1.09	10	1
531	661;714;1156;2081;2389;4066;5183	680	141	IPI00783214.2;IPI00431127.2;IPI00411579.3	7;7;5	7;7;5	7;7;5	FALSE	Cyclin-K	CCNK;CPR4	CS0DA006YC23 variant;cyclin K isoform 1;Isoform 2 of Cyclin-K	Q59FT6;O75909-1;O75909;A8MZK4;Q86U16;O75909-2	CCNK_HUMAN	ENST00000216279;ENST00000389879	OTTHUMP00000028055	NP_001092872;NP_003849	PF00134	Cyclin_N	Cyclin, N-terminal domain			GO:0005488;GO:0005515	binding;protein binding	GO:0000079;GO:0000280;GO:0006139;GO:0006350;GO:0006351;GO:0006355;GO:0006366;GO:0006807;GO:0006996;GO:0007067;GO:0008152;GO:0009058;GO:0009059;GO:0009889;GO:0009987;GO:0010468;GO:0010556;GO:0016043;GO:0016070;GO:0019219;GO:0019220;GO:0019222;GO:0022402;GO:0022403;GO:0031323;GO:0031326;GO:0032774;GO:0034645;GO:0034960;GO:0034961;GO:0042325;GO:0043170;GO:0043283;GO:0043284;GO:0043549;GO:0044237;GO:…	regulation of cyclin-dependent protein kinase activity;nuclear division;nucleobase, nucleoside, nucleotide and nucleic acid metabolic process;transcription;transcription, DNA-dependent;regulation of transcription, DNA-dependent					3	7	8	11	7	8	11	7	8	11	19.5	19.5	19.5	66.136	600	5
250	1741;4474			IPI00030247.1;IPI00790456.1	2;2	2;2	2;2	FALSE	Cyclin-T1	CCNT1	Cyclin-T1;15 kDa protein	O60563;A8K4M5;Q9NR57	CCNT1_HUMAN	ENST00000261900	OTTHUMP00000167296;OTTHUMP00000167298	NP_001231	PF00134	Cyclin_N	Cyclin, N-terminal domain	GO:0005654;GO:0044422;GO:0044424;GO:0044428;GO:0044446;GO:0044464	nucleoplasm;organelle part;intracellular part;nuclear part;intracellular organelle part;cell part	GO:0003676;GO:0003677;GO:0005488;GO:0005515	nucleic acid binding;DNA binding;binding;protein binding	GO:0000079;GO:0006139;GO:0006350;GO:0006351;GO:0006355;GO:0006366;GO:0006464;GO:0006468;GO:0006793;GO:0006796;GO:0006807;GO:0007049;GO:0008152;GO:0009058;GO:0009059;GO:0009889;GO:0009987;GO:0010468;GO:0010556;GO:0016070;GO:0016310;GO:0019219;GO:0019220;GO:0019222;GO:0019538;GO:0031323;GO:0031326;GO:0032774;GO:0034645;GO:0034960;GO:0034961;GO:0042325;GO:0043170;GO:0043283;GO:0043284;GO:0043412;GO:…	regulation of cyclin-dependent protein kinase activity;nucleobase, nucleoside, nucleotide and nucleic acid metabolic process;transcription;transcription, DNA-dependent;regulation of transcription, DNA-dependent	hsa:904				2	2	2	2	2	2	2	2	2	2	4.8	4.8	4.8	80.684	726	6
465	413;1667;4086;5040	566	438	IPI00305383.1	4	4	4	FALSE	Cytochrome b-c1 complex subunit 2, mitochondrial;Ubiquinol-cytochrome-c reductase complex core protein 2;Core protein II;Complex III subunit 2	UQCRC2	Cytochrome b-c1 complex subunit 2, mitochondrial	P22695;B3KSN4	QCR2_HUMAN	ENST00000268379	OTTHUMP00000081652;OTTHUMP00000162338	NP_003357	PF00675;PF05193	Peptidase_M16;Peptidase_M16_C	Insulinase (Peptidase family M16);Peptidase M16 inactive domain	GO:0005634;GO:0005743;GO:0016020;GO:0019866;GO:0031090;GO:0031966;GO:0043226;GO:0043227;GO:0043229;GO:0043231;GO:0044422;GO:0044424;GO:0044425;GO:0044429;GO:0044444;GO:0044446;GO:0044464;GO:0070469	nucleus;mitochondrial inner membrane;membrane;organelle inner membrane;organelle membrane;mitochondrial membrane;organelle;membrane-bounded organelle;intracellular organelle;intracellular membrane-bounded organelle;organelle part;intracellular part	GO:0003824;GO:0004175;GO:0004222;GO:0005488;GO:0005515;GO:0008233;GO:0008237;GO:0008270;GO:0016787;GO:0043167;GO:0043169;GO:0046872;GO:0046914;GO:0070011	catalytic activity;endopeptidase activity;metalloendopeptidase activity;binding;protein binding;peptidase activity;metallopeptidase activity;zinc ion binding;hydrolase activity;ion binding;cation binding;metal ion binding;transition metal ion binding	GO:0006091;GO:0006119;GO:0006508;GO:0006793;GO:0006796;GO:0006810;GO:0008152;GO:0009056;GO:0009057;GO:0009060;GO:0009987;GO:0015980;GO:0016310;GO:0019538;GO:0022900;GO:0030163;GO:0043170;GO:0043283;GO:0043285;GO:0044237;GO:0044238;GO:0045333;GO:0051234;GO:0055114	generation of precursor metabolites and energy;oxidative phosphorylation;proteolysis;phosphorus metabolic process;phosphate metabolic process;transport;metabolic process;catabolic process;macromolecule catabolic process;aerobic respiration	hsa:7385	ko00190;ko04260;ko05010;ko05012;ko05016	Oxidative phosphorylation;Cardiac muscle contraction;Alzheimer's disease;Parkinson's disease;Huntington's disease	K00415	1	4	4	5	4	4	5	4	4	5	14.6	14.6	14.6	48.442	453	3			4
457	1004;1262			IPI00303954.3;IPI00641334.2	2;2	2;2	2;2	FALSE	Cytochrome b5 type B;Cytochrome b5 outer mitochondrial membrane isoform	CYB5B;CYB5M;OMB5	cytochrome b5 outer mitochondrial membrane precursor;Cytochrome b5 type B	O43169;A8K6B1;Q5HYD9	CYB5B_HUMAN	ENST00000307892;ENST00000393753	OTTHUMP00000080399;OTTHUMP00000163977;OTTHUMP00000080400	NP_085056	PF00173	Cyt-b5	Cytochrome b5-like Heme/Steroid binding domain	GO:0005741;GO:0016020;GO:0016021;GO:0019867;GO:0031090;GO:0031224;GO:0031966;GO:0031968;GO:0044422;GO:0044424;GO:0044425;GO:0044429;GO:0044444;GO:0044446;GO:0044464	mitochondrial outer membrane;membrane;integral to membrane;outer membrane;organelle membrane;intrinsic to membrane;mitochondrial membrane;organelle outer membrane;organelle part;intracellular part;membrane part;mitochondrial part;cytoplasmic part	GO:0005488;GO:0005506;GO:0020037;GO:0043167;GO:0043169;GO:0046872;GO:0046906;GO:0046914	binding;iron ion binding;heme binding;ion binding;cation binding;metal ion binding;tetrapyrrole binding;transition metal ion binding	GO:0006091;GO:0006810;GO:0008152;GO:0009987;GO:0022900;GO:0044237;GO:0051234;GO:0055114	generation of precursor metabolites and energy;transport;metabolic process;cellular process;electron transport chain;cellular metabolic process;establishment of localization;oxidation reduction	hsa:80777				2	2	2	3	2	2	3	2	2	3	28.7	28.7	28.7	16.694	150	1	3
354	1236;4197			IPI00397860.3;IPI00645474.1;IPI00871858.1;IPI00182933.5	2;2;2;2	2;2;2;2	2;2;2;2	FALSE	Cytochrome b5;Putative uncharacterized protein CYB5A	CYB5A;CYB5	Isoform 1 of Cytochrome b5;14 kDa protein;Putative uncharacterized protein CYB5A;Isoform 2 of Cytochrome b5	P00167-1;P00167;Q6IB14;A8MV91;P00167-2;Q59F44	CYB5_HUMAN;A8MV91_HUMAN	ENST00000299438;ENST00000340533;ENST00000397914	OTTHUMP00000073027;OTTHUMP00000163744;OTTHUMP00000073019;OTTHUMP00000073026	NP_683725;NP_001905	PF00173	Cyt-b5	Cytochrome b5-like Heme/Steroid binding domain	GO:0000267;GO:0005624;GO:0005626;GO:0005741;GO:0005789;GO:0005792;GO:0016020;GO:0016021;GO:0019867;GO:0031090;GO:0031224;GO:0031966;GO:0031968;GO:0042598;GO:0044422;GO:0044424;GO:0044425;GO:0044429;GO:0044432;GO:0044444;GO:0044446;GO:0044464	cell fraction;membrane fraction;insoluble fraction;mitochondrial outer membrane;endoplasmic reticulum membrane;microsome;membrane;integral to membrane;outer membrane;organelle membrane;intrinsic to membrane;mitochondrial membrane;organelle outer membrane	GO:0003824;GO:0004033;GO:0004129;GO:0005215;GO:0005488;GO:0005506;GO:0008324;GO:0015002;GO:0015075;GO:0015077;GO:0015078;GO:0016491;GO:0016614;GO:0016616;GO:0016675;GO:0016676;GO:0020037;GO:0022857;GO:0022890;GO:0022891;GO:0022892;GO:0043167;GO:0043169;GO:0046872;GO:0046906;GO:0046914	catalytic activity;aldo-keto reductase activity;cytochrome-c oxidase activity;transporter activity;binding;iron ion binding;cation transmembrane transporter activity;heme-copper terminal oxidase activity;ion transmembrane transporter activity	GO:0006091;GO:0006810;GO:0008152;GO:0009987;GO:0022900;GO:0044237;GO:0051234;GO:0055114	generation of precursor metabolites and energy;transport;metabolic process;cellular process;electron transport chain;cellular metabolic process;establishment of localization;oxidation reduction	hsa:1528				4	2	2	2	2	2	2	2	2	2	16.4	16.4	16.4	15.33	134	1	2
159	1992;2094;2767;2868;3233;4931	198;199;200;201	86;152;153;221	IPI00017510.3	6	6	6	FALSE	Cytochrome c oxidase subunit 2;Cytochrome c oxidase polypeptide II	MT-CO2;COII;COXII;MTCO2	Cytochrome c oxidase subunit 2	P00403;A0S0W7;A0S2P1;A0S3T1;A0SA07;A1Z455;A1Z4V2;A4ZKZ0;A6YW54;A6YWD1;A6YXV0;A6Z3M5;A6Z6E8;A6ZEU4;A6ZF47;A6ZFK3;A6ZHA9;A7LDC6;A7LF11;A7LFA2;B0Z6W4;B1W855;B2CB37;B2WRY8;B2XHF9;B2XHT9;B2XIR3;B2XL43;B2XP28;B2XPS3;B2YKU2;B3DE06;B3GR49;B3GUF3;B5M7M0;Q06TE6;Q09U41;Q0Z7D8;Q0Z7F1;Q0Z7J0;Q0Z7K3;Q0Z7S0;Q14XI3;Q14XT3;Q15HH9;Q19MP7;Q305H0;Q4EYL1;Q4EZD4;Q4F4V6;Q4F6A2;Q4GCC3;Q4GCG2;Q4GCZ4;Q4GHE1;Q4GQP0;Q4GVP5;…	COX2_HUMAN	ENST00000361739		AP_000642;NP_536846	PF00116;PF02790	COX2;COX2_TM	Cytochrome C oxidase subunit II, periplasmic domain;Cytochrome C oxidase subunit II, transmembrane domain	GO:0005743;GO:0016020;GO:0016021;GO:0019866;GO:0031090;GO:0031224;GO:0031966;GO:0044422;GO:0044424;GO:0044425;GO:0044429;GO:0044444;GO:0044446;GO:0044464;GO:0070469	mitochondrial inner membrane;membrane;integral to membrane;organelle inner membrane;organelle membrane;intrinsic to membrane;mitochondrial membrane;organelle part;intracellular part;membrane part;mitochondrial part;cytoplasmic part	GO:0003824;GO:0004129;GO:0005215;GO:0005488;GO:0005506;GO:0005507;GO:0008324;GO:0009055;GO:0015002;GO:0015075;GO:0015077;GO:0015078;GO:0016491;GO:0016675;GO:0016676;GO:0020037;GO:0022857;GO:0022890;GO:0022891;GO:0022892;GO:0043167;GO:0043169;GO:0046872;GO:0046906;GO:0046914	catalytic activity;cytochrome-c oxidase activity;transporter activity;binding;iron ion binding;copper ion binding;cation transmembrane transporter activity;electron carrier activity;heme-copper terminal oxidase activity	GO:0006091;GO:0006123;GO:0006810;GO:0008152;GO:0009987;GO:0022900;GO:0022904;GO:0044237;GO:0051234;GO:0055114	generation of precursor metabolites and energy;mitochondrial electron transport, cytochrome c to oxygen;transport;metabolic process;cellular process;electron transport chain;respiratory electron transport chain;cellular metabolic process	hsa:4513	ko00190;ko04260;ko05010;ko05012;ko05016	Oxidative phosphorylation;Cardiac muscle contraction;Alzheimer's disease;Parkinson's disease;Huntington's disease	K02261	1	6	9	13	6	9	13	6	9	13	32.2	32.2	32.2	25.565	227	1	10
181	3541;3993			IPI00021793.1;IPI00176681.1	2;2	2;2	2;2	FALSE	Cytochrome c oxidase subunit 6A1, mitochondrial;Cytochrome c oxidase polypeptide VIa-liver;Cytochrome c oxidase polypeptide VIa	COX6A1;COX6AL;RP3-405J24.3-001	Cytochrome c oxidase polypeptide 6A1, mitochondrial;Cytochrome c oxidase polypeptide VIa	P12074;B2R500;Q9UEG9;Q5T8I0	CX6A1_HUMAN;Q5T8I0_HUMAN	ENST00000229379	OTTHUMP00000045456;OTTHUMP00000169452;OTTHUMP00000016319	NP_004364	PF02046	COX6A	Cytochrome c oxidase subunit VIa	GO:0005751;GO:0032991;GO:0043234;GO:0044422;GO:0044424;GO:0044425;GO:0044429;GO:0044444;GO:0044446;GO:0044455;GO:0044464;GO:0045277;GO:0005743;GO:0016020;GO:0019866;GO:0031090;GO:0031966	mitochondrial respiratory chain complex IV;macromolecular complex;protein complex;organelle part;intracellular part;membrane part;mitochondrial part;cytoplasmic part;intracellular organelle part;mitochondrial membrane part;cell part	GO:0003824;GO:0004129;GO:0005215;GO:0008324;GO:0015002;GO:0015075;GO:0015077;GO:0015078;GO:0016491;GO:0016675;GO:0016676;GO:0022857;GO:0022890;GO:0022891;GO:0022892;GO:0009055	catalytic activity;cytochrome-c oxidase activity;transporter activity;cation transmembrane transporter activity;heme-copper terminal oxidase activity;ion transmembrane transporter activity;monovalent inorganic cation transmembrane transporter activity	GO:0006091;GO:0008152;GO:0009987;GO:0044237	generation of precursor metabolites and energy;metabolic process;cellular process;cellular metabolic process	hsa:1337	ko00190;ko04260;ko05010;ko05012;ko05016	Oxidative phosphorylation;Cardiac muscle contraction;Alzheimer's disease;Parkinson's disease;Huntington's disease	K02266	2	2	2	2	2	2	2	2	2	2	16.5	16.5	16.5	12.155	109	1	4
243	37;766;954;1564;1785;1861;2330;2513;2594;3221;4983	302;303;304;305;306;307	164;166;292;294;295;296	IPI00029264.3	11	11	11	FALSE	Cytochrome c1, heme protein, mitochondrial;Ubiquinol-cytochrome-c reductase complex cytochrome c1 subunit;Cytochrome b-c1 complex subunit 4;Complex III subunit 4;Complex III subunit IV	CYC1	Cytochrome c1, heme protein, mitochondrial	P08574;Q8TBT6	CY1_HUMAN	ENST00000318911	OTTHUMP00000178381	NP_001907	PF02167	Cytochrom_C1	Cytochrome C1 family	GO:0005743;GO:0016020;GO:0016021;GO:0019866;GO:0031090;GO:0031224;GO:0031966;GO:0044422;GO:0044424;GO:0044425;GO:0044429;GO:0044444;GO:0044446;GO:0044464;GO:0070469	mitochondrial inner membrane;membrane;integral to membrane;organelle inner membrane;organelle membrane;intrinsic to membrane;mitochondrial membrane;organelle part;intracellular part;membrane part;mitochondrial part;cytoplasmic part	GO:0005488;GO:0005506;GO:0009055;GO:0020037;GO:0043167;GO:0043169;GO:0045155;GO:0046872;GO:0046906;GO:0046914	binding;iron ion binding;electron carrier activity;heme binding;ion binding;cation binding;electron transporter, transferring electrons from CoQH2-cytochrome c reductase complex and cytochrome c oxidase complex activity;metal ion binding	GO:0006091;GO:0006810;GO:0008152;GO:0009987;GO:0022900;GO:0044237;GO:0051234;GO:0055114	generation of precursor metabolites and energy;transport;metabolic process;cellular process;electron transport chain;cellular metabolic process;establishment of localization;oxidation reduction	hsa:1537	ko00190;ko04260;ko05010;ko05012;ko05016	Oxidative phosphorylation;Cardiac muscle contraction;Alzheimer's disease;Parkinson's disease;Huntington's disease	K00413	1	11	14	28	11	14	28	11	14	28	44.9	44.9	44.9	35.39	325	1.81	4	17
303	390;681;1047;1400;1895;2166;2482;2569;2878;3782;3997;4047;4187;4204;4263;4843;4850	385	317	IPI00141318.2;IPI00604713.3;IPI00883950.1;IPI00796152.1	17;17;16;1	17;17;16;1	17;17;16;1	FALSE	Cytoskeleton-associated protein 4;63 kDa membrane protein;p63;Similar to cytoskeleton-associated protein 4	CKAP4	Isoform 1 of Cytoskeleton-associated protein 4;Isoform 2 of Cytoskeleton-associated protein 4;Similar to cytoskeleton-associated protein 4 (Fragment)	Q07065-1;Q07065;Q07065-2;B3KVX6;Q6NWZ1;Q8TB01	CKAP4_HUMAN;Q8TB01_HUMAN	ENST00000258512;ENST00000378026	OTTHUMP00000169048;OTTHUMP00000169050	NP_006816				GO:0000267;GO:0005624;GO:0005626;GO:0016020;GO:0016021;GO:0031090;GO:0031224;GO:0033116;GO:0044422;GO:0044424;GO:0044425;GO:0044444;GO:0044464;GO:0005783;GO:0043226;GO:0043227;GO:0043229;GO:0043231	cell fraction;membrane fraction;insoluble fraction;membrane;integral to membrane;organelle membrane;intrinsic to membrane;ER-Golgi intermediate compartment membrane;organelle part;intracellular part;membrane part;cytoplasmic part;cell part					hsa:10970				4	17	18	31	17	18	31	17	18	31	34.4	34.4	34.4	66.022	602	4.86		1
82	100;665;1533;1628;2068;2448;2664;2702;2969;3205;3406;3602;4226;4445;4659;4868;5113	133;134;135	369;376;636	IPI00008982.1;IPI00218547.1	17;17	17;17	17;17	FALSE	Delta-1-pyrroline-5-carboxylate synthetase;Aldehyde dehydrogenase family 18 member A1;Glutamate 5-kinase;Gamma-glutamyl kinase;Gamma-glutamyl phosphate reductase;Glutamate-5-semialdehyde dehydrogenase;Glutamyl-gamma-semialdehyde dehydrogenase	ALDH18A1;GSAS;P5CS;PYCS	Isoform Long of Delta-1-pyrroline-5-carboxylate synthetase;Isoform Short of Delta-1-pyrroline-5-carboxylate synthetase	P54886-1;P54886;B2R5Q4;Q3KQU2;P54886-2;Q5T567	P5CS_HUMAN	ENST00000371221;ENST00000371224	OTTHUMP00000020159;OTTHUMP00000020160	NP_002851;NP_001017423	PF00696	AA_kinase	Amino acid kinase family	GO:0005743;GO:0016020;GO:0019866;GO:0031090;GO:0031966;GO:0044422;GO:0044424;GO:0044429;GO:0044444;GO:0044446;GO:0044464	mitochondrial inner membrane;membrane;organelle inner membrane;organelle membrane;mitochondrial membrane;organelle part;intracellular part;mitochondrial part;cytoplasmic part;intracellular organelle part;cell part	GO:0000166;GO:0001882;GO:0001883;GO:0003824;GO:0004349;GO:0004350;GO:0005488;GO:0005524;GO:0016301;GO:0016491;GO:0016620;GO:0016740;GO:0016772;GO:0016774;GO:0016903;GO:0017076;GO:0019202;GO:0030554;GO:0032553;GO:0032555;GO:0032559	nucleotide binding;nucleoside binding;purine nucleoside binding;catalytic activity;glutamate 5-kinase activity;glutamate-5-semialdehyde dehydrogenase activity;binding;ATP binding;kinase activity;oxidoreductase activity	GO:0006082;GO:0006519;GO:0006520;GO:0006560;GO:0006561;GO:0006807;GO:0008152;GO:0008652;GO:0009058;GO:0009064;GO:0009084;GO:0009308;GO:0009309;GO:0009987;GO:0016053;GO:0018130;GO:0019752;GO:0034641;GO:0042180;GO:0043436;GO:0044106;GO:0044237;GO:0044238;GO:0044249;GO:0044271;GO:0046394;GO:0046483;GO:0055114	organic acid metabolic process;cellular amino acid and derivative metabolic process;cellular amino acid metabolic process;proline metabolic process;proline biosynthetic process;nitrogen compound metabolic process;metabolic process	hsa:5832	ko00330	Arginine and proline metabolism	K00147;K00931	2	17	20	36	17	20	36	17	20	36	28.3	28.3	28.3	87.301	795	5.68	1	1
544	3147			IPI00470838.2;IPI00843872.1;IPI00760939.1	1;1;1	1;1;1	1;1;1	FALSE	DENN domain-containing protein 2C	DENND2C	Isoform 1 of DENN domain-containing protein 2C;DENN/MADD domain containing 2C;Isoform 2 of DENN domain-containing protein 2C	Q68D51-1;Q68D51;A8MQC8;B1AL26;Q68D51-2	DEN2C_HUMAN	ENST00000393274;ENST00000393277	OTTHUMP00000195671;OTTHUMP00000013667	NP_940861	PF03455;PF02141;PF03456	dDENN;DENN;uDENN	dDENN domain;DENN (AEX-3) domain;uDENN domain							hsa:163259				3	1	1	1	1	1	1	1	1	1	2	2	2	106.86	928	3			1
228	1014			IPI00847793.1;IPI00027547.2	1;1	1;1	1;1	FALSE	Dermcidin isoform 2;Dermcidin;Preproteolysin;Survival-promoting peptide;DCD-1	DCD;AIDD;DSEP	Dermcidin isoform 2;Dermcidin	A5JHP3;P81605;Q53YJ2	A5JHP3_HUMAN;DCD_HUMAN	ENST00000293371	OTTHUMP00000167817	NP_444513				GO:0005576	extracellular region	GO:0005488;GO:0005515;GO:0030145;GO:0043167;GO:0043169;GO:0046872;GO:0046914	binding;protein binding;manganese ion binding;ion binding;cation binding;metal ion binding;transition metal ion binding	GO:0006805;GO:0006950;GO:0006952;GO:0008152;GO:0009607;GO:0009617;GO:0009620;GO:0009987;GO:0042742;GO:0044237;GO:0050832;GO:0050896;GO:0051704;GO:0051707	xenobiotic metabolic process;response to stress;defense response;metabolic process;response to biotic stimulus;response to bacterium;response to fungus;cellular process;defense response to bacterium;cellular metabolic process;defense response to fungus	hsa:117159				2	1	1	1	1	1	1	1	1	1	9.1	9.1	9.1	12.414	121	2		1
38	46;195;284;381;553;576;878;969;1207;1208;1288;1307;1434;1773;2018;2259;2451;3111;3148;3285;3397;3505;3713;3818;4057;4142;4939;5007;5032	45;46;47;48;49;50	286;518;553;582;703;741	IPI00004290.3;IPI00607869.2	29;7	29;7	29;7	FALSE	Digestive organ expansion factor homolog	DEF;C1orf107	Digestive organ expansion factor homolog	Q68CQ4;A8K0P8;B3KVX2	DEF_HUMAN	ENST00000367020	OTTHUMP00000034820;OTTHUMP00000107267	NP_055203	PF06862	DUF1253	Protein of unknown function (DUF1253)	GO:0005634;GO:0043226;GO:0043227;GO:0043229;GO:0043231;GO:0044424;GO:0044464	nucleus;organelle;membrane-bounded organelle;intracellular organelle;intracellular membrane-bounded organelle;intracellular part;cell part			GO:0007275;GO:0032501;GO:0032502	multicellular organismal development;multicellular organismal process;developmental process	hsa:27042				2	29	34	64	29	34	64	29	34	64	46.4	46.4	46.4	87.054	756	5.85		1	1
191	3504			IPI00022810.1	1	1	1	FALSE	Dipeptidyl-peptidase 1;Dipeptidyl-peptidase I;Cathepsin C;Cathepsin J;Dipeptidyl transferase;Dipeptidyl-peptidase 1 exclusion domain chain;Dipeptidyl-peptidase I exclusion domain chain;Dipeptidyl-peptidase 1 heavy chain;Dipeptidyl-peptidase I heavy chain;Dipeptidyl-peptidase 1 light chain;Dipeptidyl-peptidase I light chain	CTSC;CPPI	Dipeptidyl-peptidase 1	P53634;B4DJQ8	CATC_HUMAN	ENST00000227266		NP_001805	PF08773;PF00112	CathepsinC_exc;Peptidase_C1	Cathepsin C exclusion domain;Papain family cysteine protease	GO:0000323;GO:0005764;GO:0005773;GO:0043226;GO:0043227;GO:0043229;GO:0043231;GO:0044424;GO:0044444;GO:0044464	lytic vacuole;lysosome;vacuole;organelle;membrane-bounded organelle;intracellular organelle;intracellular membrane-bounded organelle;intracellular part;cytoplasmic part;cell part	GO:0003824;GO:0004175;GO:0004197;GO:0005488;GO:0008233;GO:0008234;GO:0016787;GO:0031404;GO:0043167;GO:0043168;GO:0070011	catalytic activity;endopeptidase activity;cysteine-type endopeptidase activity;binding;peptidase activity;cysteine-type peptidase activity;hydrolase activity;chloride ion binding;ion binding;anion binding	GO:0002376;GO:0006508;GO:0006955;GO:0008152;GO:0009056;GO:0009057;GO:0019538;GO:0030163;GO:0043170;GO:0043283;GO:0043285;GO:0044238;GO:0050896	immune system process;proteolysis;immune response;metabolic process;catabolic process;macromolecule catabolic process;protein metabolic process;protein catabolic process;macromolecule metabolic process;biopolymer metabolic process					1	1	1	3	1	1	3	1	1	3	2.6	2.6	2.6	51.841	463	1	1
415	2565			IPI00293464.5	1	1	1	FALSE	DNA damage-binding protein 1;Damage-specific DNA-binding protein 1;UV-damaged DNA-binding factor;DDB p127 subunit;DNA damage-binding protein a;UV-damaged DNA-binding protein 1;Xeroderma pigmentosum group E-complementing protein;XPE-binding factor;HBV X-associated protein 1	DDB1;XAP1	DNA damage-binding protein 1	Q16531;B2R648	DDB1_HUMAN	ENST00000301764		NP_001914	PF03178	CPSF_A	CPSF A subunit region	GO:0005654;GO:0005737;GO:0044422;GO:0044424;GO:0044428;GO:0044446;GO:0044464	nucleoplasm;cytoplasm;organelle part;intracellular part;nuclear part;intracellular organelle part;cell part	GO:0003676;GO:0003677;GO:0003684;GO:0005488;GO:0005515	nucleic acid binding;DNA binding;damaged DNA binding;binding;protein binding	GO:0000075;GO:0000718;GO:0006139;GO:0006259;GO:0006308;GO:0006464;GO:0006807;GO:0008152;GO:0009056;GO:0009057;GO:0009987;GO:0016567;GO:0019538;GO:0032446;GO:0034960;GO:0034962;GO:0042787;GO:0043170;GO:0043283;GO:0043285;GO:0043412;GO:0043687;GO:0044237;GO:0044238;GO:0044248;GO:0044260;GO:0044265;GO:0044267;GO:0044419;GO:0050789;GO:0050794;GO:0051704;GO:0051726;GO:0065007;GO:0070647	cell cycle checkpoint;nucleotide-excision repair, DNA damage removal;nucleobase, nucleoside, nucleotide and nucleic acid metabolic process;DNA metabolic process;DNA catabolic process;protein modification process;nitrogen compound metabolic process	hsa:1642	ko04120;ko03420	Ubiquitin mediated proteolysis;Nucleotide excision repair	K10610	1	1	1	1	1	1	1	1	1	1	0.9	0.9	0.9	126.97	1140	7
179	361;391;407;1005;1295;1471;1515;1778;2832;3283;4354;4473;4976;5131;5133	219	230	IPI00021518.1;IPI00446284.1;IPI00607727.1;IPI00549348.2;IPI00607674.1;REV_IPI00017648.1	15;11;7;7;4;1	15;11;7;7;4;1	15;11;7;7;4;1	FALSE	DNA damage-binding protein 2;Damage-specific DNA-binding protein 2;DDB p48 subunit;UV-damaged DNA-binding protein 2	DDB2	Isoform 1 of DNA damage-binding protein 2;Isoform D3 of DNA damage-binding protein 2	Q92466-1;Q92466;B2R875;Q92466-4	DDB2_HUMAN	ENST00000256996;ENST00000378600;ENST00000378601;ENST00000378603;ENST00000395419		NP_000098	PF00400	WD40	WD domain, G-beta repeat	GO:0005654;GO:0032991;GO:0043234;GO:0044422;GO:0044424;GO:0044428;GO:0044446;GO:0044464	nucleoplasm;macromolecular complex;protein complex;organelle part;intracellular part;nuclear part;intracellular organelle part;cell part	GO:0003676;GO:0003677;GO:0003684;GO:0005488;GO:0005515	nucleic acid binding;DNA binding;damaged DNA binding;binding;protein binding	GO:0000209;GO:0000718;GO:0006139;GO:0006259;GO:0006308;GO:0006464;GO:0006508;GO:0006807;GO:0008152;GO:0009056;GO:0009057;GO:0009314;GO:0009411;GO:0009416;GO:0009628;GO:0009987;GO:0016567;GO:0019538;GO:0019941;GO:0030163;GO:0032446;GO:0034960;GO:0034962;GO:0043170;GO:0043283;GO:0043285;GO:0043412;GO:0043632;GO:0043687;GO:0044237;GO:0044238;GO:0044248;GO:0044257;GO:0044260;GO:0044265;GO:0044267;GO:…	protein polyubiquitination;nucleotide-excision repair, DNA damage removal;nucleobase, nucleoside, nucleotide and nucleic acid metabolic process;DNA metabolic process;DNA catabolic process;protein modification process;proteolysis	hsa:1643	ko04120;ko03420;ko04115	Ubiquitin mediated proteolysis;Nucleotide excision repair;p53 signaling pathway	K10140	6	15	16	24	15	16	24	15	16	24	44.3	44.3	44.3	47.863	427	3			20
229	2124;2170			IPI00027705.2	2	2	2	FALSE	DNA primase large subunit;DNA primase 58 kDa subunit	PRIM2;PRIM2A	Isoform 1 of DNA primase large subunit	P49643-1;P49643;A8K7A0;Q5JU42	PRI2_HUMAN	ENST00000389488	OTTHUMP00000017818	NP_000938	PF04104	DNA_primase_lrg	Eukaryotic and archaeal DNA primase, large subunit	GO:0005654;GO:0005658;GO:0032991;GO:0043234;GO:0044422;GO:0044424;GO:0044427;GO:0044428;GO:0044446;GO:0044454;GO:0044464	nucleoplasm;alpha DNA polymerase:primase complex;macromolecular complex;protein complex;organelle part;intracellular part;chromosomal part;nuclear part;intracellular organelle part;nuclear chromosome part;cell part	GO:0003676;GO:0003677;GO:0003824;GO:0003896;GO:0003899;GO:0005488;GO:0005506;GO:0016740;GO:0016772;GO:0016779;GO:0034062;GO:0043167;GO:0043169;GO:0046872;GO:0046914;GO:0051536;GO:0051539;GO:0051540	nucleic acid binding;DNA binding;catalytic activity;DNA primase activity;DNA-directed RNA polymerase activity;binding;iron ion binding;transferase activity;transferase activity, transferring phosphorus-containing groups;nucleotidyltransferase activity	GO:0006139;GO:0006259;GO:0006269;GO:0006350;GO:0006807;GO:0008152;GO:0009058;GO:0009059;GO:0009987;GO:0016070;GO:0032774;GO:0034645;GO:0034960;GO:0034961;GO:0043170;GO:0043283;GO:0043284;GO:0044237;GO:0044238;GO:0044249;GO:0044260	nucleobase, nucleoside, nucleotide and nucleic acid metabolic process;DNA metabolic process;DNA replication, synthesis of RNA primer;transcription;nitrogen compound metabolic process;metabolic process;biosynthetic process	hsa:5558	ko03030	DNA replication	K02685	1	2	2	2	2	2	2	2	2	2	4.9	4.9	4.9	58.805	509	4				2
357	106;148;188;529;695;762;799;1068;1069;1110;1155;1185;1369;1420;1703;1805;1990;2167;2189;2572;3640;3670;3740;3849;4349;4477;4581;4799;5036	429;430;431;432;433	592;674;770;793;798	IPI00184330.5;IPI00795155.1;IPI00791616.1	29;4;2	29;4;2	29;4;2	FALSE	DNA replication licensing factor MCM2;Minichromosome maintenance protein 2 homolog;Nuclear protein BM28	MCM2;BM28;CCNL1;CDCL1;KIAA0030	DNA replication licensing factor MCM2	P49736;B3KXZ4;B4DSV5;Q9BWF4	MCM2_HUMAN	ENST00000265056	OTTHUMP00000172603	NP_004517	PF00493	MCM	MCM2/3/5 family	GO:0000785;GO:0005654;GO:0044422;GO:0044424;GO:0044427;GO:0044428;GO:0044446;GO:0044464	chromatin;nucleoplasm;organelle part;intracellular part;chromosomal part;nuclear part;intracellular organelle part;cell part	GO:0000166;GO:0001882;GO:0001883;GO:0005488;GO:0005515;GO:0005524;GO:0008270;GO:0017076;GO:0030554;GO:0032553;GO:0032555;GO:0032559;GO:0043167;GO:0043169;GO:0046872;GO:0046914	nucleotide binding;nucleoside binding;purine nucleoside binding;binding;protein binding;ATP binding;zinc ion binding;purine nucleotide binding;adenyl nucleotide binding;ribonucleotide binding;purine ribonucleotide binding;adenyl ribonucleotide binding	GO:0006139;GO:0006259;GO:0006270;GO:0006350;GO:0006355;GO:0006807;GO:0007049;GO:0008152;GO:0009058;GO:0009059;GO:0009889;GO:0009987;GO:0010468;GO:0010556;GO:0019219;GO:0019222;GO:0031323;GO:0031326;GO:0034645;GO:0034960;GO:0034961;GO:0043170;GO:0043283;GO:0043284;GO:0044237;GO:0044238;GO:0044249;GO:0044260;GO:0045449;GO:0050789;GO:0050794;GO:0051171;GO:0051252;GO:0060255;GO:0065007;GO:0080090	nucleobase, nucleoside, nucleotide and nucleic acid metabolic process;DNA metabolic process;DNA replication initiation;transcription;regulation of transcription, DNA-dependent;nitrogen compound metabolic process;cell cycle;metabolic process	hsa:4171	ko03030;ko04110;ko04111	DNA replication;Cell cycle;Cell cycle - yeast	K02540	3	29	32	52	29	32	52	29	32	52	40.3	40.3	40.3	101.89	904	6.68
519	96;156;415;416;474;566;868;1000;1114;1391;1627;1852;1980;2053;2099;2191;2264;2268;2333;2334;2429;2430;2557;2568;2590;2869;2873;3207;3365;3412;3413;3685;3686;3775;3961;4093;4546;4601;4815;4832;4912;4993;5018;5091;5195	670;671;672;673;674;675;676;677	340;382;455;632;658;721;722;776	IPI00902597.1;IPI00413611.1;IPI00465141.2;IPI00911056.1;IPI00888608.1	45;45;5;3;1	45;45;5;3;1	45;45;5;3;1	FALSE	DNA topoisomerase 1;DNA topoisomerase I	TOP1	99 kDa protein;DNA topoisomerase 1	P11387;A8KA78;Q6NWZ5;Q6PK95;Q9BVT2	TOP1_HUMAN	ENST00000361337;ENST00000404238	OTTHUMP00000031713	NP_003277	PF01028;PF02919	Topoisom_I;Topoisom_I_N	Eukaryotic DNA topoisomerase I, catalytic core;Eukaryotic DNA topoisomerase I, DNA binding fragment	GO:0005654;GO:0005694;GO:0005730;GO:0043226;GO:0043228;GO:0043229;GO:0043232;GO:0044422;GO:0044424;GO:0044428;GO:0044446;GO:0044464	nucleoplasm;chromosome;nucleolus;organelle;non-membrane-bounded organelle;intracellular organelle;intracellular non-membrane-bounded organelle;organelle part;intracellular part;nuclear part;intracellular organelle part;cell part	GO:0000166;GO:0001882;GO:0001883;GO:0003676;GO:0003677;GO:0003682;GO:0003824;GO:0003916;GO:0003917;GO:0003918;GO:0005488;GO:0005515;GO:0005524;GO:0016853;GO:0017076;GO:0030554;GO:0032553;GO:0032555;GO:0032559	nucleotide binding;nucleoside binding;purine nucleoside binding;nucleic acid binding;DNA binding;chromatin binding;catalytic activity;DNA topoisomerase activity;DNA topoisomerase type I activity;DNA topoisomerase (ATP-hydrolyzing) activity;binding	GO:0006139;GO:0006259;GO:0006268;GO:0006793;GO:0006796;GO:0006807;GO:0008152;GO:0008219;GO:0009987;GO:0012501;GO:0016265;GO:0016310;GO:0032392;GO:0032508;GO:0034960;GO:0042221;GO:0042493;GO:0043170;GO:0043283;GO:0044237;GO:0044238;GO:0044260;GO:0050896	nucleobase, nucleoside, nucleotide and nucleic acid metabolic process;DNA metabolic process;DNA unwinding during replication;phosphorus metabolic process;phosphate metabolic process;nitrogen compound metabolic process;metabolic process;cell death	hsa:7150			K03163	5	45	54	122	45	54	122	45	54	122	46.6	46.6	46.6	99.073	842	5.55	3	6	11	7
426	198;405;469;479;482;631;634;719;775;798;1043;1232;1282;1293;1333;1382;1387;1574;1609;1633;1655;1784;1866;1916;1943;1954;2097;2110;2179;2452;2506;2536;2633;2654;2752;2810;2819;2861;2893;2923;2958;3066;3123;3135;3281;3302;3330;3366;3386;3400;3403;3418;3607;4051;4053;4087;4118;4160;4239;4512;4633;4736;4887;4940;5129	509;510;511;512;513;514;515;516;517;518;519;520;521	238;858;879;880;1342;1592;1600;1643;1724;1774;1998;2220;2379	IPI00296337.2;IPI00376215.2;IPI00786995.1	65;65;65	65;65;65	65;65;65	FALSE	DNA-dependent protein kinase catalytic subunit;DNPK1;p460	PRKDC;HYRC;HYRC1	Isoform 1 of DNA-dependent protein kinase catalytic subunit;Isoform 2 of DNA-dependent protein kinase catalytic subunit;similar to DNA dependent protein kinase catalytic subunit	P78527-1;P78527;P78527-2;B4DL41	PRKDC_HUMAN	ENST00000314191;ENST00000338368	OTTHUMP00000177651;OTTHUMP00000177652	NP_008835;NP_001075109;XP_001129414	PF02259;PF02260;PF02985;PF08163;PF00454	FAT;FATC;HEAT;NUC194;PI3_PI4_kinase	FAT domain;FATC domain;HEAT repeat;NUC194 domain;Phosphatidylinositol 3- and 4-kinase	GO:0005654;GO:0005958;GO:0032991;GO:0043234;GO:0044422;GO:0044424;GO:0044428;GO:0044446;GO:0044464;GO:0070419	nucleoplasm;DNA-dependent protein kinase-DNA ligase 4 complex;macromolecular complex;protein complex;organelle part;intracellular part;nuclear part;intracellular organelle part;cell part;nonhomologous end joining complex	GO:0000166;GO:0001882;GO:0001883;GO:0003676;GO:0003677;GO:0003824;GO:0004672;GO:0004674;GO:0004677;GO:0005488;GO:0005515;GO:0005524;GO:0016301;GO:0016740;GO:0016772;GO:0016773;GO:0017076;GO:0030554;GO:0032553;GO:0032555;GO:0032559	nucleotide binding;nucleoside binding;purine nucleoside binding;nucleic acid binding;DNA binding;catalytic activity;protein kinase activity;protein serine/threonine kinase activity;DNA-dependent protein kinase activity;binding;protein binding;ATP binding	GO:0000726;GO:0006139;GO:0006259;GO:0006281;GO:0006302;GO:0006303;GO:0006310;GO:0006464;GO:0006468;GO:0006793;GO:0006796;GO:0006807;GO:0006950;GO:0006974;GO:0008152;GO:0009987;GO:0016310;GO:0018105;GO:0018193;GO:0018209;GO:0019538;GO:0033554;GO:0034960;GO:0034984;GO:0043170;GO:0043283;GO:0043412;GO:0043687;GO:0044237;GO:0044238;GO:0044260;GO:0044267;GO:0050896;GO:0051716	non-recombinational repair;nucleobase, nucleoside, nucleotide and nucleic acid metabolic process;DNA metabolic process;DNA repair;double-strand break repair;double-strand break repair via nonhomologous end joining;DNA recombination	hsa:5591	ko03450;ko04110	Non-homologous end-joining;Cell cycle	K06642	3	65	71	94	65	71	94	65	71	94	19.2	19.2	19.2	469.08	4128	6.39	2	2	2	3
261	30;92;432;1467;3044;4133;4254;4738			IPI00031960.2	8	8	8	FALSE	DNA-directed RNA polymerase I subunit RPA1;DNA-directed RNA polymerase I subunit A;DNA-directed RNA polymerase I largest subunit;RNA polymerase I 194 kDa subunit;A190	POLR1A	DNA-directed RNA polymerase I subunit RPA1	O95602;Q53T12;Q6GMQ2;Q96AG9;Q9H6T2	RPA1_HUMAN	ENST00000263857		NP_056240	PF04997;PF00623;PF04983;PF05000;PF04998	RNA_pol_Rpb1_1;RNA_pol_Rpb1_2;RNA_pol_Rpb1_3;RNA_pol_Rpb1_4;RNA_pol_Rpb1_5	RNA polymerase Rpb1, domain 1;RNA polymerase Rpb1, domain 2;RNA polymerase Rpb1, domain 3;RNA polymerase Rpb1, domain 4;RNA polymerase Rpb1, domain 5	GO:0000428;GO:0005654;GO:0005736;GO:0030880;GO:0032991;GO:0043234;GO:0044422;GO:0044424;GO:0044428;GO:0044446;GO:0044452;GO:0044464;GO:0055029	DNA-directed RNA polymerase complex;nucleoplasm;DNA-directed RNA polymerase I complex;RNA polymerase complex;macromolecular complex;protein complex;organelle part;intracellular part;nuclear part;intracellular organelle part;nucleolar part;cell part	GO:0000287;GO:0003676;GO:0003677;GO:0003824;GO:0003899;GO:0005488;GO:0005515;GO:0008270;GO:0016740;GO:0016772;GO:0016779;GO:0034062;GO:0043167;GO:0043169;GO:0046872;GO:0046914	magnesium ion binding;nucleic acid binding;DNA binding;catalytic activity;DNA-directed RNA polymerase activity;binding;protein binding;zinc ion binding;transferase activity;transferase activity, transferring phosphorus-containing groups	GO:0006139;GO:0006350;GO:0006807;GO:0008152;GO:0009058;GO:0009059;GO:0009987;GO:0034645;GO:0034960;GO:0034961;GO:0043170;GO:0043283;GO:0043284;GO:0044237;GO:0044238;GO:0044249;GO:0044260	nucleobase, nucleoside, nucleotide and nucleic acid metabolic process;transcription;nitrogen compound metabolic process;metabolic process;biosynthetic process;macromolecule biosynthetic process;cellular process;cellular macromolecule biosynthetic process	hsa:25885	ko03020	RNA polymerase	K02999	1	8	8	9	8	8	9	8	8	9	6.3	6.3	6.3	194.81	1720	7
216	21;267;546;1858;3080			IPI00418797.4;IPI00026445.3;IPI00184886.3	5;5;2	5;5;2	5;5;2	FALSE	DNA-directed RNA polymerase I subunit RPA2;DNA-directed RNA polymerase I 135 kDa polypeptide	POLR1B	Isoform 1 of DNA-directed RNA polymerase I subunit RPA2;Isoform 2 of DNA-directed RNA polymerase I subunit RPA2	Q9H9Y6-1;Q9H9Y6;Q9NVC2;Q9H9Y6-2;Q2TAM4;Q4QRK8;Q6DKI9;Q9BSR4	RPA2_HUMAN	ENST00000263331	OTTHUMP00000161989	NP_061887;NP_001131076	PF06883;PF04563;PF04561;PF04565;PF04567;PF00562;PF04560	RNA_pol_Rpa2_4;RNA_pol_Rpb2_1;RNA_pol_Rpb2_2;RNA_pol_Rpb2_3;RNA_pol_Rpb2_5;RNA_pol_Rpb2_6;RNA_pol_Rpb2_7	RNA polymerase I, Rpa2 specific domain;RNA polymerase beta subunit;RNA polymerase Rpb2, domain 2;RNA polymerase Rpb2, domain 3;RNA polymerase Rpb2, domain 5;RNA polymerase Rpb2, domain 6;RNA polymerase Rpb2, domain 7	GO:0005654;GO:0005730;GO:0043226;GO:0043228;GO:0043229;GO:0043232;GO:0044422;GO:0044424;GO:0044428;GO:0044446;GO:0044464	nucleoplasm;nucleolus;organelle;non-membrane-bounded organelle;intracellular organelle;intracellular non-membrane-bounded organelle;organelle part;intracellular part;nuclear part;intracellular organelle part;cell part	GO:0001882;GO:0003676;GO:0003677;GO:0003824;GO:0003899;GO:0005488;GO:0005515;GO:0008270;GO:0016740;GO:0016772;GO:0016779;GO:0032549;GO:0034062;GO:0043167;GO:0043169;GO:0046872;GO:0046914	nucleoside binding;nucleic acid binding;DNA binding;catalytic activity;DNA-directed RNA polymerase activity;binding;protein binding;zinc ion binding;transferase activity;transferase activity, transferring phosphorus-containing groups	GO:0006139;GO:0006350;GO:0006807;GO:0008152;GO:0009058;GO:0009059;GO:0009987;GO:0034645;GO:0034960;GO:0034961;GO:0043170;GO:0043283;GO:0043284;GO:0044237;GO:0044238;GO:0044249;GO:0044260	nucleobase, nucleoside, nucleotide and nucleic acid metabolic process;transcription;nitrogen compound metabolic process;metabolic process;biosynthetic process;macromolecule biosynthetic process;cellular process;cellular macromolecule biosynthetic process	hsa:84172	ko03020	RNA polymerase	K03002	3	5	5	10	5	5	10	5	5	10	5.7	5.7	5.7	128.23	1135	7
438	196;1336;4576			IPI00298738.3;IPI00911060.1;IPI00847921.3	3;1;1	3;1;1	3;1;1	FALSE	DNA-directed RNA polymerase, mitochondrial;MtRPOL	POLRMT	DNA-directed RNA polymerase, mitochondrial precursor	O00411;Q4G0F4;Q59E91	RPOM_HUMAN	ENST00000215591	OTTHUMP00000077838	NP_005026	PF00940	RNA_pol	DNA-dependent RNA polymerase	GO:0009295;GO:0042645;GO:0044422;GO:0044424;GO:0044429;GO:0044444;GO:0044446;GO:0044464	nucleoid;mitochondrial nucleoid;organelle part;intracellular part;mitochondrial part;cytoplasmic part;intracellular organelle part;cell part	GO:0003676;GO:0003677;GO:0003824;GO:0003899;GO:0005488;GO:0005515;GO:0016740;GO:0016772;GO:0016779;GO:0034062	nucleic acid binding;DNA binding;catalytic activity;DNA-directed RNA polymerase activity;binding;protein binding;transferase activity;transferase activity, transferring phosphorus-containing groups;nucleotidyltransferase activity;RNA polymerase activity	GO:0006139;GO:0006350;GO:0006351;GO:0006390;GO:0006807;GO:0006996;GO:0007005;GO:0008152;GO:0009058;GO:0009059;GO:0009987;GO:0016043;GO:0016070;GO:0032774;GO:0034645;GO:0034960;GO:0034961;GO:0043170;GO:0043283;GO:0043284;GO:0044237;GO:0044238;GO:0044249;GO:0044260	nucleobase, nucleoside, nucleotide and nucleic acid metabolic process;transcription;transcription, DNA-dependent;transcription from mitochondrial promoter;nitrogen compound metabolic process;organelle organization;mitochondrion organization	hsa:5442			K10908	3	3	3	3	3	3	3	3	3	3	2.8	2.8	2.8	140.21	1245	7
135	1734;2984			IPI00014400.4	2	2	2	FALSE	DnaJ homolog subfamily B member 12	DNAJB12	DnaJ (Hsp40) homolog, subfamily B, member 12	Q9NXW2;Q659G2	DJB12_HUMAN	ENST00000338820;ENST00000394903	OTTHUMP00000019786	NP_001002762;NP_060096	PF00226;PF09320	DnaJ;DUF1977	DnaJ domain;Domain of unknown function (DUF1977)	GO:0005783;GO:0016021;GO:0031224;GO:0043226;GO:0043227;GO:0043229;GO:0043231;GO:0044424;GO:0044425;GO:0044444;GO:0044464	endoplasmic reticulum;integral to membrane;intrinsic to membrane;organelle;membrane-bounded organelle;intracellular organelle;intracellular membrane-bounded organelle;intracellular part;membrane part;cytoplasmic part;cell part	GO:0005488;GO:0005515;GO:0031072;GO:0051082	binding;protein binding;heat shock protein binding;unfolded protein binding	GO:0006457;GO:0008152;GO:0009987;GO:0019538;GO:0034960;GO:0043170;GO:0043283;GO:0044237;GO:0044238;GO:0044260;GO:0044267	protein folding;metabolic process;cellular process;protein metabolic process;cellular biopolymer metabolic process;macromolecule metabolic process;biopolymer metabolic process;cellular metabolic process;primary metabolic process	hsa:54788			K09518	1	2	2	4	2	2	4	2	2	4	5.1	5.1	5.1	45.489	409	3			2
429	2877;4244			IPI00297084.7;IPI00910419.1	2;1	2;1	2;1	FALSE	Dolichyl-diphosphooligosaccharide--protein glycosyltransferase 48 kDa subunit;cDNA FLJ52929, highly similar to Dolichyl-diphosphooligosaccharide--proteinglycosyltransferase 48 kDa subunit (EC2.4.1.119)	DDOST;KIAA0115;OST48;OK/SW-cl.45	dolichyl-diphosphooligosaccharide-protein glycosyltransferase precursor;cDNA FLJ52929, highly similar to Dolichyl-diphosphooligosaccharide--proteinglycosyltransferase 48 kDa subunit	P39656;B2RDQ4;B4DLI2;Q5VWA5;B4DJE3	OST48_HUMAN;B4DJE3_HUMAN	ENST00000375048	OTTHUMP00000002882	NP_005207	PF03345	DDOST_48kD	Dolichyl-diphosphooligosaccharide-protein glycosyltransferase 48kD subunit	GO:0000267;GO:0005624;GO:0005626;GO:0005792;GO:0008250;GO:0016021;GO:0031224;GO:0032991;GO:0042598;GO:0043234;GO:0044422;GO:0044424;GO:0044425;GO:0044432;GO:0044444;GO:0044446;GO:0044464;GO:0005789;GO:0016020;GO:0031090	cell fraction;membrane fraction;insoluble fraction;microsome;oligosaccharyltransferase complex;integral to membrane;intrinsic to membrane;macromolecular complex;vesicular fraction;protein complex;organelle part;intracellular part;membrane part	GO:0003824;GO:0004576;GO:0004579;GO:0005488;GO:0005515;GO:0016740;GO:0016757;GO:0016758	catalytic activity;oligosaccharyl transferase activity;dolichyl-diphosphooligosaccharide-protein glycotransferase activity;binding;protein binding;transferase activity;transferase activity, transferring glycosyl groups	GO:0001775;GO:0002376;GO:0005975;GO:0006464;GO:0006486;GO:0006487;GO:0006494;GO:0006496;GO:0008152;GO:0009987;GO:0010033;GO:0018193;GO:0018196;GO:0018279;GO:0019538;GO:0034097;GO:0034960;GO:0042110;GO:0042221;GO:0043170;GO:0043283;GO:0043412;GO:0043413;GO:0044237;GO:0044238;GO:0044260;GO:0044262;GO:0044267;GO:0045321;GO:0046649;GO:0050896;GO:0070085	cell activation;immune system process;carbohydrate metabolic process;protein modification process;protein amino acid glycosylation;protein amino acid N-linked glycosylation;protein amino acid terminal glycosylation	hsa:1650	ko00510	N-Glycan biosynthesis	K00730	2	2	2	3	2	2	3	2	2	3	4.8	4.8	4.8	50.8	456	3			2
212	261;305;406;1361;1431;3356;3914;4040;4884			IPI00025874.2;IPI00793589.1	9;2	9;2	9;2	FALSE	Dolichyl-diphosphooligosaccharide--protein glycosyltransferase subunit 1;Dolichyl-diphosphooligosaccharide--protein glycosyltransferase 67 kDa subunit;Ribophorin-1;Ribophorin I	RPN1	Dolichyl-diphosphooligosaccharide--protein glycosyltransferase 67 kDa subunit precursor	P04843;B2R5Z0;B4DL99;B4DNJ5;Q53EP4;Q6IBR0;Q96HX3	RPN1_HUMAN	ENST00000296255	OTTHUMP00000172678	NP_002941	PF04597	Ribophorin_I	Ribophorin I	GO:0005789;GO:0008250;GO:0016020;GO:0016021;GO:0016023;GO:0030867;GO:0031090;GO:0031224;GO:0031410;GO:0031982;GO:0031988;GO:0032991;GO:0042470;GO:0043226;GO:0043227;GO:0043229;GO:0043231;GO:0043234;GO:0044422;GO:0044424;GO:0044425;GO:0044432;GO:0044444;GO:0044446;GO:0044464;GO:0048770	endoplasmic reticulum membrane;oligosaccharyltransferase complex;membrane;integral to membrane;cytoplasmic membrane-bounded vesicle;rough endoplasmic reticulum membrane;organelle membrane;intrinsic to membrane;cytoplasmic vesicle;vesicle	GO:0003824;GO:0004576;GO:0004579;GO:0005488;GO:0005515;GO:0016740;GO:0016757;GO:0016758	catalytic activity;oligosaccharyl transferase activity;dolichyl-diphosphooligosaccharide-protein glycotransferase activity;binding;protein binding;transferase activity;transferase activity, transferring glycosyl groups	GO:0005975;GO:0006464;GO:0006486;GO:0006487;GO:0008152;GO:0009987;GO:0018193;GO:0018196;GO:0018279;GO:0019538;GO:0034960;GO:0043170;GO:0043283;GO:0043412;GO:0043413;GO:0044237;GO:0044238;GO:0044260;GO:0044262;GO:0044267;GO:0070085	carbohydrate metabolic process;protein modification process;protein amino acid glycosylation;protein amino acid N-linked glycosylation;metabolic process;cellular process;peptidyl-amino acid modification;peptidyl-asparagine modification	hsa:6184	ko00510	N-Glycan biosynthesis	K00730	2	9	9	12	9	9	12	9	9	12	19.3	19.3	19.3	72.777	646	5
87	75;1237			IPI00009407.8	2	2	2	FALSE	Dolichyl-diphosphooligosaccharide--protein glycosyltransferase subunit DAD1;Defender against cell death 1	DAD1	Dolichyl-diphosphooligosaccharide--protein glycosyltransferase subunit DAD1	P61803;Q53G02	DAD1_HUMAN	ENST00000250498	OTTHUMP00000164488	NP_001335	PF02109	DAD	DAD family	GO:0008250;GO:0016021;GO:0031224;GO:0032991;GO:0043234;GO:0044422;GO:0044424;GO:0044425;GO:0044432;GO:0044444;GO:0044446;GO:0044464	oligosaccharyltransferase complex;integral to membrane;intrinsic to membrane;macromolecular complex;protein complex;organelle part;intracellular part;membrane part;endoplasmic reticulum part;cytoplasmic part;intracellular organelle part;cell part	GO:0003824;GO:0004576;GO:0004579;GO:0016740;GO:0016757;GO:0016758	catalytic activity;oligosaccharyl transferase activity;dolichyl-diphosphooligosaccharide-protein glycotransferase activity;transferase activity;transferase activity, transferring glycosyl groups;transferase activity, transferring hexosyl groups	GO:0005975;GO:0006464;GO:0006486;GO:0006487;GO:0006915;GO:0006916;GO:0008152;GO:0008219;GO:0009987;GO:0010941;GO:0012501;GO:0016265;GO:0018193;GO:0018196;GO:0018279;GO:0019538;GO:0034960;GO:0042981;GO:0043066;GO:0043067;GO:0043069;GO:0043170;GO:0043283;GO:0043412;GO:0043413;GO:0044237;GO:0044238;GO:0044260;GO:0044262;GO:0044267;GO:0048519;GO:0048523;GO:0050789;GO:0050793;GO:0050794;GO:0051093;GO:…	carbohydrate metabolic process;protein modification process;protein amino acid glycosylation;protein amino acid N-linked glycosylation;apoptosis;anti-apoptosis;metabolic process;cell death;cellular process;regulation of cell death;programmed cell death	hsa:1603	ko00510	N-Glycan biosynthesis	K00730	1	2	2	5	2	2	5	2	2	5	19.5	19.5	19.5	12.497	113	1	2
269	222;1105;1632;1871;1984;2628;2697;3156;3298;3458;3503;3547;3552;3955;4369;4448;4452;4872;5176	327;328;329;330	308;344;357;603	IPI00033017.1;IPI00640752.1;IPI00644884.1;IPI00848069.1;IPI00395952.1	19;4;4;2;1	19;4;4;2;1	19;4;4;2;1	FALSE	Double-stranded RNA-specific editase B2;dsRNA adenosine deaminase B2;RNA-dependent adenosine deaminase 3;RNA-editing deaminase 2;RNA-editing enzyme 2	ADARB2;ADAR3;RED2	Double-stranded RNA-specific editase B2	Q9NS39;B2RPJ5	RED2_HUMAN	ENST00000381312	OTTHUMP00000018961	NP_061172	PF02137;PF00035	A_deamin;dsrm	Adenosine-deaminase (editase) domain;Double-stranded RNA binding motif	GO:0005634;GO:0043226;GO:0043227;GO:0043229;GO:0043231;GO:0044424;GO:0044464	nucleus;organelle;membrane-bounded organelle;intracellular organelle;intracellular membrane-bounded organelle;intracellular part;cell part	GO:0003676;GO:0003723;GO:0003725;GO:0003727;GO:0003824;GO:0004000;GO:0005488;GO:0008270;GO:0016787;GO:0016810;GO:0016814;GO:0019239;GO:0043167;GO:0043169;GO:0046872;GO:0046914	nucleic acid binding;RNA binding;double-stranded RNA binding;single-stranded RNA binding;catalytic activity;adenosine deaminase activity;binding;zinc ion binding;hydrolase activity;hydrolase activity, acting on carbon-nitrogen (but not peptide) bonds	GO:0006139;GO:0006396;GO:0006397;GO:0006807;GO:0008152;GO:0009987;GO:0016070;GO:0016071;GO:0034960;GO:0043170;GO:0043283;GO:0044237;GO:0044238;GO:0044260	nucleobase, nucleoside, nucleotide and nucleic acid metabolic process;RNA processing;mRNA processing;nitrogen compound metabolic process;metabolic process;cellular process;RNA metabolic process;mRNA metabolic process;cellular biopolymer metabolic process	hsa:105			K01506	5	19	22	35	19	22	35	19	22	35	32.9	32.9	32.9	80.621	739	5.67		1	1
383	2187			IPI00847415.1;IPI00556473.4;IPI00298896.8;IPI00902581.1;IPI00219341.1;IPI00798255.1	1;1;1;1;1;1	1;1;1;1;1;1	1;1;1;1;1;1	FALSE	Dual specificity protein kinase CLK3;CDC-like kinase 3;cDNA FLJ40663 fis, clone THYMU2020289, highly similar to Dual specificity protein kinase CLK3 (EC 2.7.12.1);cDNA FLJ38796 fis, clone LIVER2004514, highly similar to Dual specificity protein kinase CLK3 (EC 2.7.12.1);CDC-like kinase 3, isoform CRA_c	CLK3;hCG_1739025	Isoform 4 of Dual specificity protein kinase CLK3;cDNA FLJ40663 fis, clone THYMU2020289, highly similar to Dual specificity protein kinase CLK3;Isoform 1 of Dual specificity protein kinase CLK3;CDC-like kinase 3, isoform CRA_c;Isoform 3 of Dual specificity	P49761-4;P49761;A8K7G8;B3KRI8;B3KUU7;B4DES4;Q59FC5;P49761-1;B3KVF3;B3KTV2;P49761-3	CLK3_HUMAN;B3KUU7_HUMAN;B3KTV2_HUMAN	ENST00000330804;ENST00000345005;ENST00000348245;ENST00000352989;ENST00000395066	OTTHUMP00000175976;OTTHUMP00000175977;OTTHUMP00000180678;OTTHUMP00000175975;OTTHUMP00000175974	NP_001123500;NP_003983	PF00069	Pkinase	Protein kinase domain	GO:0001669;GO:0005634;GO:0016023;GO:0030141;GO:0031410;GO:0031982;GO:0031988;GO:0043226;GO:0043227;GO:0043229;GO:0043231;GO:0044424;GO:0044444;GO:0044464	acrosomal vesicle;nucleus;cytoplasmic membrane-bounded vesicle;secretory granule;cytoplasmic vesicle;vesicle;membrane-bounded vesicle;organelle;membrane-bounded organelle;intracellular organelle;intracellular membrane-bounded organelle;intracellular part	GO:0000166;GO:0001882;GO:0001883;GO:0003824;GO:0004672;GO:0004674;GO:0004713;GO:0005488;GO:0005524;GO:0016301;GO:0016740;GO:0016772;GO:0016773;GO:0017076;GO:0030554;GO:0032553;GO:0032555;GO:0032559	nucleotide binding;nucleoside binding;purine nucleoside binding;catalytic activity;protein kinase activity;protein serine/threonine kinase activity;protein tyrosine kinase activity;binding;ATP binding;kinase activity;transferase activity	GO:0006464;GO:0006468;GO:0006793;GO:0006796;GO:0008152;GO:0009987;GO:0016310;GO:0019538;GO:0034960;GO:0043170;GO:0043283;GO:0043412;GO:0043687;GO:0044237;GO:0044238;GO:0044260;GO:0044267;GO:0018108;GO:0018193;GO:0018212;GO:0046777	protein modification process;protein amino acid phosphorylation;phosphorus metabolic process;phosphate metabolic process;metabolic process;cellular process;phosphorylation;protein metabolic process;cellular biopolymer metabolic process	hsa:1198			K08823	6	1	1	1	1	1	1	1	1	1	3.1	3.1	3.1	73.514	638	4				1
112	3888	174;175	262;267	IPI00012270.1	1	1	1	TRUE	Dual specificity protein phosphatase 8;Dual specificity protein phosphatase hVH-5	DUSP8;VH5	Dual specificity protein phosphatase 8	Q13202;Q86SS8	DUS8_HUMAN	ENST00000331588;ENST00000397374	OTTHUMP00000164487	NP_004411	PF00782	DSPc	Dual specificity phosphatase, catalytic domain	GO:0005634;GO:0005737;GO:0043226;GO:0043227;GO:0043229;GO:0043231;GO:0044424;GO:0044464	nucleus;cytoplasm;organelle;membrane-bounded organelle;intracellular organelle;intracellular membrane-bounded organelle;intracellular part;cell part	GO:0003824;GO:0004721;GO:0004725;GO:0008138;GO:0016787;GO:0016788;GO:0016791;GO:0017017;GO:0033549;GO:0042578	catalytic activity;phosphoprotein phosphatase activity;protein tyrosine phosphatase activity;protein tyrosine/serine/threonine phosphatase activity;hydrolase activity;hydrolase activity, acting on ester bonds;phosphatase activity	GO:0000188;GO:0006464;GO:0006469;GO:0006470;GO:0006793;GO:0006796;GO:0008152;GO:0009987;GO:0016311;GO:0019220;GO:0019222;GO:0019538;GO:0031323;GO:0033673;GO:0034960;GO:0042325;GO:0043086;GO:0043170;GO:0043283;GO:0043405;GO:0043407;GO:0043412;GO:0043549;GO:0043687;GO:0044092;GO:0044237;GO:0044238;GO:0044260;GO:0044267;GO:0045859;GO:0050789;GO:0050790;GO:0050794;GO:0051174;GO:0051338;GO:0051348;GO:…	inactivation of MAPK activity;protein modification process;negative regulation of protein kinase activity;protein amino acid dephosphorylation;phosphorus metabolic process;phosphate metabolic process;metabolic process;cellular process;dephosphorylation	hsa:1850	ko04010	MAPK signaling pathway	K04459	1	1	1	1	1	1	1	1	1	1	3.5	3.5	3.5	65.84	625	6
102	3159;3568	170	1	IPI00010872.3;IPI00218135.2;IPI00877924.1	2;2;2	2;2;2	2;2;2	FALSE	E3 SUMO-protein ligase CBX4;Chromobox protein homolog 4;Polycomb 2 homolog;NS5ATP1-binding protein 16	CBX4	CBX4 protein;NS5ATP1-binding protein 16;Isoform 2 of E3 SUMO-protein ligase CBX4	O00257-1;O00257;B1PJR7;Q6TPI8;O00257-2	CBX4_HUMAN;Q6TPI8_HUMAN	ENST00000269397;ENST00000343048	OTTHUMP00000197308;OTTHUMP00000197309;OTTHUMP00000181435	NP_003646	PF00385	Chromo	'chromo' (CHRromatin Organisation MOdifier) domain	GO:0000785;GO:0005634;GO:0043226;GO:0043227;GO:0043229;GO:0043231;GO:0044422;GO:0044424;GO:0044427;GO:0044446;GO:0044464;GO:0005794;GO:0044444	chromatin;nucleus;organelle;membrane-bounded organelle;intracellular organelle;intracellular membrane-bounded organelle;organelle part;intracellular part;chromosomal part;intracellular organelle part;cell part;Golgi apparatus;cytoplasmic part	GO:0003682;GO:0003712;GO:0003714;GO:0005488;GO:0005515;GO:0008134;GO:0016564;GO:0030528;GO:0051219	chromatin binding;transcription cofactor activity;transcription corepressor activity;binding;protein binding;transcription factor binding;transcription repressor activity;transcription regulator activity;phosphoprotein binding	GO:0006139;GO:0006325;GO:0006333;GO:0006350;GO:0006355;GO:0006508;GO:0006807;GO:0006916;GO:0006996;GO:0008152;GO:0009056;GO:0009057;GO:0009058;GO:0009059;GO:0009889;GO:0009987;GO:0010468;GO:0010556;GO:0010941;GO:0016043;GO:0016568;GO:0019219;GO:0019222;GO:0019538;GO:0019941;GO:0030163;GO:0031323;GO:0031326;GO:0034645;GO:0034960;GO:0034961;GO:0034962;GO:0042981;GO:0043066;GO:0043067;GO:0043069;GO:…	nucleobase, nucleoside, nucleotide and nucleic acid metabolic process;chromatin organization;chromatin assembly or disassembly;transcription;regulation of transcription, DNA-dependent;proteolysis;nitrogen compound metabolic process;anti-apoptosis	hsa:8535			K11452	3	2	2	2	2	2	2	2	2	2	5.2	5.2	5.2	61.509	562	5
492	2917			IPI00384707.2;IPI00642156.1;IPI00384503.1	1;1;1	1;1;1	1;1;1	FALSE	EARS2 protein;Probable glutamyl-tRNA synthetase, mitochondrial;Glutamate--tRNA ligase;KIAA1970 protein, isoform CRA_d;Glutamyl tRNA synthetase	EARS2;KIAA1970;A-735G6.3;hCG_23858	EARS2 protein;Probable glutamyl-tRNA synthetase, mitochondrial;Glutamyl tRNA synthetase	Q86YH3;Q5JPH6;B3KTT2;O14563	Q86YH3_HUMAN;SYEM_HUMAN;O14563_HUMAN	ENST00000341597	OTTHUMP00000080826;OTTHUMP00000080825	NP_001077083	PF00749	tRNA-synt_1c	tRNA synthetases class I (E and Q), catalytic domain	GO:0005737;GO:0044424;GO:0044464;GO:0005759;GO:0044422;GO:0044429;GO:0044444;GO:0044446	cytoplasm;intracellular part;cell part;mitochondrial matrix;organelle part;mitochondrial part;cytoplasmic part;intracellular organelle part	GO:0000166;GO:0001882;GO:0001883;GO:0003824;GO:0004812;GO:0004818;GO:0005488;GO:0005524;GO:0016874;GO:0016875;GO:0016876;GO:0017076;GO:0030554;GO:0032553;GO:0032555;GO:0032559;GO:0003676;GO:0003723	nucleotide binding;nucleoside binding;purine nucleoside binding;catalytic activity;aminoacyl-tRNA ligase activity;glutamate-tRNA ligase activity;binding;ATP binding;ligase activity;ligase activity, forming carbon-oxygen bonds	GO:0006082;GO:0006139;GO:0006399;GO:0006418;GO:0006424;GO:0006519;GO:0006520;GO:0006807;GO:0008152;GO:0009308;GO:0009987;GO:0016070;GO:0019752;GO:0034660;GO:0034960;GO:0042180;GO:0043038;GO:0043039;GO:0043170;GO:0043283;GO:0043436;GO:0044106;GO:0044237;GO:0044238;GO:0044260	organic acid metabolic process;nucleobase, nucleoside, nucleotide and nucleic acid metabolic process;tRNA metabolic process;tRNA aminoacylation for protein translation;glutamyl-tRNA aminoacylation;cellular amino acid and derivative metabolic process	hsa:124454	ko00251;ko00860;ko00970	Glutamate metabolism;Porphyrin and chlorophyll metabolism;Aminoacyl-tRNA biosynthesis	K01885	3	1	1	1	1	1	1	1	1	1	2.8	2.8	2.8	59.988	534	4				1
223	70;657;666;708;919;959;960;989;990;1291;1416;1436;1437;1526;1579;1696;1919;2038;2057;2277;2439;2762;3555;4356;4498;4530;5043	269;270;271;272;273	194;311;343;402;445	IPI00027107.5	27	27	27	FALSE	Elongation factor Tu, mitochondrial;P43	TUFM	Tu translation elongation factor, mitochondrial precursor	P49411	EFTU_HUMAN	ENST00000313511	OTTHUMP00000081636;OTTHUMP00000122539	NP_003312	PF00009;PF03144;PF03143	GTP_EFTU;GTP_EFTU_D2;GTP_EFTU_D3	Elongation factor Tu GTP binding domain;Elongation factor Tu domain 2;Elongation factor Tu C-terminal domain	GO:0009295;GO:0042645;GO:0044422;GO:0044424;GO:0044429;GO:0044444;GO:0044446;GO:0044464	nucleoid;mitochondrial nucleoid;organelle part;intracellular part;mitochondrial part;cytoplasmic part;intracellular organelle part;cell part	GO:0000166;GO:0003676;GO:0003746;GO:0003824;GO:0003924;GO:0005488;GO:0005515;GO:0005525;GO:0008135;GO:0016462;GO:0016787;GO:0016817;GO:0016818;GO:0017076;GO:0017111;GO:0019001;GO:0032553;GO:0032555;GO:0032561;GO:0045182	nucleotide binding;nucleic acid binding;translation elongation factor activity;catalytic activity;GTPase activity;binding;protein binding;GTP binding;translation factor activity, nucleic acid binding;pyrophosphatase activity;hydrolase activity	GO:0006414;GO:0008152;GO:0009058;GO:0009059;GO:0009987;GO:0034645;GO:0034960;GO:0034961;GO:0043170;GO:0043283;GO:0043284;GO:0044237;GO:0044249;GO:0044260	translational elongation;metabolic process;biosynthetic process;macromolecule biosynthetic process;cellular process;cellular macromolecule biosynthetic process;cellular biopolymer metabolic process;cellular biopolymer biosynthetic process	hsa:7284			K02358	1	27	31	62	27	31	62	27	31	62	56.9	56.9	56.9	49.874	455	2.96	1		45
262	735;1733;1994;2257;2310;3146;4540	317	1	IPI00032003.1;IPI00552214.1;IPI00879203.1	7;5;1	7;5;1	7;5;1	FALSE	Emerin;Emerin (Emery-Dreifuss muscular dystrophy), isoform CRA_b	EMD;EDMD;STA;XX-FW88778H2.1-010;hCG_41343	Emerin;Emerin	P50402;Q6FI02;Q5HY57	EMD_HUMAN;Q5HY57_HUMAN	ENST00000369842;ENST00000369835	OTTHUMP00000031938;OTTHUMP00000064894	NP_000108	PF03020	LEM	LEM domain	GO:0005637;GO:0005783;GO:0016020;GO:0016021;GO:0019866;GO:0031090;GO:0031224;GO:0031965;GO:0043226;GO:0043227;GO:0043229;GO:0043231;GO:0044422;GO:0044424;GO:0044425;GO:0044428;GO:0044444;GO:0044446;GO:0044464;GO:0005635;GO:0031967;GO:0031975	nuclear inner membrane;endoplasmic reticulum;membrane;integral to membrane;organelle inner membrane;organelle membrane;intrinsic to membrane;nuclear membrane;organelle;membrane-bounded organelle;intracellular organelle	GO:0005488;GO:0005515	binding;protein binding	GO:0003008;GO:0003012;GO:0006936;GO:0007517;GO:0032501;GO:0032502;GO:0048513;GO:0048856	system process;muscle system process;muscle contraction;muscle organ development;multicellular organismal process;developmental process;organ development;anatomical structure development	hsa:2010				3	7	7	14	7	7	14	7	7	14	31.5	31.5	31.5	28.994	254	2		8
30	1119;1161;1771;5165	31	132	IPI00874235.1;IPI00022887.4;IPI00003635.4;IPI00021763.1	4;4;4;2	4;4;4;2	4;4;4;2	FALSE	Endoplasmic reticulum-Golgi intermediate compartment protein 1;ER-Golgi intermediate compartment 32 kDa protein	ERGIC1;ERGIC32;KIAA1181;HT034	35 kDa protein;Isoform 1 of Endoplasmic reticulum-Golgi intermediate compartment protein 1;cDNA FLJ56280, highly similar to Endoplasmic reticulum-Golgi intermediate compartment protein 1;Isoform 3 of Endoplasmic reticulum-Golgi intermediate compartment pro	Q969X5-1;Q969X5;Q969X5-2;B4E0N6;Q969X5-3	ERGI1_HUMAN	ENST00000265089;ENST00000326654;ENST00000393784	OTTHUMP00000161076;OTTHUMP00000161075	NP_001026881	PF07970	DUF1692	Protein of unknown function (DUF1692)	GO:0000139;GO:0005789;GO:0016020;GO:0016021;GO:0031090;GO:0031224;GO:0033116;GO:0044422;GO:0044424;GO:0044425;GO:0044431;GO:0044432;GO:0044444;GO:0044446;GO:0044464	Golgi membrane;endoplasmic reticulum membrane;membrane;integral to membrane;organelle membrane;intrinsic to membrane;ER-Golgi intermediate compartment membrane;organelle part;intracellular part;membrane part;Golgi apparatus part;endoplasmic reticulum part	GO:0005488;GO:0005515	binding;protein binding	GO:0006810;GO:0006888;GO:0009987;GO:0016192;GO:0046907;GO:0048193;GO:0051234;GO:0051649	transport;ER to Golgi vesicle-mediated transport;cellular process;vesicle-mediated transport;intracellular transport;Golgi vesicle transport;establishment of localization;establishment of localization in cell	hsa:57222				4	4	4	7	4	4	7	4	4	7	12.6	12.6	12.6	35	317	2		4
319	2919			IPI00165651.1;IPI00874264.1;IPI00791417.1;IPI00792747.1;IPI00440176.3	1;1;1;1;1	1;1;1;1;1	1;1;1;1;1	FALSE	Endoplasmic reticulum-Golgi intermediate compartment protein 2	ERGIC2;ERV41;PTX1;CDA14	Cd002 protein;43 kDa protein;22 kDa protein;21 kDa protein;20 kDa protein	Q96RQ1;Q9HC06	ERGI2_HUMAN	ENST00000201023;ENST00000360150	OTTHUMP00000167055;OTTHUMP00000167052;OTTHUMP00000167050;OTTHUMP00000167053	NP_057654	PF07970	DUF1692	Protein of unknown function (DUF1692)	GO:0005634;GO:0005789;GO:0005794;GO:0016020;GO:0016021;GO:0031090;GO:0031224;GO:0033116;GO:0043226;GO:0043227;GO:0043229;GO:0043231;GO:0044422;GO:0044424;GO:0044425;GO:0044432;GO:0044444;GO:0044446;GO:0044464	nucleus;endoplasmic reticulum membrane;Golgi apparatus;membrane;integral to membrane;organelle membrane;intrinsic to membrane;ER-Golgi intermediate compartment membrane;organelle;membrane-bounded organelle;intracellular organelle	GO:0005488;GO:0005515	binding;protein binding	GO:0006810;GO:0009987;GO:0016192;GO:0051234	transport;cellular process;vesicle-mediated transport;establishment of localization	hsa:51290				5	1	1	1	1	1	1	1	1	1	3.4	3.4	3.4	43.494	387	3			1
94	647;1246;1272;1479;2281;4614;4981			IPI00009896.1;IPI00647694.3;IPI00640017.1	7;2;2	7;2;2	7;2;2	FALSE	Epoxide hydrolase 1;Microsomal epoxide hydrolase;Epoxide hydratase	EPHX1;EPHX;EPOX	Epoxide hydrolase 1	P07099;B2R8N0;Q6FGZ3	HYEP_HUMAN	ENST00000272167;ENST00000366837	OTTHUMP00000035867	NP_000111;NP_001129490	PF00561;PF06441	Abhydrolase_1;EHN	alpha/beta hydrolase fold;Epoxide hydrolase N terminus	GO:0000267;GO:0005624;GO:0005626;GO:0005789;GO:0005792;GO:0016020;GO:0016021;GO:0031090;GO:0031224;GO:0042598;GO:0044422;GO:0044424;GO:0044425;GO:0044432;GO:0044444;GO:0044446;GO:0044464	cell fraction;membrane fraction;insoluble fraction;endoplasmic reticulum membrane;microsome;membrane;integral to membrane;organelle membrane;intrinsic to membrane;vesicular fraction;organelle part;intracellular part;membrane part	GO:0003824;GO:0004301;GO:0016787;GO:0016801;GO:0016803;GO:0033961	catalytic activity;epoxide hydrolase activity;hydrolase activity;hydrolase activity, acting on ether bonds;ether hydrolase activity;cis-stilbene-oxide hydrolase activity	GO:0006725;GO:0008152;GO:0009056;GO:0009636;GO:0009987;GO:0019439;GO:0042221;GO:0044237;GO:0044248;GO:0050896	cellular aromatic compound metabolic process;metabolic process;catabolic process;response to toxin;cellular process;aromatic compound catabolic process;response to chemical stimulus;cellular metabolic process;cellular catabolic process	hsa:2052	ko00980	Metabolism of xenobiotics by cytochrome P450	K01253	3	7	7	12	7	7	12	7	7	12	20.7	20.7	20.7	52.948	455	3			8
237	411;4314;5107	288	63	IPI00028116.1;IPI00074234.6	3;2	3;2	2;1	FALSE	ER lumen protein retaining receptor 1;KDEL endoplasmic reticulum protein retention receptor 1;Putative MAPK-activating protein PM23;ER lumen protein retaining receptor	KDELR1;ERD2.1	ER lumen protein retaining receptor 1;ER lumen protein retaining receptor	P24390;B2R6N4;Q8NBW7;Q96H29	ERD21_HUMAN;Q96H29_HUMAN	ENST00000330720	OTTHUMP00000077045	NP_006792	PF00810	ER_lumen_recept	ER lumen protein retaining receptor	GO:0000267;GO:0005624;GO:0005626;GO:0005789;GO:0005793;GO:0016020;GO:0016021;GO:0031090;GO:0031224;GO:0044422;GO:0044424;GO:0044425;GO:0044432;GO:0044444;GO:0044446;GO:0044464	cell fraction;membrane fraction;insoluble fraction;endoplasmic reticulum membrane;ER-Golgi intermediate compartment;membrane;integral to membrane;organelle membrane;intrinsic to membrane;organelle part;intracellular part;membrane part	GO:0004871;GO:0004872;GO:0005046;GO:0005048;GO:0005488;GO:0005515;GO:0042277;GO:0046923;GO:0060089	signal transducer activity;receptor activity;KDEL sequence binding;signal sequence binding;binding;protein binding;peptide binding;ER retention sequence binding;molecular transducer activity	GO:0006621;GO:0006810;GO:0006886;GO:0009987;GO:0015031;GO:0016192;GO:0032507;GO:0045184;GO:0045185;GO:0046907;GO:0051234;GO:0051235;GO:0051649;GO:0051651;GO:0065007;GO:0065008	protein retention in ER lumen;transport;intracellular protein transport;cellular process;protein transport;vesicle-mediated transport;maintenance of protein location in cell;establishment of protein localization;maintenance of protein location	hsa:10945	ko05110	Vibrio cholerae infection	K10949	2	3	4	6	3	4	6	2	3	4	22.2	22.2	17	24.542	212	1	5
163	273;411;4315			IPI00018248.1;IPI00450783.1	3;1	2;0	1;0	FALSE	ER lumen protein retaining receptor 2;KDEL endoplasmic reticulum protein retention receptor 2;ERD2-like protein 1	KDELR2;ERD2.2	ER lumen protein retaining receptor 2	P33947;A4D2P4	ERD22_HUMAN	ENST00000258739	OTTHUMP00000024721	NP_006845	PF00810	ER_lumen_recept	ER lumen protein retaining receptor	GO:0005789;GO:0005794;GO:0016020;GO:0016021;GO:0031090;GO:0031224;GO:0043226;GO:0043227;GO:0043229;GO:0043231;GO:0044422;GO:0044424;GO:0044425;GO:0044432;GO:0044444;GO:0044446;GO:0044464	endoplasmic reticulum membrane;Golgi apparatus;membrane;integral to membrane;organelle membrane;intrinsic to membrane;organelle;membrane-bounded organelle;intracellular organelle;intracellular membrane-bounded organelle;organelle part;intracellular part	GO:0004871;GO:0004872;GO:0005046;GO:0005048;GO:0005488;GO:0005515;GO:0042277;GO:0046923;GO:0060089	signal transducer activity;receptor activity;KDEL sequence binding;signal sequence binding;binding;protein binding;peptide binding;ER retention sequence binding;molecular transducer activity	GO:0006621;GO:0006810;GO:0006886;GO:0009987;GO:0015031;GO:0016192;GO:0032507;GO:0045184;GO:0045185;GO:0046907;GO:0051234;GO:0051235;GO:0051649;GO:0051651;GO:0065007;GO:0065008	protein retention in ER lumen;transport;intracellular protein transport;cellular process;protein transport;vesicle-mediated transport;maintenance of protein location in cell;establishment of protein localization;maintenance of protein location					2	3	3	5	2	2	3	1	1	1	18.9	13.7	4.7	24.422	212	1	2
125	271;4315			IPI00376991.4;IPI00013872.4	2;2	1;1	1;1	FALSE	ER lumen protein retaining receptor 3;KDEL endoplasmic reticulum protein retention receptor 3	KDELR3	Isoform 2 of ER lumen protein retaining receptor 3;Isoform 1 of ER lumen protein retaining receptor 3	O43731-2;O43731;O43731-1	ERD23_HUMAN	ENST00000216014;ENST00000409006	OTTHUMP00000028924	NP_057839;NP_006846	PF00810	ER_lumen_recept	ER lumen protein retaining receptor	GO:0005789;GO:0016020;GO:0016021;GO:0031090;GO:0031224;GO:0044422;GO:0044424;GO:0044425;GO:0044432;GO:0044444;GO:0044446;GO:0044464	endoplasmic reticulum membrane;membrane;integral to membrane;organelle membrane;intrinsic to membrane;organelle part;intracellular part;membrane part;endoplasmic reticulum part;cytoplasmic part;intracellular organelle part;cell part	GO:0004871;GO:0004872;GO:0005048;GO:0005488;GO:0042277;GO:0046923;GO:0060089	signal transducer activity;receptor activity;signal sequence binding;binding;peptide binding;ER retention sequence binding;molecular transducer activity	GO:0006621;GO:0006810;GO:0009987;GO:0015031;GO:0016192;GO:0032507;GO:0045184;GO:0045185;GO:0051234;GO:0051235;GO:0051651;GO:0065007;GO:0065008	protein retention in ER lumen;transport;cellular process;protein transport;vesicle-mediated transport;maintenance of protein location in cell;establishment of protein localization;maintenance of protein location;establishment of localization	hsa:11015	ko05110	Vibrio cholerae infection	K10949	2	2	2	4	1	1	2	1	1	2	12.7	4.1	4.1	25.69	220	1	2
59	3316;4430;4593;4616			IPI00446875.3;IPI00552115.1;IPI00006438.1;IPI00853517.1;IPI00383663.1;IPI00910806.1;IPI00472099.3;IPI00552465.2;IPI00644136.1	4;4;4;4;3;2;2;1;1	4;4;4;4;3;2;2;1;1	4;4;4;4;3;2;2;1;1	FALSE	ERGIC and golgi 3;Endoplasmic reticulum-Golgi intermediate compartment protein 3;Serologically defined breast cancer antigen NY-BR-84;Putative uncharacterized protein;cDNA FLJ56701, highly similar to Endoplasmic reticulum-Golgi intermediate compartment protein 3	ERGIC3;RP3-477O4.12-006;C20orf47;ERV46;SDBCAG84;CGI-54;PRO0989;RP3-477O4.12-017	ERGIC and golgi 3;Isoform 3 of Endoplasmic reticulum-Golgi intermediate compartment protein 3;Isoform 1 of Endoplasmic reticulum-Golgi intermediate compartment protein 3;ERGIC and golgi 3;Putative uncharacterized protein;cDNA FLJ56701, highly similar to En	Q5JWS0;Q9Y282-3;Q9Y282;Q5JWS3;Q9Y282-1;A2TJK5;A6PVJ3;O95330;B4DV36;Q9Y282-2	Q5JWS0_HUMAN;ERGI3_HUMAN;A6PVJ3_HUMAN;O95330_HUMAN;B4DV36_HUMAN	ENST00000279052;ENST00000357394;ENST00000348547;ENST00000355563	OTTHUMP00000030762;OTTHUMP00000030760;OTTHUMP00000030758;OTTHUMP00000196100;OTTHUMP00000199596	NP_938408;NP_057050	PF07970	DUF1692	Protein of unknown function (DUF1692)	GO:0005789;GO:0005794;GO:0016020;GO:0016021;GO:0031090;GO:0031224;GO:0033116;GO:0043226;GO:0043227;GO:0043229;GO:0043231;GO:0044422;GO:0044424;GO:0044425;GO:0044432;GO:0044444;GO:0044446;GO:0044464;GO:0005793	endoplasmic reticulum membrane;Golgi apparatus;membrane;integral to membrane;organelle membrane;intrinsic to membrane;ER-Golgi intermediate compartment membrane;organelle;membrane-bounded organelle;intracellular organelle	GO:0005488;GO:0005515	binding;protein binding	GO:0006810;GO:0009987;GO:0016192;GO:0051234;GO:0006888;GO:0046907;GO:0048193;GO:0051649	transport;cellular process;vesicle-mediated transport;establishment of localization;ER to Golgi vesicle-mediated transport;intracellular transport;Golgi vesicle transport;establishment of localization in cell	hsa:51614				9	4	4	5	4	4	5	4	4	5	11.3	11.3	11.3	43.764	388	3			5
385	274;835;1612;2755;2876;2912;3486;4363;4681;4849	452;453;454	207;228;275	IPI00219682.6;IPI00910709.1;IPI00377081.1	10;4;4	10;4;4	10;4;4	FALSE	Erythrocyte band 7 integral membrane protein;Stomatin;Protein 7.2b	STOM;BND7;EPB72	Erythrocyte band 7 integral membrane protein	P27105;B4DZK8;B4E2V5	STOM_HUMAN	ENST00000286713	OTTHUMP00000022024	NP_004090	PF01145	Band_7	SPFH domain / Band 7 family	GO:0005856;GO:0005887;GO:0016021;GO:0016023;GO:0031224;GO:0031226;GO:0031410;GO:0031982;GO:0031988;GO:0042470;GO:0043226;GO:0043227;GO:0043228;GO:0043229;GO:0043231;GO:0043232;GO:0044424;GO:0044425;GO:0044444;GO:0044459;GO:0044464;GO:0045121;GO:0048770	cytoskeleton;integral to plasma membrane;integral to membrane;cytoplasmic membrane-bounded vesicle;intrinsic to membrane;intrinsic to plasma membrane;cytoplasmic vesicle;vesicle;membrane-bounded vesicle;melanosome;organelle;membrane-bounded organelle	GO:0005488;GO:0005515	binding;protein binding	GO:0006461;GO:0010926;GO:0016043;GO:0022607;GO:0043933;GO:0051259;GO:0051260;GO:0065003	protein complex assembly;anatomical structure formation;cellular component organization;cellular component assembly;macromolecular complex subunit organization;protein oligomerization;protein homooligomerization;macromolecular complex assembly	hsa:2040				3	10	12	21	10	12	21	10	12	21	46.2	46.2	46.2	31.73	288	2		12
29	1;206			IPI00003588.1;IPI00913838.1	2;2	2;2	2;2	FALSE	Eukaryotic translation elongation factor 1 epsilon-1;Multisynthetase complex auxiliary component p18;Elongation factor p18	EEF1E1;AIMP3;P18	Eukaryotic translation elongation factor 1 epsilon-1;eukaryotic translation elongation factor 1 epsilon 1 isoform 2	O43324	MCA3_HUMAN	ENST00000379715	OTTHUMP00000016008	NP_004271;NP_001129122	PF00043	GST_C	Glutathione S-transferase, C-terminal domain	GO:0005634;GO:0005737;GO:0043226;GO:0043227;GO:0043229;GO:0043231;GO:0044424;GO:0044464	nucleus;cytoplasm;organelle;membrane-bounded organelle;intracellular organelle;intracellular membrane-bounded organelle;intracellular part;cell part			GO:0006412;GO:0008152;GO:0008285;GO:0009058;GO:0009059;GO:0009966;GO:0009967;GO:0009987;GO:0010646;GO:0010647;GO:0010941;GO:0010942;GO:0019538;GO:0034645;GO:0034960;GO:0034961;GO:0042127;GO:0042981;GO:0043065;GO:0043067;GO:0043068;GO:0043170;GO:0043283;GO:0043284;GO:0043516;GO:0043517;GO:0044237;GO:0044238;GO:0044249;GO:0044260;GO:0044267;GO:0048518;GO:0048519;GO:0048522;GO:0048523;GO:0048583;GO:…	translation;metabolic process;negative regulation of cell proliferation;biosynthetic process;macromolecule biosynthetic process;regulation of signal transduction;positive regulation of signal transduction;cellular process;regulation of cell communication					2	2	2	3	2	2	3	2	2	3	12.1	12.1	12.1	19.81	174	1	2
601	3202	753	102	REV_IPI00878298.1	1	1	1	TRUE	Eukaryotic translation initiation factor 3, subunit E interacting protein	EIF3EIP;AL022311.1-011	>IPI:REV_IPI00878298.1|TREMBL:B0QY85|VEGA:OTTHUMP00000198217 Tax_Id=9606 Gene_Symbol=EIF3EIP Eukaryotic translation initiation factor 3, subunit E interacting protein	B0QY85	B0QY85_HUMAN		OTTHUMP00000198217		PF10255	Paf67	RNA polymerase I-associated factor PAF67			GO:0003676;GO:0003743;GO:0005488;GO:0008135;GO:0045182	nucleic acid binding;translation initiation factor activity;binding;translation factor activity, nucleic acid binding;translation regulator activity							1	1	1	1	1	1	1	1	1	1	7.3	7.3	7.3	12.565	109	5
571	183;374;430;1091;1212;1402;1783;1834;1965;1970;2021;2036;2150;2301;2453;2759;3217;3506;3553;3765;3983;4029;4083;5020;5137	719;720;721	338;602;641	IPI00746351.2;IPI00183462.8	25;22	25;22	25;22	FALSE	Exosome complex exonuclease RRP44;Ribosomal RNA-processing protein 44;Protein DIS3 homolog	DIS3;KIAA1008;RRP44	Isoform 1 of Exosome complex exonuclease RRP44;Isoform 2 of Exosome complex exonuclease RRP44	Q9Y2L1-1;Q9Y2L1;A8QI98;B2RBL2;Q9Y2L1-2;B3KM83;Q49AG4	RRP44_HUMAN	ENST00000377767;ENST00000377780	OTTHUMP00000018498;OTTHUMP00000018499	NP_055768;NP_001121698	PF00773	RNB	RNB domain	GO:0000178;GO:0005730;GO:0005737;GO:0032991;GO:0043226;GO:0043228;GO:0043229;GO:0043232;GO:0043234;GO:0044422;GO:0044424;GO:0044428;GO:0044446;GO:0044464	exosome (RNase complex);nucleolus;cytoplasm;macromolecular complex;organelle;non-membrane-bounded organelle;intracellular organelle;intracellular non-membrane-bounded organelle;protein complex;organelle part;intracellular part;nuclear part	GO:0003676;GO:0003723;GO:0003824;GO:0004518;GO:0004527;GO:0004540;GO:0005083;GO:0005488;GO:0005515;GO:0016219;GO:0016787;GO:0016788;GO:0030234;GO:0030695;GO:0060589	nucleic acid binding;RNA binding;catalytic activity;nuclease activity;exonuclease activity;ribonuclease activity;small GTPase regulator activity;binding;protein binding;GDP-dissociation stimulator activity;hydrolase activity	GO:0006139;GO:0006364;GO:0006396;GO:0006807;GO:0008152;GO:0009987;GO:0016070;GO:0016072;GO:0034470;GO:0034660;GO:0034960;GO:0043170;GO:0043283;GO:0044237;GO:0044238;GO:0044260	nucleobase, nucleoside, nucleotide and nucleic acid metabolic process;rRNA processing;RNA processing;nitrogen compound metabolic process;metabolic process;cellular process;RNA metabolic process;rRNA metabolic process;ncRNA processing	hsa:22894			K01149	2	25	25	38	25	25	38	25	25	38	32.4	32.4	32.4	109	958	6.67
90	4;341;363;577;1220;1596;1964;1996;2809;3112;3168;3364;3468;3906;3944;4283;4629;4652;4800	137;138;139;140;141	88;349;386;685;694	IPI00009464.1;IPI00220336.1;IPI00908619.1	19;18;16	19;18;16	19;18;16	FALSE	Exosome component 10;Polymyositis/scleroderma autoantigen 2;Autoantigen PM/Scl 2;Polymyositis/scleroderma autoantigen 100 kDa;P100 polymyositis-scleroderma overlap syndrome-associated autoantigen;cDNA FLJ60634, highly similar to Exosome component 10	EXOSC10;PMSCL;PMSCL2	Isoform 1 of Exosome component 10;Isoform 2 of Exosome component 10;cDNA FLJ60634, highly similar to Exosome component 10	Q01780-1;Q01780;B1AKQ0;Q01780-2;B4DFE4;Q59G73;B4DKG8	EXOSX_HUMAN;B4DKG8_HUMAN	ENST00000304457;ENST00000376936	OTTHUMP00000002176;OTTHUMP00000002177	NP_001001998;NP_002676	PF01612;PF00570;PF08066	3_5_exonuc;HRDC;PMC2NT	3'-5' exonuclease;HRDC domain;PMC2NT (NUC016) domain	GO:0000176;GO:0000178;GO:0005730;GO:0005737;GO:0032991;GO:0043226;GO:0043228;GO:0043229;GO:0043232;GO:0043234;GO:0044422;GO:0044424;GO:0044428;GO:0044446;GO:0044464	nuclear exosome (RNase complex);exosome (RNase complex);nucleolus;cytoplasm;macromolecular complex;organelle;non-membrane-bounded organelle;intracellular organelle;intracellular non-membrane-bounded organelle;protein complex;organelle part	GO:0003676;GO:0003723;GO:0003824;GO:0004518;GO:0004527;GO:0004672;GO:0004674;GO:0005488;GO:0005515;GO:0008408;GO:0016301;GO:0016740;GO:0016772;GO:0016773;GO:0016787;GO:0016788;GO:0042802	nucleic acid binding;RNA binding;catalytic activity;nuclease activity;exonuclease activity;protein kinase activity;protein serine/threonine kinase activity;binding;protein binding;3'-5' exonuclease activity;kinase activity;transferase activity	GO:0000184;GO:0000956;GO:0006139;GO:0006364;GO:0006396;GO:0006401;GO:0006402;GO:0006807;GO:0008152;GO:0009056;GO:0009057;GO:0009987;GO:0016070;GO:0016071;GO:0016072;GO:0034470;GO:0034660;GO:0034960;GO:0034962;GO:0043170;GO:0043283;GO:0043285;GO:0044237;GO:0044238;GO:0044248;GO:0044260;GO:0044265	nuclear-transcribed mRNA catabolic process, nonsense-mediated decay;nuclear-transcribed mRNA catabolic process;nucleobase, nucleoside, nucleotide and nucleic acid metabolic process;rRNA processing;RNA processing;RNA catabolic process	hsa:5394				3	19	21	21	19	21	21	19	21	21	28.2	28.2	28.2	100.83	885	7
439	427;2533;2622;3134;5192	525	45	IPI00298961.3;IPI00893013.1;IPI00894267.1;IPI00894253.1;IPI00892935.1;IPI00894515.1;IPI00893771.1;IPI00893889.1;IPI00894059.1;IPI00892777.1;IPI00893403.1;IPI00892684.1;IPI00894165.1;IPI00892827.1	5;5;3;3;3;3;3;3;3;2;2;2;2;2	5;5;3;3;3;3;3;3;3;2;2;2;2;2	5;5;3;3;3;3;3;3;3;2;2;2;2;2	FALSE	Exportin-1;Chromosome region maintenance 1 protein homolog;cDNA FLJ42779 fis, clone BRAWH3005300, highly similar to Exportin-1	XPO1;CRM1	Exportin-1;cDNA FLJ55480, highly similar to Exportin-1;25 kDa protein;21 kDa protein;15 kDa protein;12 kDa protein;12 kDa protein;11 kDa protein;11 kDa protein	O14980;B3KWD0;B4DR01	XPO1_HUMAN;B3KWD0_HUMAN	ENST00000195419;ENST00000403576;ENST00000405115;ENST00000406957;ENST00000401558;ENST00000404992	OTTHUMP00000201471;OTTHUMP00000201493;OTTHUMP00000201494;OTTHUMP00000201470;OTTHUMP00000201496;OTTHUMP00000201503;OTTHUMP00000201504;OTTHUMP00000201497;OTTHUMP00000201501;OTTHUMP00000201502;OTTHUMP00000201508;OTTHUMP00000201507;OTTHUMP00000201500;OTTHUMP00000201506	NP_003391	PF08767;PF03810;PF08389	CRM1_C;IBN_N;Xpo1	CRM1 C terminal;Importin-beta N-terminal domain;Exportin 1-like protein	GO:0005642;GO:0005643;GO:0005730;GO:0005829;GO:0015030;GO:0016604;GO:0030529;GO:0032991;GO:0043226;GO:0043228;GO:0043229;GO:0043232;GO:0043234;GO:0044422;GO:0044424;GO:0044425;GO:0044428;GO:0044444;GO:0044446;GO:0044451;GO:0044464;GO:0046930	annulate lamellae;nuclear pore;nucleolus;cytosol;Cajal body;nuclear body;ribonucleoprotein complex;macromolecular complex;organelle;non-membrane-bounded organelle;intracellular organelle;intracellular non-membrane-bounded organelle;protein complex	GO:0003676;GO:0003723;GO:0005488;GO:0005515;GO:0005215;GO:0008565;GO:0022892	nucleic acid binding;RNA binding;binding;protein binding;transporter activity;protein transporter activity;substrate-specific transporter activity	GO:0000059;GO:0006461;GO:0006810;GO:0009987;GO:0010926;GO:0015931;GO:0016043;GO:0022607;GO:0034621;GO:0034622;GO:0043623;GO:0043933;GO:0044419;GO:0050657;GO:0050658;GO:0051028;GO:0051234;GO:0051236;GO:0051704;GO:0065003;GO:0006605;GO:0006611;GO:0006886;GO:0006913;GO:0009607;GO:0009615;GO:0009894;GO:0015031;GO:0019222;GO:0042176;GO:0045184;GO:0046907;GO:0050789;GO:0050896;GO:0051168;GO:0051169;GO:…	protein import into nucleus, docking;protein complex assembly;transport;cellular process;anatomical structure formation;nucleobase, nucleoside, nucleotide and nucleic acid transport;cellular component organization;cellular component assembly	hsa:7514				14	5	5	7	5	5	7	5	5	7	6.8	6.8	6.8	123.38	1071	6
222	28;49;310;446;564;649;670;684;787;852;853;875;912;955;956;1072;1344;1421;1588;1593;1744;1905;1946;1947;2035;2104;2217;2226;2286;2311;2327;2434;2440;2461;2736;3248;3295;3314;3317;3321;3348;3373;3393;3455;3473;3611;3796;3803;4225;4229;4471;4535;4599;4788;4789;4844;4901;5042;5050;5102;5168	255;256;257;258;259;260;261;262;263;264;265;266;267;268	147;183;203;330;352;375;518;540;559;676;729;768;857;870	IPI00026970.4;IPI00878978.1	61;3	61;3	61;3	FALSE	FACT complex subunit SPT16;Facilitates chromatin transcription complex subunit SPT16;FACT 140 kDa subunit;FACTp140;Chromatin-specific transcription elongation factor 140 kDa subunit	SUPT16H;FACT140;FACTP140	FACT complex subunit SPT16	Q9Y5B9;Q0VGA3	SP16H_HUMAN	ENST00000216297	OTTHUMP00000028337	NP_009123	PF00557;PF08512;PF08644	Peptidase_M24;Rtt106;SPT16	metallopeptidase family M24;Histone chaperone Rttp106-like;FACT complex subunit (SPT16/CDC68)	GO:0005654;GO:0005694;GO:0043226;GO:0043228;GO:0043229;GO:0043232;GO:0044422;GO:0044424;GO:0044428;GO:0044446;GO:0044464	nucleoplasm;chromosome;organelle;non-membrane-bounded organelle;intracellular organelle;intracellular non-membrane-bounded organelle;organelle part;intracellular part;nuclear part;intracellular organelle part;cell part	GO:0003711;GO:0008159;GO:0030528	transcription elongation regulator activity;positive transcription elongation factor activity;transcription regulator activity	GO:0006139;GO:0006259;GO:0006260;GO:0006281;GO:0006325;GO:0006337;GO:0006350;GO:0006351;GO:0006355;GO:0006366;GO:0006807;GO:0006950;GO:0006974;GO:0006996;GO:0008152;GO:0009058;GO:0009059;GO:0009889;GO:0009987;GO:0010468;GO:0010556;GO:0016043;GO:0016070;GO:0019219;GO:0019222;GO:0022411;GO:0031323;GO:0031326;GO:0032774;GO:0032984;GO:0032986;GO:0033554;GO:0034621;GO:0034623;GO:0034645;GO:0034728;GO:…	nucleobase, nucleoside, nucleotide and nucleic acid metabolic process;DNA metabolic process;DNA replication;DNA repair;chromatin organization;nucleosome disassembly;transcription;transcription, DNA-dependent;regulation of transcription, DNA-dependent	hsa:11198				2	61	76	137	61	76	137	61	76	137	57.1	57.1	57.1	119.91	1047	6.11	4	2	6	5
285	3360			IPI00075081.1;IPI00604399.1;IPI00604576.1	1;1;1	1;1;1	1;1;1	FALSE	Fanconi anemia group D2 protein	FANCD2;FACD	Isoform 1 of Fanconi anemia group D2 protein;Isoform 2 of Fanconi anemia group D2 protein;Isoform 3 of Fanconi anemia group D2 protein	Q9BXW9-1;Q9BXW9;Q9BXW9-2;Q9BXW9-3	FACD2_HUMAN	ENST00000287647;ENST00000383806;ENST00000383807	OTTHUMP00000158853;OTTHUMP00000170184;OTTHUMP00000170183;OTTHUMP00000170185	NP_149075;NP_001018125				GO:0005634;GO:0005694;GO:0043226;GO:0043227;GO:0043228;GO:0043229;GO:0043231;GO:0043232;GO:0044424;GO:0044464	nucleus;chromosome;organelle;membrane-bounded organelle;non-membrane-bounded organelle;intracellular organelle;intracellular membrane-bounded organelle;intracellular non-membrane-bounded organelle;intracellular part;cell part	GO:0005488;GO:0005515	binding;protein binding	GO:0006139;GO:0006259;GO:0006281;GO:0006807;GO:0006950;GO:0006974;GO:0007049;GO:0008152;GO:0009314;GO:0009628;GO:0009987;GO:0010212;GO:0010332;GO:0033554;GO:0034960;GO:0034984;GO:0043170;GO:0043283;GO:0044237;GO:0044238;GO:0044260;GO:0050896;GO:0051716	nucleobase, nucleoside, nucleotide and nucleic acid metabolic process;DNA metabolic process;DNA repair;nitrogen compound metabolic process;response to stress;response to DNA damage stimulus;cell cycle;metabolic process;response to radiation	hsa:2177			K10891	3	1	1	1	1	1	1	1	1	1	0.7	0.7	0.7	166.46	1471	7
467	900;1304;1366;1999;5027			IPI00306518.3;IPI00019447.6;IPI00784704.2;IPI00884225.1	5;3;3;1	5;3;3;1	5;3;3;1	FALSE	Fanconi anemia group I protein	FANCI;KIAA1794	Isoform 3 of Fanconi anemia group I protein;Isoform 1 of Fanconi anemia group I protein;Isoform 2 of Fanconi anemia group I protein	Q9NVI1-3;Q9NVI1;A4ZVE4;Q9NVI1-1;B3KNW8;Q9NVI1-2	FANCI_HUMAN	ENST00000300027;ENST00000310775	OTTHUMP00000176659;OTTHUMP00000163943	NP_001106849;NP_060663				GO:0005634;GO:0005694;GO:0043226;GO:0043227;GO:0043228;GO:0043229;GO:0043231;GO:0043232;GO:0044424;GO:0044464	nucleus;chromosome;organelle;membrane-bounded organelle;non-membrane-bounded organelle;intracellular organelle;intracellular membrane-bounded organelle;intracellular non-membrane-bounded organelle;intracellular part;cell part	GO:0005488;GO:0005515	binding;protein binding	GO:0006139;GO:0006259;GO:0006281;GO:0006807;GO:0006950;GO:0006974;GO:0007049;GO:0008152;GO:0009987;GO:0033554;GO:0034960;GO:0034984;GO:0043170;GO:0043283;GO:0044237;GO:0044238;GO:0044260;GO:0050896;GO:0051716	nucleobase, nucleoside, nucleotide and nucleic acid metabolic process;DNA metabolic process;DNA repair;nitrogen compound metabolic process;response to stress;response to DNA damage stimulus;cell cycle;metabolic process;cellular process	hsa:55215			K10895	4	5	5	7	5	5	7	5	5	7	4.1	4.1	4.1	149.32	1328	7
522	2146;4638			IPI00414973.1	2	2	2	FALSE	FAST kinase domain-containing protein 5	FASTKD5;KIAA1792	FAST kinase domain-containing protein 5	Q7L8L6;B4DWZ8	FAKD5_HUMAN	ENST00000380266	OTTHUMP00000030082	NP_068598	PF06743;PF08368;PF08373	FAST_1;FAST_2;RAP	FAST kinase-like protein, subdomain 1;FAST kinase-like protein, subdomain 2;RAP domain			GO:0000166;GO:0001882;GO:0001883;GO:0003824;GO:0004672;GO:0005488;GO:0005524;GO:0016301;GO:0016740;GO:0016772;GO:0016773;GO:0017076;GO:0030554;GO:0032553;GO:0032555;GO:0032559	nucleotide binding;nucleoside binding;purine nucleoside binding;catalytic activity;protein kinase activity;binding;ATP binding;kinase activity;transferase activity;transferase activity, transferring phosphorus-containing groups	GO:0006915;GO:0008219;GO:0009987;GO:0012501;GO:0016265	apoptosis;cell death;cellular process;programmed cell death;death	hsa:60493				1	2	2	3	2	2	3	2	2	3	3.1	3.1	3.1	86.573	764	5
577	1065;4700;4973;5054			IPI00784651.6;IPI00647298.2	4;1	4;1	4;1	FALSE	Fatty acid desaturase 1;Delta(5) fatty acid desaturase	FADS1;FADSD5	Fatty acid desaturase 1	O60427;A8K0I7;B2RAI0	FADS1_HUMAN	ENST00000350997		NP_037534	PF00173;PF00487	Cyt-b5;FA_desaturase	Cytochrome b5-like Heme/Steroid binding domain;Fatty acid desaturase	GO:0000267;GO:0005624;GO:0005626;GO:0005789;GO:0005792;GO:0016020;GO:0016021;GO:0031090;GO:0031224;GO:0042598;GO:0044422;GO:0044424;GO:0044425;GO:0044432;GO:0044444;GO:0044446;GO:0044464	cell fraction;membrane fraction;insoluble fraction;endoplasmic reticulum membrane;microsome;membrane;integral to membrane;organelle membrane;intrinsic to membrane;vesicular fraction;organelle part;intracellular part;membrane part	GO:0000248;GO:0003824;GO:0005488;GO:0005506;GO:0005515;GO:0016491;GO:0016705;GO:0016717;GO:0020037;GO:0043167;GO:0043169;GO:0046872;GO:0046906;GO:0046914;GO:0070704	C-5 sterol desaturase activity;catalytic activity;binding;iron ion binding;protein binding;oxidoreductase activity;oxidoreductase activity, acting on paired donors, with incorporation or reduction of molecular oxygen	GO:0006082;GO:0006091;GO:0006629;GO:0006631;GO:0006633;GO:0006636;GO:0006644;GO:0006690;GO:0006810;GO:0006950;GO:0007154;GO:0007267;GO:0008152;GO:0008610;GO:0008654;GO:0009058;GO:0009267;GO:0009605;GO:0009889;GO:0009987;GO:0009991;GO:0010468;GO:0010556;GO:0016053;GO:0019219;GO:0019222;GO:0019637;GO:0019752;GO:0022900;GO:0031323;GO:0031326;GO:0031667;GO:0031668;GO:0031669;GO:0032787;GO:0033554;GO:…	organic acid metabolic process;generation of precursor metabolites and energy;lipid metabolic process;fatty acid metabolic process;fatty acid biosynthetic process;unsaturated fatty acid biosynthetic process;phospholipid metabolic process	hsa:3992	ko01040	Biosynthesis of unsaturated fatty acids	K10224	2	4	4	5	4	4	5	4	4	5	11.9	11.9	11.9	51.964	444	3			4
196	124			IPI00183786.1;IPI00023484.1;IPI00867558.1	1;1;1	1;1;1	1;1;1	FALSE	Fatty acid desaturase 2;Delta(6) fatty acid desaturase	FADS2	Isoform 1 of Fatty acid desaturase 2;Isoform 2 of Fatty acid desaturase 2;Isoform 3 of Fatty acid desaturase 2	O95864-1;O95864;O95864-2;A8K2M6;B3KNG5;B3KNI9;B3KQG9;B3KVS0;O95864-3	FADS2_HUMAN	ENST00000257261;ENST00000278840		NP_004256	PF00173;PF00487	Cyt-b5;FA_desaturase	Cytochrome b5-like Heme/Steroid binding domain;Fatty acid desaturase	GO:0000267;GO:0005624;GO:0005626;GO:0005789;GO:0005887;GO:0016020;GO:0016021;GO:0031090;GO:0031224;GO:0031226;GO:0044422;GO:0044424;GO:0044425;GO:0044432;GO:0044444;GO:0044446;GO:0044459;GO:0044464	cell fraction;membrane fraction;insoluble fraction;endoplasmic reticulum membrane;integral to plasma membrane;membrane;integral to membrane;organelle membrane;intrinsic to membrane;intrinsic to plasma membrane;organelle part;intracellular part	GO:0005488;GO:0005506;GO:0020037;GO:0043167;GO:0043169;GO:0046872;GO:0046906;GO:0046914	binding;iron ion binding;heme binding;ion binding;cation binding;metal ion binding;tetrapyrrole binding;transition metal ion binding	GO:0006082;GO:0006091;GO:0006629;GO:0006631;GO:0006633;GO:0006636;GO:0006810;GO:0008152;GO:0008610;GO:0009058;GO:0009987;GO:0016053;GO:0019752;GO:0022900;GO:0032787;GO:0033559;GO:0042180;GO:0043436;GO:0044237;GO:0044238;GO:0044249;GO:0044255;GO:0046394;GO:0051234;GO:0055114	organic acid metabolic process;generation of precursor metabolites and energy;lipid metabolic process;fatty acid metabolic process;fatty acid biosynthetic process;unsaturated fatty acid biosynthetic process;transport;metabolic process	hsa:9415	ko00592;ko01040;ko03320	alpha-Linolenic acid metabolism;Biosynthesis of unsaturated fatty acids;PPAR signaling pathway	K10226	3	1	1	1	1	1	1	1	1	1	2.5	2.5	2.5	52.259	444	3			1
220	153;693;2956;3901			IPI00026781.2	4	4	4	FALSE	Fatty acid synthase;[Acyl-carrier-protein] S-acetyltransferase;[Acyl-carrier-protein] S-malonyltransferase;3-oxoacyl-[acyl-carrier-protein] synthase;3-oxoacyl-[acyl-carrier-protein] reductase;3-hydroxypalmitoyl-[acyl-carrier-protein] dehydratase;Enoyl-[acyl-carrier-protein] reductase;Oleoyl-[acyl-carrier-protein] hydrolase	FASN;FAS	Fatty acid synthase	P49327;Q13587;Q4LE83;Q6PJJ3	FAS_HUMAN	ENST00000306749	OTTHUMP00000180803	NP_004095	PF00698;PF00106;PF00107;PF00109;PF02801;PF08242;PF00550;PF00975	Acyl_transf_1;adh_short;ADH_zinc_N;ketoacyl-synt;Ketoacyl-synt_C;Methyltransf_12;PP-binding;Thioesterase	Acyl transferase domain;short chain dehydrogenase;Zinc-binding dehydrogenase;Beta-ketoacyl synthase, N-terminal domain;Beta-ketoacyl synthase, C-terminal domain;Methyltransferase domain;Phosphopantetheine attachment site;Thioesterase domain	GO:0005794;GO:0005829;GO:0016023;GO:0031410;GO:0031982;GO:0031988;GO:0042470;GO:0043226;GO:0043227;GO:0043229;GO:0043231;GO:0044424;GO:0044444;GO:0044464;GO:0048770	Golgi apparatus;cytosol;cytoplasmic membrane-bounded vesicle;cytoplasmic vesicle;vesicle;membrane-bounded vesicle;melanosome;organelle;membrane-bounded organelle;intracellular organelle;intracellular membrane-bounded organelle;intracellular part	GO:0000036;GO:0003824;GO:0004312;GO:0004313;GO:0004314;GO:0004315;GO:0004316;GO:0004317;GO:0004319;GO:0004320;GO:0005215;GO:0005488;GO:0005515;GO:0008270;GO:0008415;GO:0016297;GO:0016407;GO:0016417;GO:0016418;GO:0016419;GO:0016420;GO:0016491;GO:0016597;GO:0016614;GO:0016616;GO:0016627;GO:0016628;GO:0016631;GO:0016740;GO:0016746;GO:0016747;GO:0016787;GO:0016788;GO:0016790;GO:0016829;GO:0016835;GO:…	acyl carrier activity;catalytic activity;fatty-acid synthase activity;[acyl-carrier-protein] S-acetyltransferase activity;[acyl-carrier-protein] S-malonyltransferase activity;3-oxoacyl-[acyl-carrier-protein] synthase activity	GO:0006082;GO:0006629;GO:0006631;GO:0006633;GO:0008152;GO:0008610;GO:0009058;GO:0009987;GO:0016053;GO:0019752;GO:0032787;GO:0042180;GO:0043436;GO:0044237;GO:0044238;GO:0044249;GO:0044255;GO:0046394;GO:0055114	organic acid metabolic process;lipid metabolic process;fatty acid metabolic process;fatty acid biosynthetic process;metabolic process;lipid biosynthetic process;biosynthetic process;cellular process;organic acid biosynthetic process	hsa:2194	ko00061;ko04910	Fatty acid biosynthesis;Insulin signaling pathway	K00665	1	4	4	4	4	4	4	4	4	4	1.7	1.7	1.7	273.4	2511	7
507	4221			IPI00397801.4	1	1	1	FALSE	Filaggrin-2;Intermediate filament-associated and psoriasis-susceptibility protein	FLG2;IFPS	Filaggrin-2	Q5D862	FILA2_HUMAN	ENST00000388718	OTTHUMP00000014119	NP_001014364	PF00036;PF03516;PF01023;PF10578	efhand;Filaggrin;S_100;SVS_QK	EF hand;Filaggrin;S-100/ICaBP type calcium binding domain;Seminal vesicle protein repeat			GO:0005198;GO:0005488;GO:0005509;GO:0043167;GO:0043169;GO:0046872	structural molecule activity;binding;calcium ion binding;ion binding;cation binding;metal ion binding			hsa:388698			K10384	1	1	1	1	1	1	1	1	1	1	0.5	0.5	0.5	248.07	2391	1	1
532	2677;4764			IPI00441498.1	2	2	2	FALSE	Folate receptor alpha;Folate receptor 1;Folate receptor, adult;Adult folate-binding protein;Ovarian tumor-associated antigen MOv18;KB cells FBP	FOLR1;FOLR	Folate receptor alpha	P15328;O14597;Q53EW2;Q6FGT8;Q6LC90;Q6LDL1;Q96QD1;Q9NP04	FOLR1_HUMAN	ENST00000312293;ENST00000393676;ENST00000393679;ENST00000393681		NP_000793;NP_057936;NP_057937;NP_057941;NP_057942;NP_057943	PF03024	Folate_rec	Folate receptor family	GO:0000267;GO:0005576;GO:0005624;GO:0005626;GO:0005887;GO:0016021;GO:0031224;GO:0031225;GO:0031226;GO:0044425;GO:0044459;GO:0044464	cell fraction;extracellular region;membrane fraction;insoluble fraction;integral to plasma membrane;integral to membrane;intrinsic to membrane;anchored to membrane;intrinsic to plasma membrane;membrane part;plasma membrane part;cell part	GO:0004871;GO:0004872;GO:0005488;GO:0005542;GO:0016597;GO:0019842;GO:0031406;GO:0043176;GO:0060089	signal transducer activity;receptor activity;binding;folic acid binding;amino acid binding;vitamin binding;carboxylic acid binding;amine binding;molecular transducer activity	GO:0006810;GO:0006865;GO:0006897;GO:0006898;GO:0009987;GO:0010324;GO:0015837;GO:0015849;GO:0015884;GO:0016043;GO:0016044;GO:0016192;GO:0046942;GO:0051180;GO:0051181;GO:0051234;GO:0055085	transport;amino acid transport;endocytosis;receptor-mediated endocytosis;cellular process;membrane invagination;amine transport;organic acid transport;folic acid transport;cellular component organization;membrane organization;vesicle-mediated transport	hsa:2348				1	2	2	2	2	2	2	2	2	2	6.6	6.6	6.6	29.819	257	2		2
98	1544;3040			IPI00010550.3;IPI00902920.1	2;1	2;1	2;1	FALSE	Forkhead box protein L2;Transcription factor FOXL2 mutant 2	FOXL2	Transcription factor FOXL2 mutant 1;Transcription factor FOXL2 mutant 2	P58012;Q05CX9;Q4JHB5;Q4JHB7;Q53ZD3;Q4JHB6	FOXL2_HUMAN;Q4JHB6_HUMAN	ENST00000330315	OTTHUMP00000172983	NP_075555	PF00250	Fork_head	Fork head domain	GO:0005634;GO:0043226;GO:0043227;GO:0043229;GO:0043231;GO:0044424;GO:0044464	nucleus;organelle;membrane-bounded organelle;intracellular organelle;intracellular membrane-bounded organelle;intracellular part;cell part	GO:0003676;GO:0003677;GO:0003700;GO:0005488;GO:0005515;GO:0030234;GO:0030528;GO:0043028;GO:0043565	nucleic acid binding;DNA binding;transcription factor activity;binding;protein binding;enzyme regulator activity;transcription regulator activity;caspase regulator activity;sequence-specific DNA binding	GO:0000737;GO:0001541;GO:0002074;GO:0006139;GO:0006259;GO:0006308;GO:0006309;GO:0006350;GO:0006807;GO:0006921;GO:0007519;GO:0008152;GO:0009056;GO:0009057;GO:0009058;GO:0009059;GO:0009888;GO:0009987;GO:0010941;GO:0010952;GO:0014706;GO:0016043;GO:0022411;GO:0022601;GO:0022602;GO:0032502;GO:0034645;GO:0034960;GO:0034961;GO:0034962;GO:0042703;GO:0042981;GO:0043067;GO:0043085;GO:0043170;GO:0043280;GO:…	DNA catabolic process, endonucleolytic;ovarian follicle development;extraocular skeletal muscle development;nucleobase, nucleoside, nucleotide and nucleic acid metabolic process;DNA metabolic process;DNA catabolic process	hsa:668			K09405	2	2	2	2	2	2	2	2	2	2	7	7	7	39.482	386	3			2
134	203;525;526;554;598;1144;1152;1347;1362;1433;1676;3725			IPI00014398.2;IPI00647207.3;IPI00643324.1;IPI00055606.2;IPI00029028.2;IPI00644118.1;IPI00641404.1;IPI00645286.1;IPI00644668.2;IPI00902610.1;IPI00639828.1	12;12;9;8;7;7;7;7;7;7;5	12;12;9;8;7;7;7;7;7;7;5	12;12;9;8;7;7;7;7;7;7;5	FALSE	Four and a half LIM domains 1 variant;Four and a half LIM domains protein 1;Skeletal muscle LIM-protein 1;Four and a half LIM domains 1;cDNA FLJ34383 fis, clone HCHON1000015, highly similar to Four and a half LIM domains protein 1	FHL1;SLIM1;RP11-535K18.1-007;RP11-535K18.1-003;RP11-535K18.1-008;RP11-535K18.1-012;RP11-535K18.1-006	Four and a half LIM domains 1 variant;Isoform 1 of Four and a half LIM domains protein 1;Four and a half LIM domains 1;Isoform 2 of Four and a half LIM domains protein 1;Four and a half LIM domains 1;Four and a half LIM domains 1;Four and a half LIM domain	Q53FI7;Q13642-1;Q13642;Q6IB30;Q5JXI8;Q13642-2;Q5JXI7;Q5JXI2;Q5JXI3;Q5JXH7;Q5JXH8;Q13642-3;Q5JXH9;B3KRI9	Q53FI7_HUMAN;FHL1_HUMAN;Q5JXI8_HUMAN;Q5JXI2_HUMAN;Q5JXI3_HUMAN;Q5JXH7_HUMAN;Q5JXH8_HUMAN;B3KRI9_HUMAN	ENST00000370683;ENST00000370690;ENST00000394155;ENST00000345434;ENST00000370676;ENST00000394153;ENST00000370674	OTTHUMP00000024100;OTTHUMP00000024097;OTTHUMP00000024102;OTTHUMP00000024098;OTTHUMP00000024099;OTTHUMP00000024103;OTTHUMP00000024104;OTTHUMP00000024106;OTTHUMP00000024101;OTTHUMP00000024105	NP_001440	PF00412	LIM	LIM domain	GO:0005634;GO:0005829;GO:0043226;GO:0043227;GO:0043229;GO:0043231;GO:0044424;GO:0044444;GO:0044464	nucleus;cytosol;organelle;membrane-bounded organelle;intracellular organelle;intracellular membrane-bounded organelle;intracellular part;cytoplasmic part;cell part	GO:0005488;GO:0008270;GO:0043167;GO:0043169;GO:0046872;GO:0046914	binding;zinc ion binding;ion binding;cation binding;metal ion binding;transition metal ion binding	GO:0007517;GO:0009653;GO:0009887;GO:0009987;GO:0016049;GO:0030154;GO:0032502;GO:0040007;GO:0048513;GO:0048856;GO:0048869	muscle organ development;anatomical structure morphogenesis;organ morphogenesis;cellular process;cell growth;cell differentiation;developmental process;growth;organ development;anatomical structure development;cellular developmental process	hsa:2273				11	12	12	17	12	12	17	12	12	17	43.6	43.6	43.6	33.578	296	2		14
506	559;697;845;1677;2381;3482;5094			IPI00396967.2;IPI00743342.2	7;7	7;7	7;7	FALSE	Four and a half LIM-domain protein 2;Four and a half LIM domains protein 2;Skeletal muscle LIM-protein 3;LIM domain protein DRAL	FHL2;DRAL;SLIM3	FHL2 isoform 5;Four and a half LIM domains protein 2	Q2I5I4;Q2TSB7;Q2XQU9;Q14192;Q4G0X1;Q53QP3;Q53T40;Q6I9R8	Q2I5I4_HUMAN;FHL2_HUMAN	ENST00000322142;ENST00000344213;ENST00000358129;ENST00000393352;ENST00000393353;ENST00000408995;ENST00000409177;ENST00000409807	OTTHUMP00000161373;OTTHUMP00000161374	NP_001034581;NP_001441;NP_963849;NP_963851	PF00412	LIM	LIM domain	GO:0005634;GO:0043226;GO:0043227;GO:0043229;GO:0043231;GO:0044424;GO:0044464;GO:0005737;GO:0005856;GO:0005912;GO:0005924;GO:0005925;GO:0030054;GO:0030055;GO:0043228;GO:0043232;GO:0044425;GO:0044459;GO:0070161	nucleus;organelle;membrane-bounded organelle;intracellular organelle;intracellular membrane-bounded organelle;intracellular part;cell part;cytoplasm;cytoskeleton;adherens junction;cell-substrate adherens junction;focal adhesion;cell junction	GO:0005488;GO:0008270;GO:0043167;GO:0043169;GO:0046872;GO:0046914;GO:0003712;GO:0003713;GO:0005102;GO:0005515;GO:0008134;GO:0016563;GO:0030528;GO:0035257;GO:0035258;GO:0042802;GO:0050681;GO:0051427	binding;zinc ion binding;ion binding;cation binding;metal ion binding;transition metal ion binding;transcription cofactor activity;transcription coactivator activity;receptor binding;protein binding;transcription factor binding	GO:0006355;GO:0006357;GO:0009889;GO:0010468;GO:0010556;GO:0019219;GO:0019222;GO:0031323;GO:0031326;GO:0045449;GO:0050789;GO:0050794;GO:0051171;GO:0051252;GO:0060255;GO:0065007;GO:0080090;GO:0006139;GO:0006350;GO:0006807;GO:0007154;GO:0007165;GO:0007242;GO:0008152;GO:0009058;GO:0009059;GO:0009719;GO:0009725;GO:0009891;GO:0009893;GO:0009987;GO:0010033;GO:0010557;GO:0010604;GO:0010628;GO:0030518;GO:…	regulation of transcription, DNA-dependent;regulation of transcription from RNA polymerase II promoter;regulation of biosynthetic process;regulation of gene expression;regulation of macromolecule biosynthetic process	hsa:2274				2	7	7	13	7	7	13	7	7	13	20.3	20.3	20.3	44.177	389	2		7
113	2753;3533			IPI00012301.1;IPI00795317.1	2;1	2;1	2;1	FALSE	G protein pathway suppressor 2	GPS2	G protein pathway suppressor 2;32 kDa protein	Q13227;B4DXA1;Q3SY98;Q6FHM8	GPS2_HUMAN	ENST00000315601;ENST00000380728;ENST00000389167	OTTHUMP00000128385;OTTHUMP00000163158;OTTHUMP00000183129	NP_004480						GO:0004857;GO:0005095;GO:0005488;GO:0005515;GO:0030234;GO:0030695;GO:0060589	enzyme inhibitor activity;GTPase inhibitor activity;binding;protein binding;enzyme regulator activity;GTPase regulator activity;nucleoside-triphosphatase regulator activity	GO:0000165;GO:0000188;GO:0006469;GO:0006950;GO:0007049;GO:0007154;GO:0007165;GO:0007242;GO:0007243;GO:0007254;GO:0009987;GO:0019220;GO:0019222;GO:0031098;GO:0031323;GO:0033554;GO:0033673;GO:0042325;GO:0043086;GO:0043405;GO:0043407;GO:0043549;GO:0044092;GO:0045859;GO:0050789;GO:0050790;GO:0050794;GO:0050896;GO:0051174;GO:0051338;GO:0051348;GO:0051716;GO:0065007;GO:0065009	MAPKKK cascade;inactivation of MAPK activity;negative regulation of protein kinase activity;response to stress;cell cycle;cell communication;signal transduction;intracellular signaling cascade;protein kinase cascade;JNK cascade;cellular process	hsa:2874				2	2	2	2	2	2	2	2	2	2	4.9	4.9	4.9	36.688	327	3			2
549	1570;1890;3338;4171;4505;5082;5083;5178	694	236	IPI00478657.4;IPI00914895.1;IPI00914953.1	8;7;7	8;7;7	8;7;7	FALSE	G-rich sequence factor 1;cDNA FLJ32329 fis, clone PROST2004526, highly similar to G-rich sequence factor 1;cDNA FLJ37487 fis, clone BRAWH2014511, highly similar to G-rich sequence factor 1;cDNA FLJ38480 fis, clone FEBRA2022911, highly similar to G-rich sequence factor 1;cDNA FLJ39736 fis, clone SMINT2016313, highly similar to G-rich sequence factor 1;G-rich RNA sequence binding factor 1, isoform …	GRSF1;hCG_17000	Isoform 1 of G-rich sequence factor 1;Isoform 2 of G-rich sequence factor 1;G-rich RNA sequence binding factor 1 isoform 2	Q12849-1;Q12849;B3KP14;B3KW50;Q12849-4;B3KPW0	GRSF1_HUMAN;B3KPW0_HUMAN	ENST00000254799		NP_002083;NP_001091947	PF00076	RRM_1	RNA recognition motif. (a.k.a. RRM, RBD, or RNP domain)	GO:0005737;GO:0044424;GO:0044464	cytoplasm;intracellular part;cell part	GO:0003676;GO:0003723;GO:0003729;GO:0005488;GO:0000166	nucleic acid binding;RNA binding;mRNA binding;binding;nucleotide binding	GO:0006139;GO:0006378;GO:0006396;GO:0006397;GO:0006807;GO:0008152;GO:0009987;GO:0016070;GO:0016071;GO:0031123;GO:0031124;GO:0034960;GO:0043170;GO:0043283;GO:0043631;GO:0044237;GO:0044238;GO:0044260;GO:0002009;GO:0003002;GO:0007389;GO:0009653;GO:0009952;GO:0016331;GO:0032502;GO:0048598;GO:0048729	nucleobase, nucleoside, nucleotide and nucleic acid metabolic process;mRNA polyadenylation;RNA processing;mRNA processing;nitrogen compound metabolic process;metabolic process;cellular process;RNA metabolic process;mRNA metabolic process					3	8	9	13	8	9	13	8	9	13	22.9	22.9	22.9	53.126	480	3			11
27	1440;1552			IPI00003443.3;IPI00909417.1;IPI00643081.3;IPI00217474.5;IPI00217475.2;IPI00384836.2;IPI00398847.1;IPI00397542.1;IPI00412281.1;IPI00397544.1;IPI00103253.1;IPI00893471.1;IPI00645957.1;IPI00642094.1	2;2;2;2;2;2;1;1;1;1;1;1;1;1	2;2;2;2;2;2;1;1;1;1;1;1;1;1	2;2;2;2;2;2;1;1;1;1;1;1;1;1	FALSE	Gamma-interferon-inducible protein Ifi-16;Interferon-inducible myeloid differentiation transcriptional activator;IFI 16;cDNA FLJ61295, highly similar to Gamma-interferon-inducible protein Ifi-16;Pyrin and HIN domain-containing protein 1;Interferon-inducible protein X	IFI16;IFNGIP1;PYHIN1;IFIX	Isoform 1 of Gamma-interferon-inducible protein Ifi-16;cDNA FLJ61295, highly similar to Gamma-interferon-inducible protein Ifi-16;Gamma-interferon-inducible protein Ifi-16;Isoform 2 of Gamma-interferon-inducible protein Ifi-16;Isoform 3 of Gamma-interferon	Q16666-1;Q16666;B4DJT8;Q16666-2;Q16666-3;Q16666-5;Q6K0P9-1;Q6K0P9;Q6K0P9-2;Q6K0P9-3;Q6K0P9-4;Q6K0P9-5;Q6K0P9-6	IF16_HUMAN;B4DJT8_HUMAN;IFIX_HUMAN	ENST00000295809;ENST00000340979;ENST00000368131;ENST00000392247;ENST00000368135;ENST00000368138;ENST00000368140;ENST00000392252;ENST00000392254	OTTHUMP00000035196;OTTHUMP00000035192;OTTHUMP00000035193;OTTHUMP00000035197;OTTHUMP00000035194;OTTHUMP00000035198;OTTHUMP00000035199;OTTHUMP00000035200;OTTHUMP00000035201;OTTHUMP00000035202;OTTHUMP00000035203;OTTHUMP00000035195	NP_005522;NP_689714;NP_945146;NP_945147;NP_945148	PF02760;PF02758	HIN;PAAD_DAPIN	HIN-200/IF120x domain;PAAD/DAPIN/Pyrin domain	GO:0005654;GO:0005730;GO:0005737;GO:0043226;GO:0043228;GO:0043229;GO:0043232;GO:0044422;GO:0044424;GO:0044428;GO:0044446;GO:0044464;GO:0016604;GO:0016607;GO:0044451	nucleoplasm;nucleolus;cytoplasm;organelle;non-membrane-bounded organelle;intracellular organelle;intracellular non-membrane-bounded organelle;organelle part;intracellular part;nuclear part;intracellular organelle part;cell part;nuclear body;nuclear speck	GO:0003676;GO:0003677;GO:0003690;GO:0005488;GO:0005515;GO:0016564;GO:0030528;GO:0043566	nucleic acid binding;DNA binding;double-stranded DNA binding;binding;protein binding;transcription repressor activity;transcription regulator activity;structure-specific DNA binding	GO:0002521;GO:0002573;GO:0006139;GO:0006350;GO:0006355;GO:0006807;GO:0006917;GO:0006950;GO:0006974;GO:0007154;GO:0007165;GO:0007242;GO:0008152;GO:0008283;GO:0008629;GO:0008630;GO:0009058;GO:0009059;GO:0009607;GO:0009615;GO:0009889;GO:0009987;GO:0010468;GO:0010556;GO:0010941;GO:0010942;GO:0012502;GO:0019219;GO:0019222;GO:0030099;GO:0030154;GO:0030224;GO:0030330;GO:0031323;GO:0031326;GO:0032502;GO:…	leukocyte differentiation;myeloid leukocyte differentiation;nucleobase, nucleoside, nucleotide and nucleic acid metabolic process;transcription;regulation of transcription, DNA-dependent;nitrogen compound metabolic process;induction of apoptosis	hsa:3428;hsa:149628				14	2	2	2	2	2	2	2	2	2	3.2	3.2	3.2	88.255	785	6
40	3351;3694;4603			IPI00004389.3;IPI00793078.1	3;3	3;3	3;3	FALSE	Gamma-tubulin complex component 4;Hgrip76	TUBGCP4;76P;GCP4	Gamma-tubulin complex component 4;tubulin, gamma complex associated protein 4	Q9UGJ1;B3KNK6;Q9BVR6	GCP4_HUMAN	ENST00000399460	OTTHUMP00000175705;OTTHUMP00000175704	NP_055259	PF04130	Spc97_Spc98	Spc97 / Spc98 family	GO:0000922;GO:0000930;GO:0000931;GO:0005813;GO:0005815;GO:0005874;GO:0008274;GO:0032991;GO:0043226;GO:0043228;GO:0043229;GO:0043232;GO:0043234;GO:0044422;GO:0044424;GO:0044430;GO:0044444;GO:0044446;GO:0044450;GO:0044464	spindle pole;gamma-tubulin complex;gamma-tubulin large complex;centrosome;microtubule organizing center;microtubule;gamma-tubulin ring complex;macromolecular complex;organelle;non-membrane-bounded organelle;intracellular organelle	GO:0005198;GO:0005200	structural molecule activity;structural constituent of cytoskeleton	GO:0000226;GO:0006461;GO:0006996;GO:0007010;GO:0007017;GO:0007020;GO:0009987;GO:0010926;GO:0016043;GO:0022607;GO:0043933;GO:0065003	microtubule cytoskeleton organization;protein complex assembly;organelle organization;cytoskeleton organization;microtubule-based process;microtubule nucleation;cellular process;anatomical structure formation;cellular component organization	hsa:27229				2	3	3	4	3	3	4	3	3	4	6.1	6.1	6.1	76.088	667	5
276	921;1195;2584;4583;4701			IPI00058192.1;IPI00218176.3	5;4	5;4	5;4	FALSE	GDP-fucose protein O-fucosyltransferase 1;Peptide-O-fucosyltransferase 1	POFUT1;FUT12;KIAA0180	Isoform 1 of GDP-fucose protein O-fucosyltransferase 1;Isoform 2 of GDP-fucose protein O-fucosyltransferase 1	Q9H488-1;Q9H488;A8K4R8;B4DUV4;B4DZS3;Q9H488-2;Q5W185	OFUT1_HUMAN	ENST00000375730;ENST00000375749	OTTHUMP00000030583;OTTHUMP00000030584	NP_056167;NP_758436	PF10250	O-FucT	GDP-fucose protein O-fucosyltransferase	GO:0005783;GO:0016020;GO:0043226;GO:0043227;GO:0043229;GO:0043231;GO:0044424;GO:0044444;GO:0044464	endoplasmic reticulum;membrane;organelle;membrane-bounded organelle;intracellular organelle;intracellular membrane-bounded organelle;intracellular part;cytoplasmic part;cell part	GO:0003824;GO:0005488;GO:0008417;GO:0016740;GO:0016757;GO:0016758;GO:0030145;GO:0043167;GO:0043169;GO:0046872;GO:0046914;GO:0046922	catalytic activity;binding;fucosyltransferase activity;transferase activity;transferase activity, transferring glycosyl groups;transferase activity, transferring hexosyl groups;manganese ion binding;ion binding;cation binding;metal ion binding	GO:0005975;GO:0005996;GO:0006004;GO:0006066;GO:0006464;GO:0006486;GO:0006493;GO:0007154;GO:0007165;GO:0007166;GO:0007219;GO:0008152;GO:0009889;GO:0009987;GO:0010468;GO:0010556;GO:0016266;GO:0019219;GO:0019222;GO:0019318;GO:0019538;GO:0031323;GO:0031326;GO:0034960;GO:0043170;GO:0043283;GO:0043412;GO:0043413;GO:0044237;GO:0044238;GO:0044260;GO:0044262;GO:0044267;GO:0045449;GO:0050789;GO:0050794;GO:…	carbohydrate metabolic process;monosaccharide metabolic process;fucose metabolic process;alcohol metabolic process;protein modification process;protein amino acid glycosylation;protein amino acid O-linked glycosylation;cell communication	hsa:23509			K03691	2	5	6	9	5	6	9	5	6	9	18.3	18.3	18.3	43.955	388	3			7
144	185			IPI00015806.3	1	1	1	FALSE	General transcription factor 3C polypeptide 3;Transcription factor IIIC subunit gamma;TFIIIC 102 kDa subunit	GTF3C3	Isoform 1 of General transcription factor 3C polypeptide 3	Q9Y5Q9-1;Q9Y5Q9;Q4ZG48	TF3C3_HUMAN	ENST00000263956	OTTHUMP00000163622	NP_036218	PF00515;PF07719	TPR_1;TPR_2	Tetratricopeptide repeat;Tetratricopeptide repeat	GO:0000127;GO:0005667;GO:0032991;GO:0043234;GO:0044422;GO:0044424;GO:0044428;GO:0044446;GO:0044451;GO:0044464	transcription factor TFIIIC complex;transcription factor complex;macromolecular complex;protein complex;organelle part;intracellular part;nuclear part;intracellular organelle part;nucleoplasm part;cell part	GO:0003676;GO:0003677;GO:0005488	nucleic acid binding;DNA binding;binding	GO:0006139;GO:0006350;GO:0006351;GO:0006383;GO:0006807;GO:0008152;GO:0009058;GO:0009059;GO:0009303;GO:0009304;GO:0009987;GO:0016070;GO:0032774;GO:0034645;GO:0034960;GO:0034961;GO:0042791;GO:0042797;GO:0043170;GO:0043283;GO:0043284;GO:0044237;GO:0044238;GO:0044249;GO:0044260	nucleobase, nucleoside, nucleotide and nucleic acid metabolic process;transcription;transcription, DNA-dependent;transcription from RNA polymerase III promoter;nitrogen compound metabolic process;metabolic process;biosynthetic process	hsa:9330				1	1	1	1	1	1	1	1	1	1	1.4	1.4	1.4	101.27	886	6
529	399;1082;1151;1865;1948;3030;4234;4420;4532;4624;4880;5029			IPI00426640.1;IPI00738524.1;IPI00738762.2;IPI00741368.1	12;12;11;5	12;12;11;5	12;12;11;5	FALSE	General transcription factor IIH subunit 2;General transcription factor IIH polypeptide 2;TFIIH basal transcription factor complex p44 subunit;Basic transcription factor 2 44 kDa subunit;BTF2-p44;General transcription factor IIH subunit 2-like protein;General transcription factor IIH polypeptide 2-like protein	GTF2H2;BTF2P44	General transcription factor IIH subunit 2;General transcription factor IIH subunit 2-like protein;general transcription factor IIH, polypeptide 2B	Q13888;B4DKI6;Q86U80;Q6P1K8;B2RCU4	TF2H2_HUMAN;T2H2L_HUMAN	ENST00000274400;ENST00000330280;ENST00000380729		NP_001506;NP_001035955;NP_001092198;NP_001092199	PF07975;PF04056	C1_4;Ssl1	TFIIH C1-like domain;Ssl1-like	GO:0005654;GO:0044422;GO:0044424;GO:0044428;GO:0044446;GO:0044464;GO:0005634;GO:0043226;GO:0043227;GO:0043229;GO:0043231	nucleoplasm;organelle part;intracellular part;nuclear part;intracellular organelle part;cell part;nucleus;organelle;membrane-bounded organelle;intracellular organelle;intracellular membrane-bounded organelle	GO:0003676;GO:0003677;GO:0003700;GO:0005488;GO:0005515;GO:0008135;GO:0008270;GO:0030528;GO:0043167;GO:0043169;GO:0045182;GO:0046872;GO:0046914;GO:0047485	nucleic acid binding;DNA binding;transcription factor activity;binding;protein binding;translation factor activity, nucleic acid binding;zinc ion binding;transcription regulator activity;ion binding;cation binding;translation regulator activity	GO:0000718;GO:0006139;GO:0006259;GO:0006308;GO:0006352;GO:0006354;GO:0006355;GO:0006367;GO:0006368;GO:0006807;GO:0008152;GO:0009056;GO:0009057;GO:0009314;GO:0009411;GO:0009416;GO:0009628;GO:0009889;GO:0009987;GO:0010468;GO:0010556;GO:0010926;GO:0016043;GO:0016070;GO:0019219;GO:0019222;GO:0022607;GO:0031323;GO:0031326;GO:0034621;GO:0034622;GO:0034960;GO:0034962;GO:0043170;GO:0043283;GO:0043285;GO:…	nucleotide-excision repair, DNA damage removal;nucleobase, nucleoside, nucleotide and nucleic acid metabolic process;DNA metabolic process;DNA catabolic process;transcription initiation;RNA elongation;regulation of transcription, DNA-dependent	hsa:2966;hsa:728340;hsa:730394	ko03022;ko03420	Basal transcription factors;Nucleotide excision repair	K03142	4	12	12	17	12	12	17	12	12	17	36.7	36.7	36.7	44.419	395	3			15
154	1076;1302	189	341	IPI00016839.1	2	2	2	FALSE	General transcription factor IIH subunit 4;General transcription factor IIH polypeptide 4;TFIIH basal transcription factor complex p52 subunit;Basic transcription factor 2 52 kDa subunit;BTF2-p52	GTF2H4	General transcription factor IIH subunit 4	Q92759;B4DNU0;B4DTJ5;Q53HH3;Q76KU4	TF2H4_HUMAN	ENST00000259895;ENST00000376316;ENST00000376326;ENST00000383358;ENST00000400392;ENST00000400450	OTTHUMP00000014624;OTTHUMP00000014625;OTTHUMP00000029049;OTTHUMP00000029457;OTTHUMP00000164874;OTTHUMP00000165099;OTTHUMP00000193228;OTTHUMP00000193229;OTTHUMP00000193687;OTTHUMP00000193688;OTTHUMP00000194058;OTTHUMP00000194059	NP_001508	PF03849	Tfb2	Transcription factor Tfb2	GO:0005667;GO:0005675;GO:0032991;GO:0043234;GO:0044422;GO:0044424;GO:0044428;GO:0044446;GO:0044451;GO:0044464	transcription factor complex;holo TFIIH complex;macromolecular complex;protein complex;organelle part;intracellular part;nuclear part;intracellular organelle part;nucleoplasm part;cell part	GO:0003676;GO:0003677;GO:0003700;GO:0003702;GO:0005488;GO:0005515;GO:0030528	nucleic acid binding;DNA binding;transcription factor activity;RNA polymerase II transcription factor activity;binding;protein binding;transcription regulator activity	GO:0000718;GO:0006139;GO:0006259;GO:0006308;GO:0006352;GO:0006354;GO:0006355;GO:0006367;GO:0006368;GO:0006807;GO:0008152;GO:0009056;GO:0009057;GO:0009889;GO:0009987;GO:0010468;GO:0010556;GO:0010926;GO:0016043;GO:0016070;GO:0019219;GO:0019222;GO:0022607;GO:0031323;GO:0031326;GO:0034621;GO:0034622;GO:0034960;GO:0034962;GO:0043170;GO:0043283;GO:0043285;GO:0043933;GO:0044237;GO:0044238;GO:0044248;GO:…	nucleotide-excision repair, DNA damage removal;nucleobase, nucleoside, nucleotide and nucleic acid metabolic process;DNA metabolic process;DNA catabolic process;transcription initiation;RNA elongation;regulation of transcription, DNA-dependent	hsa:2968	ko03022;ko03420	Basal transcription factors;Nucleotide excision repair	K03144	1	2	2	2	2	2	2	2	2	2	6.9	6.9	6.9	52.186	462	3			2
227	713;715;778;889;1128;1290;1782;2076;2592;2593;3041;3198;3199;3229;3424;4102;4110;4364;4377;4623;4963	274;275;276;277;278;279;280;281	65;67;119;166;263;357;401;437	IPI00027497.5;IPI00910781.1;IPI00848316.1;IPI00908881.1;IPI00887542.1;CON_00714446.3;IPI00556013.1;IPI00871932.1;IPI00005614.6;IPI00328230.2;IPI00333015.7;IPI00410575.2	21;20;20;19;7;5;2;1;1;1;1;1	21;20;20;19;7;5;2;1;1;1;1;1	21;20;20;19;7;5;2;1;1;1;1;1	FALSE	Glucose-6-phosphate isomerase;Phosphoglucose isomerase;Phosphohexose isomerase;Autocrine motility factor;Neuroleukin;Sperm antigen 36	GPI	Glucose-6-phosphate isomerase;cDNA FLJ56429, highly similar to Glucose-6-phosphate isomerase;Glucose-6-phosphate isomerase;cDNA FLJ53666, highly similar to Glucose-6-phosphate isomerase	P06744;Q9BRD3;B4DE36;B4DG39;B4DVJ0	G6PI_HUMAN;B4DE36_HUMAN;B4DVJ0_HUMAN	ENST00000356487	OTTHUMP00000076759	NP_000166	PF00342	PGI	Phosphoglucose isomerase	GO:0005615;GO:0005737;GO:0044421;GO:0044424;GO:0044464	extracellular space;cytoplasm;extracellular region part;intracellular part;cell part	GO:0003824;GO:0004347;GO:0005102;GO:0005125;GO:0005488;GO:0005515;GO:0008083;GO:0016853;GO:0016860;GO:0016861	catalytic activity;glucose-6-phosphate isomerase activity;receptor binding;cytokine activity;binding;protein binding;growth factor activity;isomerase activity;intramolecular oxidoreductase activity	GO:0001525;GO:0002376;GO:0005975;GO:0005996;GO:0006006;GO:0006007;GO:0006066;GO:0006082;GO:0006090;GO:0006091;GO:0006094;GO:0006096;GO:0006955;GO:0006959;GO:0007599;GO:0008152;GO:0009056;GO:0009058;GO:0009987;GO:0010926;GO:0016051;GO:0016052;GO:0019318;GO:0019319;GO:0019320;GO:0019752;GO:0032501;GO:0032502;GO:0032787;GO:0042180;GO:0043436;GO:0044237;GO:0044238;GO:0046164;GO:0046165;GO:0046364;GO:…	angiogenesis;immune system process;carbohydrate metabolic process;monosaccharide metabolic process;glucose metabolic process;glucose catabolic process;alcohol metabolic process;organic acid metabolic process;pyruvate metabolic process	hsa:2821	ko00010;ko00030;ko00500	Glycolysis / Gluconeogenesis;Pentose phosphate pathway;Starch and sucrose metabolism	K01810	12	21	27	44	21	27	44	21	27	44	45.9	45.9	45.9	63.146	558	3.92	1			35
231	67;344;617;706;974;1638;2390;2823;3748;4882			IPI00027831.1;IPI00847896.1;IPI00909965.1	10;9;3	10;9;3	10;9;3	FALSE	Glutamate-rich WD repeat-containing protein 1	GRWD1;GRWD;KIAA1942;WDR28	Glutamate-rich WD repeat-containing protein 1;Similar to Glutamate-rich WD repeat-containing protein 1	Q9BQ67;A0MNN5;B2RDP6;Q8NCK5;Q8TCJ8	GRWD1_HUMAN	ENST00000253237	OTTHUMP00000076781	NP_113673	PF00400	WD40	WD domain, G-beta repeat	GO:0005730;GO:0043226;GO:0043228;GO:0043229;GO:0043232;GO:0044422;GO:0044424;GO:0044428;GO:0044446;GO:0044464	nucleolus;organelle;non-membrane-bounded organelle;intracellular organelle;intracellular non-membrane-bounded organelle;organelle part;intracellular part;nuclear part;intracellular organelle part;cell part					hsa:83743				3	10	10	18	10	10	18	10	10	18	38.1	38.1	38.1	49.419	446	3.67			5	10
139	4442;4824;4920			IPI00014877.4;IPI00855867.1;IPI00061796.3	3;3;3	3;3;3	3;3;3	FALSE	Glutaminyl-peptide cyclotransferase-like protein	QPCTL	Isoform 2 of Glutaminyl-peptide cyclotransferase-like protein;Isoform 1 of Glutaminyl-peptide cyclotransferase-like protein;33 kDa protein	Q9NXS2-2;Q9NXS2;Q9NXS2-1	QPCTL_HUMAN	ENST00000012049	OTTHUMP00000076570	NP_060129	PF04389	Peptidase_M28	Peptidase family M28	GO:0016021;GO:0031224;GO:0044425;GO:0044464	integral to membrane;intrinsic to membrane;membrane part;cell part	GO:0003824;GO:0005488;GO:0005515;GO:0008233;GO:0008270;GO:0008415;GO:0016740;GO:0016746;GO:0016747;GO:0016787;GO:0043167;GO:0043169;GO:0046872;GO:0046914	catalytic activity;binding;protein binding;peptidase activity;zinc ion binding;acyltransferase activity;transferase activity;transferase activity, transferring acyl groups;transferase activity, transferring acyl groups other than amino-acyl groups	GO:0006508;GO:0008152;GO:0009056;GO:0009057;GO:0019538;GO:0030163;GO:0043170;GO:0043283;GO:0043285;GO:0044238	proteolysis;metabolic process;catabolic process;macromolecule catabolic process;protein metabolic process;protein catabolic process;macromolecule metabolic process;biopolymer metabolic process;biopolymer catabolic process;primary metabolic process	hsa:54814				3	3	3	5	3	3	5	3	3	5	8.1	8.1	8.1	42.924	382	2.75		1	3
114	1327;3692			IPI00012752.1;IPI00790216.1;IPI00218909.1;IPI00218910.1;IPI00871859.1;IPI00384887.1	2;2;2;2;2;2	2;2;2;2;2;2	2;2;2;2;2;2	FALSE	Growth factor receptor-bound protein 10;GRB10 adapter protein;Insulin receptor-binding protein Grb-IR;Growth factor receptor-bound protein 10, isoform CRA_b;Putative uncharacterized protein GRB10;Adapter protein	GRB10;GRBIR;KIAA0207;hCG_18341;tcag7.588	Isoform 3 of Growth factor receptor-bound protein 10;Growth factor receptor-bound protein 10;Isoform 1 of Growth factor receptor-bound protein 10;Isoform 2 of Growth factor receptor-bound protein 10;Putative uncharacterized protein GRB10;Adapter protein (F	Q13322-1;Q13322;A7VJ95;A4D258;A8K0E6;Q13322-2;Q13322-3;Q75M93;Q75MT1;A8MY80;O00428	GRB10_HUMAN;A4D258_HUMAN;A8MY80_HUMAN;O00428_HUMAN	ENST00000335866;ENST00000357271;ENST00000398810;ENST00000398812;ENST00000401949;ENST00000403097;ENST00000398791;ENST00000402497;ENST00000402578;ENST00000406641;ENST00000407526	OTTHUMP00000197990;OTTHUMP00000197988;OTTHUMP00000197992;OTTHUMP00000024596;OTTHUMP00000197989;OTTHUMP00000197991;OTTHUMP00000197993;OTTHUMP00000197994	NP_005302;NP_001001549;NP_001001550;NP_001001555	PF08947;PF00169;PF00788;PF00017	BPS;PH;RA;SH2	BPS (Between PH and SH2);PH domain;Ras association (RalGDS/AF-6) domain;SH2 domain	GO:0005737;GO:0005886;GO:0016020;GO:0044424;GO:0044464	cytoplasm;plasma membrane;membrane;intracellular part;cell part	GO:0004871;GO:0005070;GO:0005102;GO:0005158;GO:0005488;GO:0005515;GO:0030674;GO:0032403;GO:0060089;GO:0060090;GO:0004872	signal transducer activity;SH3/SH2 adaptor activity;receptor binding;insulin receptor binding;binding;protein binding;protein binding, bridging;protein complex binding;molecular transducer activity;molecular adaptor activity;receptor activity	GO:0007154;GO:0007165;GO:0007166;GO:0007167;GO:0007169;GO:0007267;GO:0008286;GO:0009719;GO:0009725;GO:0009966;GO:0009968;GO:0009987;GO:0010033;GO:0010646;GO:0010648;GO:0010827;GO:0010829;GO:0032868;GO:0032869;GO:0032870;GO:0032879;GO:0042221;GO:0043434;GO:0046324;GO:0046325;GO:0046626;GO:0046627;GO:0048519;GO:0048523;GO:0048583;GO:0048585;GO:0050789;GO:0050794;GO:0050896;GO:0051049;GO:0051051;GO:…	cell communication;signal transduction;cell surface receptor linked signal transduction;enzyme linked receptor protein signaling pathway;transmembrane receptor protein tyrosine kinase signaling pathway;cell-cell signaling	hsa:2887				6	2	2	2	2	2	2	2	2	2	4.5	4.5	4.5	67.231	594	2.5	1			1
248	2126			IPI00030111.1;IPI00791826.1	1;1	1;1	1;1	FALSE	Growth/differentiation factor 11;Bone morphogenetic protein 11	GDF11;BMP11	Growth/differentiation factor 11;30 kDa protein	O95390	GDF11_HUMAN	ENST00000257868	OTTHUMP00000167883;OTTHUMP00000167884	NP_005802	PF00019;PF00688	TGF_beta;TGFb_propeptide	Transforming growth factor beta like domain;TGF-beta propeptide	GO:0005615;GO:0044421	extracellular space;extracellular region part	GO:0005102;GO:0005125;GO:0005488;GO:0005515;GO:0008083	receptor binding;cytokine activity;binding;protein binding;growth factor activity	GO:0001501;GO:0007498;GO:0009888;GO:0032502;GO:0040007;GO:0048731;GO:0048856	skeletal system development;mesoderm development;tissue development;developmental process;growth;system development;anatomical structure development	hsa:10220			K05497	2	1	1	1	1	1	1	1	1	1	2	2	2	45.09	407	5
217	513;1087;3465;4188			IPI00026512.2;IPI00216548.4;IPI00795864.1	4;4;1	4;4;1	4;4;1	FALSE	GTP-binding protein era homolog;ERA-W;Conserved ERA-like GTPase	ERAL1;HERA	Isoform HERA-A of GTP-binding protein era homolog;Isoform HERA-B of GTP-binding protein era homolog	O75616-1;O75616;B3KN21;O75616-2	ERAL_HUMAN	ENST00000254928	OTTHUMP00000163515;OTTHUMP00000180877	NP_005693	PF01926	MMR_HSR1	GTPase of unknown function	GO:0005622;GO:0044464	intracellular;cell part	GO:0000166;GO:0003676;GO:0003723;GO:0005488;GO:0005525;GO:0017076;GO:0019001;GO:0032553;GO:0032555;GO:0032561	nucleotide binding;nucleic acid binding;RNA binding;binding;GTP binding;purine nucleotide binding;guanyl nucleotide binding;ribonucleotide binding;purine ribonucleotide binding;guanyl ribonucleotide binding			hsa:26284				3	4	4	6	4	4	6	4	4	6	10.5	10.5	10.5	48.349	437	3			5
270	3557;3829;4275;4547	331	128	IPI00041325.1;IPI00903348.1;IPI00654617.1	4;2;1	4;2;1	4;2;1	FALSE	H/ACA ribonucleoprotein complex subunit 2;snoRNP protein NHP2;Nucleolar protein family A member 2	NHP2;NOLA2;HSPC286	H/ACA ribonucleoprotein complex subunit 2;Putative uncharacterized protein ENSP00000384609	Q9NX24;Q96P96;B5MCG8	NHP2_HUMAN	ENST00000274606	OTTHUMP00000161486	NP_060308	PF01248	Ribosomal_L7Ae	Ribosomal protein L7Ae/L30e/S12e/Gadd45 family	GO:0005730;GO:0005732;GO:0015030;GO:0016604;GO:0030529;GO:0032991;GO:0043226;GO:0043228;GO:0043229;GO:0043232;GO:0044422;GO:0044424;GO:0044428;GO:0044446;GO:0044451;GO:0044464	nucleolus;small nucleolar ribonucleoprotein complex;Cajal body;nuclear body;ribonucleoprotein complex;macromolecular complex;organelle;non-membrane-bounded organelle;intracellular organelle;intracellular non-membrane-bounded organelle;organelle part	GO:0003676;GO:0003723;GO:0005488;GO:0030515	nucleic acid binding;RNA binding;binding;snoRNA binding	GO:0000154;GO:0001522;GO:0006139;GO:0006364;GO:0006396;GO:0006807;GO:0008152;GO:0009451;GO:0009987;GO:0016070;GO:0016072;GO:0031118;GO:0034470;GO:0034660;GO:0034960;GO:0043170;GO:0043283;GO:0043412;GO:0044237;GO:0044238;GO:0044260	rRNA modification;pseudouridine synthesis;nucleobase, nucleoside, nucleotide and nucleic acid metabolic process;rRNA processing;RNA processing;nitrogen compound metabolic process;metabolic process;RNA modification;cellular process;RNA metabolic process					3	4	4	4	4	4	4	4	4	4	39.9	39.9	39.9	17.201	153	2		5
208	12;1555;2836			IPI00759799.1;IPI00788684.1;IPI00025292.2;IPI00792565.1;IPI00798419.1;IPI00105068.2;IPI00796533.1;IPI00789868.1	3;3;3;3;3;3;3;2	3;3;3;3;3;3;3;2	3;3;3;3;3;3;3;2	FALSE	HBeAg-binding protein 2 binding protein A;cDNA FLJ57743, highly similar to Mannose-P-dolichol utilization defect 1 protein;Mannose-P-dolichol utilization defect 1, isoform CRA_c;Mannose-P-dolichol utilization defect 1 protein;Suppressor of Lec15 and Lec35 glycosylation mutation homolog;My008 protein;cDNA FLJ57749, highly similar to Mannose-P-dolichol utilization defect 1 protein;Mannose-P-dolicho…	HBEBP2BPA;MPDU1;hCG_42012	HBeAg-binding protein 2 binding protein A;cDNA FLJ57743, highly similar to Mannose-P-dolichol utilization defect 1 protein;Mannose-P-dolichol utilization defect 1 protein;My008 protein;cDNA FLJ57749, highly similar to Mannose-P-dolichol utilization defect	Q1HDL3;B4DLH7;O75352;B2RB74;B3KQP1;B4DTB4;Q9BUU8;Q9H3L2;B4DMY7;Q96N63;Q96K24;B4DT74	Q1HDL3_HUMAN;B4DLH7_HUMAN;MPU1_HUMAN;Q9H3L2_HUMAN;B4DMY7_HUMAN;Q96K24_HUMAN;B4DT74_HUMAN	ENST00000359822;ENST00000250124;ENST00000396501;ENST00000301597	OTTHUMP00000183359;OTTHUMP00000135286;OTTHUMP00000183360;OTTHUMP00000183361;OTTHUMP00000183364;OTTHUMP00000183363;OTTHUMP00000183365	NP_004861	PF04193	PQ-loop	PQ loop repeat	GO:0005789;GO:0016020;GO:0016021;GO:0031090;GO:0031224;GO:0044422;GO:0044424;GO:0044425;GO:0044432;GO:0044444;GO:0044446;GO:0044464	endoplasmic reticulum membrane;membrane;integral to membrane;organelle membrane;intrinsic to membrane;organelle part;intracellular part;membrane part;endoplasmic reticulum part;cytoplasmic part;intracellular organelle part;cell part	GO:0005488;GO:0005515	binding;protein binding	GO:0005975;GO:0006457;GO:0006464;GO:0006486;GO:0006487;GO:0006488;GO:0008152;GO:0009058;GO:0009311;GO:0009312;GO:0009987;GO:0016051;GO:0019538;GO:0034960;GO:0043170;GO:0043283;GO:0043412;GO:0043413;GO:0044237;GO:0044238;GO:0044260;GO:0044262;GO:0044267;GO:0070085	carbohydrate metabolic process;protein folding;protein modification process;protein amino acid glycosylation;protein amino acid N-linked glycosylation;dolichol-linked oligosaccharide biosynthetic process;metabolic process;biosynthetic process	hsa:9526			K09660	8	3	3	5	3	3	5	3	3	5	11.4	11.4	11.4	32.005	299	1	4
200	212;573;605;1006;1127;1520;1524;1577;1686;1720;1828;1931;2043;2186;2481;2528;2708;2779;2879;3192;3276;3402;3971;4122;4128;4379;4385;4618;4768;4875;4897;4900;4919;4990;5128	239;240;241;242;243;244	274;680;1029;1037;1352;1565	IPI00024279.4;IPI00641437.1;IPI00552253.1	35;32;2	35;32;2	35;32;2	FALSE	HEAT repeat-containing protein 1;Protein BAP28;cDNA FLJ43675 fis, clone SYNOV4008440, highly similar to HEAT repeat-containing protein 1	HEATR1;BAP28;RP11-385F5.3-002	HEAT repeat-containing protein 1;HEAT repeat containing 1	Q9H583;A2VDI1;B2RWN5;B4E263;Q8N7L7;Q96ES5;B3KWS1;Q5T3Q7	HEAT1_HUMAN;B3KWS1_HUMAN	ENST00000366582;ENST00000366581	OTTHUMP00000037966;OTTHUMP00000037967	NP_060542	PF08146;PF02985	BP28CT;HEAT	BP28CT (NUC211) domain;HEAT repeat	GO:0005730;GO:0030529;GO:0032991;GO:0043226;GO:0043228;GO:0043229;GO:0043232;GO:0044422;GO:0044424;GO:0044428;GO:0044446;GO:0044464	nucleolus;ribonucleoprotein complex;macromolecular complex;organelle;non-membrane-bounded organelle;intracellular organelle;intracellular non-membrane-bounded organelle;organelle part;intracellular part;nuclear part;intracellular organelle part;cell part	GO:0005488;GO:0005515	binding;protein binding	GO:0006139;GO:0006364;GO:0006396;GO:0006807;GO:0008152;GO:0009987;GO:0016070;GO:0016072;GO:0034470;GO:0034660;GO:0034960;GO:0043170;GO:0043283;GO:0044237;GO:0044238;GO:0044260	nucleobase, nucleoside, nucleotide and nucleic acid metabolic process;rRNA processing;RNA processing;nitrogen compound metabolic process;metabolic process;cellular process;RNA metabolic process;rRNA metabolic process;ncRNA processing	hsa:55127				3	35	38	61	35	38	61	35	38	61	21.3	21.3	21.3	242.37	2144	5.91	4	2	4	1
232	202;371;1342;1987;2144;2172;2517;3125;3179;3308;3343;3454;3683;3802;3899;4025;4172;4437;4641	282;283;284;285;286	345;423;426;444;567	IPI00027834.3;IPI00465225.1;IPI00848328.1;IPI00647473.1;IPI00909466.1	19;17;8;7;5	19;17;8;7;5	19;17;8;7;5	FALSE	Heterogeneous nuclear ribonucleoprotein L;cDNA FLJ75895, highly similar to Homo sapiens heterogeneous nuclear ribonucleoprotein L (HNRPL), transcript variant 2, mRNA;Putative uncharacterized protein HNRNPL	HNRNPL;HNRPL;P/OKcl.14	Heterogeneous nuclear ribonucleoprotein L;heterogeneous nuclear ribonucleoprotein L isoform b	P14866;B2R959;Q6NTA2;A6NIT8	HNRPL_HUMAN;A6NIT8_HUMAN	ENST00000221419;ENST00000388749	OTTHUMP00000076810;OTTHUMP00000076811	NP_001524;NP_001005335	PF00076	RRM_1	RNA recognition motif. (a.k.a. RRM, RBD, or RNP domain)	GO:0005654;GO:0030529;GO:0030530;GO:0032991;GO:0044422;GO:0044424;GO:0044428;GO:0044446;GO:0044464;GO:0005634;GO:0043226;GO:0043227;GO:0043229;GO:0043231;GO:0045120	nucleoplasm;ribonucleoprotein complex;heterogeneous nuclear ribonucleoprotein complex;macromolecular complex;organelle part;intracellular part;nuclear part;intracellular organelle part;cell part;nucleus;organelle;membrane-bounded organelle	GO:0000166;GO:0003676;GO:0003723;GO:0005488;GO:0005515	nucleotide binding;nucleic acid binding;RNA binding;binding;protein binding	GO:0000375;GO:0000377;GO:0000398;GO:0006139;GO:0006396;GO:0006397;GO:0006807;GO:0008152;GO:0008380;GO:0009987;GO:0016070;GO:0016071;GO:0034960;GO:0043170;GO:0043283;GO:0044237;GO:0044238;GO:0044260	RNA splicing, via transesterification reactions;RNA splicing, via transesterification reactions with bulged adenosine as nucleophile;nuclear mRNA splicing, via spliceosome;nucleobase, nucleoside, nucleotide and nucleic acid metabolic process	hsa:3191				5	19	24	52	19	24	52	19	24	52	44.8	44.8	44.8	64.132	589	3.84	3	11	6	29
397	345;494;1811;2249;2299;3282	472	96	IPI00239077.5;IPI00039639.8	6;1	6;1	6;1	FALSE	Histidine triad nucleotide-binding protein 1;Adenosine 5'-monophosphoramidase;Protein kinase C inhibitor 1;Protein kinase C-interacting protein 1	HINT1;HINT;PKCI1;PRKCNH1	Histidine triad nucleotide-binding protein 1	P49773	HINT1_HUMAN	ENST00000304043	OTTHUMP00000159244	NP_005331	PF01230	HIT	HIT domain	GO:0005634;GO:0005737;GO:0005856;GO:0043226;GO:0043227;GO:0043228;GO:0043229;GO:0043231;GO:0043232;GO:0044424;GO:0044464	nucleus;cytoplasm;cytoskeleton;organelle;membrane-bounded organelle;non-membrane-bounded organelle;intracellular organelle;intracellular membrane-bounded organelle;intracellular non-membrane-bounded organelle;intracellular part;cell part	GO:0003824;GO:0005080;GO:0005488;GO:0005515;GO:0016787;GO:0019899;GO:0019900;GO:0019901	catalytic activity;protein kinase C binding;binding;protein binding;hydrolase activity;enzyme binding;kinase binding;protein kinase binding	GO:0007154;GO:0007165;GO:0009987;GO:0050789;GO:0050794;GO:0065007	cell communication;signal transduction;cellular process;regulation of biological process;regulation of cellular process;biological regulation	hsa:3094				2	6	7	9	6	7	9	6	7	9	73.8	73.8	73.8	13.802	126	1	9
123	2269			IPI00013774.1	1	1	1	FALSE	Histone deacetylase 1	HDAC1;RPD3L1	Histone deacetylase 1	Q13547;B4DRG0;B5BU61;B5MGH2;Q5HYD4;Q6IT96	HDAC1_HUMAN	ENST00000373548	OTTHUMP00000008745	NP_004955	PF00850	Hist_deacetyl	Histone deacetylase domain	GO:0000118;GO:0005737;GO:0016585;GO:0032991;GO:0043234;GO:0044422;GO:0044424;GO:0044428;GO:0044446;GO:0044451;GO:0044464	histone deacetylase complex;cytoplasm;chromatin remodeling complex;macromolecular complex;protein complex;organelle part;intracellular part;nuclear part;intracellular organelle part;nucleoplasm part;cell part	GO:0003676;GO:0003677;GO:0003700;GO:0003824;GO:0004407;GO:0005488;GO:0005515;GO:0008134;GO:0016787;GO:0016810;GO:0016811;GO:0019213;GO:0019899;GO:0030528;GO:0033558;GO:0042802	nucleic acid binding;DNA binding;transcription factor activity;catalytic activity;histone deacetylase activity;binding;protein binding;transcription factor binding;hydrolase activity;hydrolase activity, acting on carbon-nitrogen (but not peptide) bonds	GO:0006139;GO:0006325;GO:0006350;GO:0006355;GO:0006464;GO:0006476;GO:0006807;GO:0006916;GO:0006996;GO:0008152;GO:0009058;GO:0009059;GO:0009889;GO:0009987;GO:0010468;GO:0010556;GO:0010941;GO:0016043;GO:0016568;GO:0016569;GO:0016570;GO:0016575;GO:0019219;GO:0019222;GO:0019538;GO:0031323;GO:0031326;GO:0034645;GO:0034960;GO:0034961;GO:0042981;GO:0043066;GO:0043067;GO:0043069;GO:0043170;GO:0043283;GO:…	nucleobase, nucleoside, nucleotide and nucleic acid metabolic process;chromatin organization;transcription;regulation of transcription, DNA-dependent;protein modification process;protein amino acid deacetylation;nitrogen compound metabolic process	hsa:3065	ko04330;ko04110;ko05200;ko05220;ko05016	Notch signaling pathway;Cell cycle;Pathways in cancer;Chronic myeloid leukemia;Huntington's disease	K06067	1	1	1	1	1	1	1	1	1	1	1.7	1.7	1.7	55.102	482	4				1
57	3943;5172			IPI00217965.1;IPI00006187.1	2;2	2;2	2;2	FALSE	Histone deacetylase 3;RPD3-2;SMAP45	HDAC3	Isoform 2 of Histone deacetylase 3;Isoform 1 of Histone deacetylase 3	O15379-2;O15379;O15379-1;Q9H368	HDAC3_HUMAN	ENST00000305264	OTTHUMP00000160029	NP_003874	PF00850	Hist_deacetyl	Histone deacetylase domain	GO:0000118;GO:0005737;GO:0016585;GO:0032991;GO:0043234;GO:0044422;GO:0044424;GO:0044428;GO:0044446;GO:0044451;GO:0044464	histone deacetylase complex;cytoplasm;chromatin remodeling complex;macromolecular complex;protein complex;organelle part;intracellular part;nuclear part;intracellular organelle part;nucleoplasm part;cell part	GO:0003824;GO:0004407;GO:0005488;GO:0005515;GO:0008134;GO:0016787;GO:0016810;GO:0016811;GO:0019213;GO:0033558	catalytic activity;histone deacetylase activity;binding;protein binding;transcription factor binding;hydrolase activity;hydrolase activity, acting on carbon-nitrogen (but not peptide) bonds	GO:0006139;GO:0006325;GO:0006350;GO:0006355;GO:0006464;GO:0006476;GO:0006807;GO:0006916;GO:0006996;GO:0008152;GO:0009058;GO:0009059;GO:0009889;GO:0009987;GO:0010468;GO:0010556;GO:0010941;GO:0016043;GO:0016568;GO:0016569;GO:0016570;GO:0016575;GO:0019219;GO:0019222;GO:0019538;GO:0031323;GO:0031326;GO:0034645;GO:0034960;GO:0034961;GO:0042981;GO:0043066;GO:0043067;GO:0043069;GO:0043170;GO:0043283;GO:…	nucleobase, nucleoside, nucleotide and nucleic acid metabolic process;chromatin organization;transcription;regulation of transcription, DNA-dependent;protein modification process;protein amino acid deacetylation;nitrogen compound metabolic process	hsa:8841			K11404	2	2	2	3	2	2	3	2	2	3	7.5	7.5	7.5	49.111	429	3			2
164	151;398;1417;1853;1854			IPI00218448.4;IPI00018278.3;IPI00249267.2;IPI00141938.4;IPI00398798.2;IPI00398806.2;IPI00902514.1;IPI00102165.4;IPI00219037.5;IPI00045109.3;IPI00291764.5;IPI00026272.2;IPI00216456.5;IPI00216457.7;IPI00031562.3;IPI00255316.5;IPI00339274.5;IPI00220855.3;IPI00081836.3;IPI00552873.2;IPI00787623.1;IPI00886834.1;IPI00216730.3;IPI00373807.1;IPI00913961.1;IPI00478733.1;IPI00398805.1	5;5;5;4;4;4;2;2;2;2;2;2;2;2;2;2;2;2;2;2;1;1;1;1;1;1;1	5;5;5;4;4;4;2;2;2;2;2;2;2;2;2;2;2;2;2;2;1;1;1;1;1;1;1	5;5;5;4;4;4;2;2;2;2;2;2;2;2;2;2;2;2;2;2;1;1;1;1;1;1;1	FALSE	Histone H2A.Z;Histone H2A.V;H2A.F/Z;cDNA FLJ13911 fis, clone Y79AA1000214, highly similar to Histone H2AV;H2A histone family, member V, isoform CRA_d;Putative uncharacterized protein H2AFV;H2A histone family, member V, isoform CRA_b	H2AFZ;H2AZ;H2AFV;H2AV	Histone H2A.Z;Histone H2A.V;13 kDa protein;H2A histone family, member V isoform 2;H2A histone family, member V isoform 3;H2A histone family, member V isoform 5	P0C0S5;B2RD56;Q71UI9;A6NN01;A6NKY0;A6NFA8	H2AZ_HUMAN;H2AV_HUMAN;A6NN01_HUMAN;A6NKY0_HUMAN;A6NFA8_HUMAN	ENST00000296417;ENST00000308153;ENST00000222690;ENST00000350771;ENST00000349299	OTTHUMP00000161678;OTTHUMP00000024948;OTTHUMP00000159513;OTTHUMP00000177645;OTTHUMP00000159512;OTTHUMP00000159514;OTTHUMP00000159536	NP_002097;NP_036544;NP_619541;NP_958844;NP_958925	PF00125	Histone	Core histone H2A/H2B/H3/H4	GO:0000786;GO:0005634;GO:0032991;GO:0032993;GO:0043226;GO:0043227;GO:0043229;GO:0043231;GO:0044422;GO:0044424;GO:0044427;GO:0044446;GO:0044464	nucleosome;nucleus;macromolecular complex;protein-DNA complex;organelle;membrane-bounded organelle;intracellular organelle;intracellular membrane-bounded organelle;organelle part;intracellular part;chromosomal part;intracellular organelle part;cell part	GO:0003676;GO:0003677;GO:0005488	nucleic acid binding;DNA binding;binding	GO:0006325;GO:0006334;GO:0006996;GO:0009987;GO:0010926;GO:0016043;GO:0022607;GO:0034621;GO:0034622;GO:0034728;GO:0043933;GO:0051276;GO:0065003;GO:0065004	chromatin organization;nucleosome assembly;organelle organization;cellular process;anatomical structure formation;cellular component organization;cellular component assembly;cellular macromolecular complex subunit organization	hsa:3015;hsa:94239	ko05322	Systemic lupus erythematosus	K11251	27	5	5	10	5	5	10	5	5	10	31.2	31.2	31.2	13.553	128	1.08	37	3
473	77;1876;2014;2105;2849;3789;4454;4693	578	253	IPI00328319.8;IPI00645329.1;IPI00877934.1;IPI00877802.2;IPI00645757.1;IPI00735756.1;IPI00738618.1;IPI00642026.1	8;8;7;6;4;2;2;2	3;3;2;2;1;1;1;0	3;3;2;2;1;1;1;0	FALSE	Histone-binding protein RBBP4;Retinoblastoma-binding protein 4;Retinoblastoma-binding protein p48;Chromatin assembly factor 1 subunit C;Chromatin assembly factor I p48 subunit;CAF-I 48 kDa subunit;CAF-I p48;Nucleosome-remodeling factor subunit RBAP48;cDNA FLJ53908, highly similar to Histone-binding protein RBBP4	RBBP4;RBAP48	Histone-binding protein RBBP4;46 kDa protein;retinoblastoma binding protein 4 isoform b;retinoblastoma binding protein 4 isoform c;Protein	Q09028;B2R6G9;B4DRH0;B4DRT0	RBBP4_HUMAN;B4DRH0_HUMAN	ENST00000373493;ENST00000401893	OTTHUMP00000009691;OTTHUMP00000009734;OTTHUMP00000197566;OTTHUMP00000197568;OTTHUMP00000009735	NP_005601;NP_001128727;NP_001128728	PF00400	WD40	WD domain, G-beta repeat	GO:0005634;GO:0043226;GO:0043227;GO:0043229;GO:0043231;GO:0044424;GO:0044464	nucleus;organelle;membrane-bounded organelle;intracellular organelle;intracellular membrane-bounded organelle;intracellular part;cell part	GO:0005488;GO:0005515	binding;protein binding	GO:0006139;GO:0006259;GO:0006260;GO:0006325;GO:0006338;GO:0006350;GO:0006355;GO:0006807;GO:0006996;GO:0007049;GO:0008152;GO:0008285;GO:0009058;GO:0009059;GO:0009889;GO:0009987;GO:0010468;GO:0010556;GO:0016043;GO:0016568;GO:0019219;GO:0019222;GO:0031323;GO:0031326;GO:0034645;GO:0034960;GO:0034961;GO:0042127;GO:0043170;GO:0043283;GO:0043284;GO:0044237;GO:0044238;GO:0044249;GO:0044260;GO:0045449;GO:…	nucleobase, nucleoside, nucleotide and nucleic acid metabolic process;DNA metabolic process;DNA replication;chromatin organization;chromatin remodeling;transcription;regulation of transcription, DNA-dependent;nitrogen compound metabolic process	hsa:5928			K10752	8	8	9	15	3	3	5	3	3	5	24	13.4	13.4	47.655	425	3			3
500	789;1009;1872;2013;2105;2849;3789;4454;4670;4693;5126	578;627;628	6;132;252	IPI00395865.4;IPI00646512.1;IPI00879702.1;IPI00552530.2;IPI00647914.3	11;10;9;9;3	11;10;9;9;3	6;5;4;5;1	FALSE	Histone-binding protein RBBP7;Retinoblastoma-binding protein 7;Retinoblastoma-binding protein p46;Histone acetyltransferase type B subunit 2;Nucleosome-remodeling factor subunit RBAP46;cDNA FLJ77317, highly similar to Homo sapiens retinoblastoma binding protein 7 (RBBP7), mRNA;Retinoblastoma binding protein 7	RBBP7;RBAP46;RP11-716A19.5-008;RP11-716A19.5-010;RP11-716A19.5-004	Histone-binding protein RBBP7;Retinoblastoma binding protein 7;Retinoblastoma binding protein 7;Retinoblastoma binding protein 7	Q16576;Q5JNZ9;Q6FHQ0;A8K6A2;Q5JP00;B0R0W4;Q5JP01	RBBP7_HUMAN;A8K6A2_HUMAN;B0R0W4_HUMAN;Q5JP01_HUMAN	ENST00000330735;ENST00000380084;ENST00000404022;ENST00000380085	OTTHUMP00000022992;OTTHUMP00000022994;OTTHUMP00000197565;OTTHUMP00000022991	NP_002884	PF00400	WD40	WD domain, G-beta repeat	GO:0000118;GO:0016581;GO:0016585;GO:0017053;GO:0032991;GO:0043234;GO:0044422;GO:0044424;GO:0044428;GO:0044446;GO:0044451;GO:0044464	histone deacetylase complex;NuRD complex;chromatin remodeling complex;transcriptional repressor complex;macromolecular complex;protein complex;organelle part;intracellular part;nuclear part;intracellular organelle part;nucleoplasm part;cell part	GO:0005488;GO:0005515;GO:0016564;GO:0030528	binding;protein binding;transcription repressor activity;transcription regulator activity	GO:0006139;GO:0006259;GO:0006260;GO:0006325;GO:0006350;GO:0006807;GO:0006996;GO:0007275;GO:0008152;GO:0008283;GO:0009058;GO:0009059;GO:0009987;GO:0016043;GO:0016568;GO:0032501;GO:0032502;GO:0034645;GO:0034960;GO:0034961;GO:0043170;GO:0043283;GO:0043284;GO:0044237;GO:0044238;GO:0044249;GO:0044260;GO:0051276;GO:0000122;GO:0006355;GO:0006357;GO:0009889;GO:0009890;GO:0009892;GO:0010468;GO:0010556;GO:…	nucleobase, nucleoside, nucleotide and nucleic acid metabolic process;DNA metabolic process;DNA replication;chromatin organization;transcription;nitrogen compound metabolic process;organelle organization;multicellular organismal development	hsa:5931			K11659	5	11	13	20	11	13	20	6	7	10	38.8	38.8	28.2	47.82	425	3			15
545	322;466;591;592;1216;4227;4335;5014;5167	686;687	162;213	IPI00472882.1	9	9	1	FALSE	HLA class I histocompatibility antigen, A-68 alpha chain;MHC class I antigen A*68;Aw-68;A-28	HLA-A;HLAA	HLA class I histocompatibility antigen, A-68 alpha chain	P01891;B1PKZ2	1A68_HUMAN	ENST00000383605;ENST00000383619			PF07654;PF00129;PF06623	C1-set;MHC_I;MHC_I_C	Immunoglobulin C1-set domain;Class I Histocompatibility antigen, domains alpha 1 and 2;MHC_I C-terminus	GO:0016021;GO:0031224;GO:0032991;GO:0042611;GO:0042612;GO:0043234;GO:0044425;GO:0044459;GO:0044464	integral to membrane;intrinsic to membrane;macromolecular complex;MHC protein complex;MHC class I protein complex;protein complex;membrane part;plasma membrane part;cell part			GO:0002376;GO:0002474;GO:0006955;GO:0019882;GO:0044419;GO:0048002;GO:0050896;GO:0051704	immune system process;antigen processing and presentation of peptide antigen via MHC class I;immune response;antigen processing and presentation;interspecies interaction between organisms;antigen processing and presentation of peptide antigen					1	9	9	14	9	9	14	1	1	1	33.7	33.7	3.6	40.908	365	3			12
109	3885			IPI00877788.1;IPI00011756.6;IPI00877633.1;IPI00903304.1	1;1;1;1	1;1;1;1	1;1;1;1	FALSE	Homeobox protein Meis1;Putative uncharacterized protein MEIS1;cDNA FLJ40855 fis, clone TRACH2016317, highly similar to HOMEOBOX PROTEIN MEIS1	MEIS1	Isoform 2 of Homeobox protein Meis1;Isoform 1 of Homeobox protein Meis1;Meis1, myeloid ecotropic viral integration site 1 homolog (Mouse), isoform CRA_b;cDNA FLJ40855 fis, clone TRACH2016317, highly similar to HOMEOBOX PROTEIN MEIS1	O00470-2;O00470;O00470-1;B2RC57;Q8IZZ2;Q4G0U8;Q53R57;Q53RD5;Q9HCQ4;B3KUX4	MEIS1_HUMAN;Q53R57_HUMAN;B3KUX4_HUMAN	ENST00000272369;ENST00000398506;ENST00000407092;ENST00000402908	OTTHUMP00000198326;OTTHUMP00000198324;OTTHUMP00000198325	NP_002389	PF00046	Homeobox	Homeobox domain	GO:0005634;GO:0043226;GO:0043227;GO:0043229;GO:0043231;GO:0044424;GO:0044464	nucleus;organelle;membrane-bounded organelle;intracellular organelle;intracellular membrane-bounded organelle;intracellular part;cell part	GO:0003676;GO:0003677;GO:0003700;GO:0003702;GO:0005488;GO:0030528;GO:0043565	nucleic acid binding;DNA binding;transcription factor activity;RNA polymerase II transcription factor activity;binding;transcription regulator activity;sequence-specific DNA binding	GO:0006139;GO:0006350;GO:0006355;GO:0006807;GO:0007275;GO:0008152;GO:0009058;GO:0009059;GO:0009889;GO:0009987;GO:0010468;GO:0010556;GO:0019219;GO:0019222;GO:0031323;GO:0031326;GO:0032501;GO:0032502;GO:0034645;GO:0034960;GO:0034961;GO:0043170;GO:0043283;GO:0043284;GO:0044237;GO:0044238;GO:0044249;GO:0044260;GO:0045449;GO:0050789;GO:0050794;GO:0051171;GO:0051252;GO:0060255;GO:0065007;GO:0080090	nucleobase, nucleoside, nucleotide and nucleic acid metabolic process;transcription;regulation of transcription, DNA-dependent;nitrogen compound metabolic process;multicellular organismal development;metabolic process;biosynthetic process	hsa:4211				4	1	1	1	1	1	1	1	1	1	2.6	2.6	2.6	50.575	463	3			1
509	1631			IPI00398625.5;IPI00787362.2;IPI00887022.1	1;1;1	1;1;1	1;1;1	FALSE	Hornerin	HRNR;S100A18	Hornerin;similar to Hornerin;similar to hornerin	Q86YZ3;Q5DT20;Q5U1F4;Q5W8V9	HORN_HUMAN	ENST00000368801	OTTHUMP00000014118	NP_001009931;XP_001127437;XP_001721581	PF01023;PF10578	S_100;SVS_QK	S-100/ICaBP type calcium binding domain;Seminal vesicle protein repeat			GO:0005488;GO:0005509;GO:0005515;GO:0043167;GO:0043169;GO:0046872	binding;calcium ion binding;protein binding;ion binding;cation binding;metal ion binding	GO:0031424;GO:0032502	keratinization;developmental process	hsa:388697				3	1	1	1	1	1	1	1	1	1	1.7	1.7	1.7	282.39	2850	2		1
573	1666			IPI00747237.1;IPI00784265.1	1;1	1;1	1;1	FALSE	HSPC185;cDNA FLJ51327, highly similar to Protein CGI-117	NOP16;HSPC111;hCG_1980223	HSPC185;HSPC111 protein	Q9P0T8;B4DV13;Q05D05;Q6PIM0	Q9P0T8_HUMAN;B4DV13_HUMAN	ENST00000341213			PF09420	Nop16	Ribosome biogenesis protein Nop16											2	1	1	1	1	1	1	1	1	1	4.7	4.7	4.7	26.782	236	2		1
71	3362			IPI00007166.3	1	1	1	FALSE	Immediate early response 3-interacting protein 1	IER3IP1;HSPC039	Immediate early response 3-interacting protein 1	Q9Y5U9	IR3IP_HUMAN	ENST00000256433	OTTHUMP00000073624;OTTHUMP00000163487	NP_057181	PF08571	Yos1	Yos1-like	GO:0005789;GO:0005794;GO:0016020;GO:0016021;GO:0031090;GO:0031224;GO:0043226;GO:0043227;GO:0043229;GO:0043231;GO:0044422;GO:0044424;GO:0044425;GO:0044432;GO:0044444;GO:0044446;GO:0044464	endoplasmic reticulum membrane;Golgi apparatus;membrane;integral to membrane;organelle membrane;intrinsic to membrane;organelle;membrane-bounded organelle;intracellular organelle;intracellular membrane-bounded organelle;organelle part;intracellular part					hsa:51124				1	1	1	2	1	1	2	1	1	2	24.4	24.4	24.4	8.9687	82	1	1
356	3172	428	2029	IPI00183913.4;IPI00478293.5;IPI00795608.2	1;1;1	1;1;1	1;1;1	TRUE	Immunoglobulin superfamily member 10;Calvaria mechanical force protein 608	IGSF10;CMF608	Isoform 1 of Immunoglobulin superfamily member 10;Isoform 2 of Immunoglobulin superfamily member 10;Isoform 3 of Immunoglobulin superfamily member 10	Q6WRI0-1;Q6WRI0;Q6ZRK5;Q6WRI0-2;Q6WRI0-3	IGS10_HUMAN	ENST00000282466;ENST00000358179	OTTHUMP00000066008;OTTHUMP00000173257;OTTHUMP00000178891;OTTHUMP00000173258;OTTHUMP00000178890	NP_849144	PF07679;PF00047;PF00560;PF01462	I-set;ig;LRR_1;LRRNT	Immunoglobulin I-set domain;Immunoglobulin domain;Leucine Rich Repeat;Leucine rich repeat N-terminal domain	GO:0005576	extracellular region	GO:0005488;GO:0005515	binding;protein binding	GO:0001503;GO:0009987;GO:0030154;GO:0032502;GO:0048869	ossification;cellular process;cell differentiation;developmental process;cellular developmental process	hsa:285313				3	1	1	1	1	1	1	1	1	1	0.6	0.6	0.6	290.83	2623	5
80	2366;3273	130	89	IPI00303726.3;IPI00008922.3;IPI00873794.1;IPI00914923.1;IPI00300620.4;IPI00871741.1	2;2;2;2;2;2	2;2;2;2;2;2	2;2;2;2;2;2	FALSE	Interferon-induced transmembrane protein 3;Interferon-inducible protein 1-8U;Interferon-induced transmembrane protein 2;Interferon-inducible protein 1-8D;IFITM2 protein;Interferon-induced transmembrane protein 1;Interferon-inducible protein 9-27;Interferon-induced protein 17;Leu-13 antigen;Putative uncharacterized protein IFITM1	IFITM3;IFITM2;IFITM1;CD225;IFI17	Interferon-induced transmembrane protein 3;Interferon-induced transmembrane protein 2;interferon induced transmembrane protein 2;15 kDa protein;Interferon-induced transmembrane protein 1;Putative uncharacterized protein IFITM1 (Fragment)	Q01628;Q53Y76;Q01629;Q6IBB0;Q6FH82;P13164;Q53XZ0;A8MX58	IFM3_HUMAN;IFM2_HUMAN;Q6FH82_HUMAN;IFM1_HUMAN;A8MX58_HUMAN	ENST00000270031;ENST00000399808;ENST00000327366;ENST00000399817;ENST00000328221;ENST00000408968;ENST00000399815		NP_066362;NP_006426;NP_003632	PF04505	CD225	Interferon-induced transmembrane protein	GO:0005794;GO:0005886;GO:0016020;GO:0016021;GO:0031224;GO:0043226;GO:0043227;GO:0043229;GO:0043231;GO:0044424;GO:0044425;GO:0044444;GO:0044464	Golgi apparatus;plasma membrane;membrane;integral to membrane;intrinsic to membrane;organelle;membrane-bounded organelle;intracellular organelle;intracellular membrane-bounded organelle;intracellular part;membrane part;cytoplasmic part;cell part	GO:0005488;GO:0005515;GO:0004871;GO:0005057;GO:0060089	binding;protein binding;signal transducer activity;receptor signaling protein activity;molecular transducer activity	GO:0002376;GO:0006955;GO:0009607;GO:0050896;GO:0007154;GO:0007165;GO:0007166;GO:0008285;GO:0009987;GO:0042127;GO:0048519;GO:0048523;GO:0050789;GO:0050794;GO:0065007	immune system process;immune response;response to biotic stimulus;response to stimulus;cell communication;signal transduction;cell surface receptor linked signal transduction;negative regulation of cell proliferation;cellular process	hsa:10410;hsa:8519			K06566	6	2	3	5	2	3	5	2	3	5	12.8	12.8	12.8	14.632	133	1	4
586	3559	743	2270	IPI00854845.2	1	1	1	TRUE	Interferon-induced very large GTPase 1	GVIN1	Interferon-induced very large GTPase 1	Q7Z2Y8	GVIN1_HUMAN	ENST00000339980			PF05879	RHD3	Root hair defective 3 GTP-binding protein (RHD3)	GO:0005634;GO:0005829;GO:0043226;GO:0043227;GO:0043229;GO:0043231;GO:0044424;GO:0044444;GO:0044464	nucleus;cytosol;organelle;membrane-bounded organelle;intracellular organelle;intracellular membrane-bounded organelle;intracellular part;cytoplasmic part;cell part	GO:0000166;GO:0005488;GO:0005525;GO:0017076;GO:0019001;GO:0032553;GO:0032555;GO:0032561	nucleotide binding;binding;GTP binding;purine nucleotide binding;guanyl nucleotide binding;ribonucleotide binding;purine ribonucleotide binding;guanyl ribonucleotide binding							1	1	1	1	1	1	1	1	1	1	0.5	0.5	0.5	279.04	2422	4		1
81	56;256;523;761;2112;2227;2279;2398;2695;3053;3970;4186	131;132	237;332	IPI00008963.1	12	12	12	FALSE	Interferon-stimulated 20 kDa exonuclease-like 2	ISG20L2;HSD38;HSD-38	Interferon-stimulated 20 kDa exonuclease-like 2	Q9H9L3	I20L2_HUMAN	ENST00000313146;ENST00000368219	OTTHUMP00000038733;OTTHUMP00000038734	NP_112242	PF00929	Exonuc_X-T	Exonuclease	GO:0005730;GO:0043226;GO:0043228;GO:0043229;GO:0043232;GO:0044422;GO:0044424;GO:0044428;GO:0044446;GO:0044464	nucleolus;organelle;non-membrane-bounded organelle;intracellular organelle;intracellular non-membrane-bounded organelle;organelle part;intracellular part;nuclear part;intracellular organelle part;cell part	GO:0003676;GO:0003824;GO:0004518;GO:0004527;GO:0005488;GO:0005515;GO:0016787;GO:0016788	nucleic acid binding;catalytic activity;nuclease activity;exonuclease activity;binding;protein binding;hydrolase activity;hydrolase activity, acting on ester bonds	GO:0009987;GO:0022613;GO:0042254;GO:0044085	cellular process;ribonucleoprotein complex biogenesis;ribosome biogenesis;cellular component biogenesis	hsa:81875			K01175	1	12	12	17	12	12	17	12	12	17	42.8	42.8	42.8	39.153	353	3			12
436	290;1594;3398;4846	124	152	IPI00298622.1	4	2	2	FALSE	Intestinal alkaline phosphatase	ALPI	Intestinal alkaline phosphatase	P09923;B2R7Y4	PPBI_HUMAN	ENST00000295463	OTTHUMP00000164357	NP_001622	PF00245	Alk_phosphatase	Alkaline phosphatase	GO:0005886;GO:0016020;GO:0016021;GO:0031224;GO:0031225;GO:0044425;GO:0044464	plasma membrane;membrane;integral to membrane;intrinsic to membrane;anchored to membrane;membrane part;cell part	GO:0000287;GO:0003824;GO:0004035;GO:0005488;GO:0005515;GO:0008270;GO:0016787;GO:0016788;GO:0016791;GO:0042578;GO:0043167;GO:0043169;GO:0046872;GO:0046914	magnesium ion binding;catalytic activity;alkaline phosphatase activity;binding;protein binding;zinc ion binding;hydrolase activity;hydrolase activity, acting on ester bonds;phosphatase activity;phosphoric ester hydrolase activity;ion binding	GO:0006793;GO:0006796;GO:0008152;GO:0009987;GO:0016310;GO:0044237	phosphorus metabolic process;phosphate metabolic process;metabolic process;cellular process;phosphorylation;cellular metabolic process	hsa:248	ko00790;ko00361;ko02020	Folate biosynthesis;gamma-Hexachlorocyclohexane degradation;Two-component system	K01077	1	4	5	7	2	2	4	2	2	4	11	6.1	6.1	56.811	528	5
432	435;1308;2652;3773;4280;4661			IPI00297572.5;IPI00796835.1	6;1	5;1	5;1	FALSE	Intron-binding protein aquarius;Intron-binding protein of 160 kDa	AQR;KIAA0560	Intron-binding protein aquarius	O60306;A5YKK3;A8K6F0;B0AZM4	AQR_HUMAN	ENST00000156471	OTTHUMP00000176166	NP_055506				GO:0005681;GO:0030529;GO:0032991;GO:0044422;GO:0044424;GO:0044428;GO:0044446;GO:0044464	spliceosomal complex;ribonucleoprotein complex;macromolecular complex;organelle part;intracellular part;nuclear part;intracellular organelle part;cell part	GO:0003676;GO:0003723;GO:0005488	nucleic acid binding;RNA binding;binding	GO:0006139;GO:0006396;GO:0006397;GO:0006807;GO:0008152;GO:0008380;GO:0009987;GO:0016070;GO:0016071;GO:0034960;GO:0043170;GO:0043283;GO:0044237;GO:0044238;GO:0044260	nucleobase, nucleoside, nucleotide and nucleic acid metabolic process;RNA processing;mRNA processing;nitrogen compound metabolic process;metabolic process;RNA splicing;cellular process;RNA metabolic process;mRNA metabolic process	hsa:9716				2	6	6	9	5	5	6	5	5	6	4.8	4.4	4.4	171.38	1486	7
156	1254			IPI00017283.2	1	1	1	FALSE	Isoleucyl-tRNA synthetase, mitochondrial;Isoleucine--tRNA ligase	IARS2	Isoleucyl-tRNA synthetase, mitochondrial	Q9NSE4;A8K5W7;B2RPG8	SYIM_HUMAN	ENST00000302637	OTTHUMP00000035401	NP_060530	PF08264;PF00133;PF06827	Anticodon_1;tRNA-synt_1;zf-FPG_IleRS	Anticodon-binding domain;tRNA synthetases class I (I, L, M and V);Zinc finger found in FPG and IleRS	GO:0005759;GO:0044422;GO:0044424;GO:0044429;GO:0044444;GO:0044446;GO:0044464	mitochondrial matrix;organelle part;intracellular part;mitochondrial part;cytoplasmic part;intracellular organelle part;cell part	GO:0000166;GO:0001882;GO:0001883;GO:0003824;GO:0004812;GO:0004822;GO:0005488;GO:0005524;GO:0008270;GO:0016874;GO:0016875;GO:0016876;GO:0017076;GO:0030554;GO:0032553;GO:0032555;GO:0032559;GO:0043167;GO:0043169;GO:0046872;GO:0046914	nucleotide binding;nucleoside binding;purine nucleoside binding;catalytic activity;aminoacyl-tRNA ligase activity;isoleucine-tRNA ligase activity;binding;ATP binding;zinc ion binding;ligase activity;ligase activity, forming carbon-oxygen bonds	GO:0006082;GO:0006139;GO:0006399;GO:0006418;GO:0006428;GO:0006519;GO:0006520;GO:0006807;GO:0008152;GO:0009308;GO:0009987;GO:0016070;GO:0019752;GO:0034660;GO:0034960;GO:0042180;GO:0043038;GO:0043039;GO:0043170;GO:0043283;GO:0043436;GO:0044106;GO:0044237;GO:0044238;GO:0044260	organic acid metabolic process;nucleobase, nucleoside, nucleotide and nucleic acid metabolic process;tRNA metabolic process;tRNA aminoacylation for protein translation;isoleucyl-tRNA aminoacylation;cellular amino acid and derivative metabolic process	hsa:55699	ko00290;ko00970	Valine, leucine and isoleucine biosynthesis;Aminoacyl-tRNA biosynthesis	K01870	1	1	1	1	1	1	1	1	1	1	1.1	1.1	1.1	113.79	1012	6
0	78;79;109;227;539;1001;1664;2051;2154;2443;2579;2746;3344;3462;3515;3518;3706;3709;4023;4062;4150;4151;4152;4352;4724;4902;5047	0;1;2;3;4	150;271;291;306;321	CON_00009865.2;IPI00009865.2;IPI00884222.1;CON_00798492.2;CON_IPI00418663.3;IPI00418663.3;CON_00703407.2;CON_IPI00328103.3;IPI00328103.3;CON_IPI00004550.5;IPI00004550.5;CON_IPI00375911.2;IPI00375911.2;CON_00849205.1;CON_18266793;IPI00796992.1;IPI00375910.2;CON_IPI00375910.2;CON_6685565;IPI00008692.1;IPI00297641.1;CON_18266794;CON_00131382.4;IPI00294649.5;CON_00122281.2;IPI00329240.3;CON_6016414;I…	27;27;20;8;3;3;3;3;3;2;2;2;2;1;1;1;1;1;1;1;1;1;1;1;1;1;1;1;1;1;1;1;1;1;1;1;1;1;1;1;1;1;1;1;1;1	27;27;20;8;3;3;3;3;3;2;2;2;2;1;1;1;1;1;1;1;1;1;1;1;1;1;1;1;1;1;1;1;1;1;1;1;1;1;1;1;1;1;1;1;1;1	24;24;17;5;1;1;1;1;1;0;0;1;1;0;0;0;0;0;0;0;0;0;0;0;0;0;0;0;0;0;0;0;0;0;0;0;0;0;0;0;0;0;0;0;0;0	FALSE	Keratin, type I cytoskeletal 10;Cytokeratin-10;Keratin-10	KRT10;KPP	>IPI:CON_00009865.2|SWISS-PROT:P13645 Tax_Id=9606 Gene_Symbol=KRT10 Keratin, type I cytoskeletal 10;Keratin, type I cytoskeletal 10;Similar to Keratin, type I cytoskeletal 10	P13645	K1C10_HUMAN	ENST00000269576	OTTHUMP00000165049;OTTHUMP00000181319	NP_000412	PF00038	Filament	Intermediate filament protein	GO:0005882;GO:0044422;GO:0044424;GO:0044430;GO:0044446;GO:0044464	intermediate filament;organelle part;intracellular part;cytoskeletal part;intracellular organelle part;cell part	GO:0005198;GO:0005488;GO:0005515;GO:0030280	structural molecule activity;binding;protein binding;structural constituent of epidermis	GO:0008544;GO:0009888;GO:0032502;GO:0048856	epidermis development;tissue development;developmental process;anatomical structure development	hsa:3858			K07604	46	27	33	33	27	33	33	24	29	29	46.9	46.9	42.3	59.51	593	3.17	21	26	26	19
5	226;2443;2585;3345;3919;4723;4902	4	119	CON_00384444.5;IPI00384444.5;IPI00217963.3;CON_00217963.3;CON_IPI00217963.3;CON_00468696.3;CON_IPI00468696.3;CON_00230365.5;CON_IPI00230365.5;CON_00450768.7;CON_IPI00450768.7;IPI00450768.7;IPI00747707.2;CON_00225378.3;IPI00290077.2;CON_IPI00290077.1;IPI00791852.1;IPI00792454.1;IPI00789750.1;IPI00789324.3;CON_00131209.3;CON_IPI00131209.3;CON_IPI00874585.1;CON_00112947.1;IPI00479145.2;CON_IPI004791…	7;7;5;5;5;5;5;5;5;5;5;5;5;4;4;4;4;4;4;3;3;3;3;3;3;3;3;3;2;2;2;2;2;2;2;2;2;2;2;2;1;1;1;1;1;1;1;1;1;1;1;1;1;1;1;1;1	5;5;3;3;3;4;4;4;4;4;4;4;4;2;3;3;3;4;2;2;1;1;1;2;2;2;2;2;2;2;1;1;2;1;1;1;2;1;1;1;1;1;1;1;1;1;1;1;1;1;1;1;1;1;1;1;1	3;3;1;1;1;2;2;3;3;3;3;3;3;1;1;1;3;3;2;1;0;0;0;1;1;1;2;1;1;1;0;0;1;0;1;1;1;0;0;0;1;1;1;0;0;0;0;0;0;1;0;0;0;0;0;0;0	FALSE	Keratin, type I cytoskeletal 14;Cytokeratin-14;Keratin-14;Keratin, type I cytoskeletal 16;Cytokeratin-16;Keratin-16;Keratin, type I cytoskeletal 42;Cytokeratin-42;Keratin-42;Type I keratin Ka22;Keratin-17n;Keratin, type I cytoskeletal 17;Cytokeratin-17;Keratin-17;39.1;Radiated keratinocyte mRNA 266 (keratin-related protein);Keratin, type I cytoskeletal 15;Cytokeratin-15;Keratin-15	KRT14;KRT16;KRT16A;Krt42;Ka22;Krt17;Krt1-17;KRT17;KRT15;KRTB	>IPI:CON_00384444.5|SWISS-PROT:P02533 Tax_Id=9606 Gene_Symbol=KRT14 Keratin, type I cytoskeletal 14;Keratin, type I cytoskeletal 14;Keratin, type I cytoskeletal 16;>IPI:CON_00217963.3|SWISS-PROT:P08779 Tax_Id=9606 Gene_Symbol=KRT16 Keratin, type I cytoskel	P02533;P08779;A8K488;Q16195;Q6IFX2;Q9QWL7;Q04695;Q14666;A2A4G1;P19012;B3KQY1;B3KVF5	K1C14_HUMAN;K1C16_HUMAN;K1C42_MOUSE;K1C17_MOUSE;K1C17_HUMAN;Q14666_HUMAN;K1C15_HUMAN	ENST00000167586;ENST00000301653;ENSMUST00000017270;ENSMUST00000080893;ENST00000326333;ENST00000340966;ENST00000254043;ENST00000393976	OTTHUMP00000164624;OTTHUMP00000183330;OTTHUMP00000164740;OTTHUMP00000183331;OTTHUMP00000164770;OTTHUMP00000183332;OTTHUMP00000164634;OTTHUMP00000165060;OTTHUMP00000183326;OTTHUMP00000181308;OTTHUMP00000181311;OTTHUMP00000183329	NP_000517;NP_005548;NP_000413;NP_002266	PF00038	Filament	Intermediate filament protein	GO:0005634;GO:0005737;GO:0005882;GO:0043226;GO:0043227;GO:0043229;GO:0043231;GO:0044422;GO:0044424;GO:0044430;GO:0044446;GO:0044464;GO:0045095	nucleus;cytoplasm;intermediate filament;organelle;membrane-bounded organelle;intracellular organelle;intracellular membrane-bounded organelle;organelle part;intracellular part;cytoskeletal part;intracellular organelle part;cell part;keratin filament	GO:0005198;GO:0005200;GO:0005488;GO:0005515	structural molecule activity;structural constituent of cytoskeleton;binding;protein binding	GO:0006996;GO:0007010;GO:0008544;GO:0009888;GO:0009987;GO:0010926;GO:0016043;GO:0022607;GO:0032502;GO:0045103;GO:0045104;GO:0045109;GO:0045110;GO:0048856;GO:0008283;GO:0001558;GO:0002009;GO:0006417;GO:0009653;GO:0009889;GO:0009891;GO:0009893;GO:0010468;GO:0010556;GO:0010557;GO:0010604;GO:0010608;GO:0019222;GO:0030307;GO:0031323;GO:0031325;GO:0031326;GO:0031328;GO:0031424;GO:0032268;GO:0032270;GO:…	organelle organization;cytoskeleton organization;epidermis development;tissue development;cellular process;anatomical structure formation;cellular component organization;cellular component assembly;developmental process;intermediate filament-based process	hsa:3861;hsa:3868;mmu:68239;mmu:16667;hsa:3872;hsa:3866			K07604	57	7	8	8	5	5	5	3	3	3	13.6	10.2	5.7	51.621	472	2.14	3	1	2	1
2	625;929;1341;1476;1491;1492;1793;1794;2052;2139;2288;3262;3525;3615;3630;3726;3966;4189;4404;4837	5;6;7;8	157;245;269;326	CON_00019359.3;IPI00019359.3	20;20	20;20	20;20	FALSE	Keratin, type I cytoskeletal 9;Cytokeratin-9;Keratin-9	KRT9	>IPI:CON_00019359.3|SWISS-PROT:P35527 Tax_Id=9606 Gene_Symbol=KRT9 Keratin, type I cytoskeletal 9;Keratin, type I cytoskeletal 9	P35527	K1C9_HUMAN	ENST00000246662	OTTHUMP00000164967;OTTHUMP00000181348	NP_000217	PF00038	Filament	Intermediate filament protein	GO:0005737;GO:0005882;GO:0044422;GO:0044424;GO:0044430;GO:0044446;GO:0044464	cytoplasm;intermediate filament;organelle part;intracellular part;cytoskeletal part;intracellular organelle part;cell part	GO:0005198;GO:0005200;GO:0005488;GO:0005515	structural molecule activity;structural constituent of cytoskeleton;binding;protein binding	GO:0006996;GO:0007010;GO:0008544;GO:0009888;GO:0009987;GO:0016043;GO:0032502;GO:0043588;GO:0045103;GO:0045104;GO:0045109;GO:0048856	organelle organization;cytoskeleton organization;epidermis development;tissue development;cellular process;cellular component organization;developmental process;skin development;intermediate filament-based process	hsa:3857			K07604	2	20	24	24	20	24	24	20	24	24	52.3	52.3	52.3	62.129	623	3.24	23	21	14	9
4	90;795;1241;1242;1339;1475;1659;1680;1978;2472;2824;2856;2857;2973;2974;3379;3380;3383;3430;3641;3965;4018;4019;4033;4070;4071;4336;4337;4397;4422;4423;5039;5044	9;10;11	259;262;469	IPI00220327.3;CON_00220327.3;CON_00462140.1;IPI00376379.4;CON_IPI00376379.3;IPI00793202.1;CON_IPI00748057.2;IPI00748057.2;CON_00347110.2;CON_00468956.4	33;33;3;2;2;2;2;2;1;1	33;33;3;2;2;2;2;2;1;1	21;21;0;0;0;0;0;0;0;0	FALSE	Keratin, type II cytoskeletal 1;Cytokeratin-1;Keratin-1;67 kDa cytokeratin;Hair alpha protein	KRT1;KRTA	Keratin, type II cytoskeletal 1;>IPI:CON_00220327.3|SWISS-PROT:P04264 Tax_Id=9606 Gene_Symbol=KRT1 Keratin, type II cytoskeletal 1	P04264;B2RA01	K2C1_HUMAN	ENST00000252244	OTTHUMP00000167602	NP_006112	PF00038	Filament	Intermediate filament protein	GO:0005886;GO:0016020;GO:0044464	plasma membrane;membrane;cell part	GO:0004871;GO:0004872;GO:0005198;GO:0005200;GO:0005488;GO:0005515;GO:0005529;GO:0030246;GO:0060089	signal transducer activity;receptor activity;structural molecule activity;structural constituent of cytoskeleton;binding;protein binding;sugar binding;carbohydrate binding;molecular transducer activity	GO:0001867;GO:0002252;GO:0002253;GO:0002376;GO:0002541;GO:0002682;GO:0002684;GO:0006950;GO:0006952;GO:0006955;GO:0006956;GO:0006959;GO:0006979;GO:0008152;GO:0008544;GO:0009888;GO:0016485;GO:0019538;GO:0022603;GO:0030193;GO:0030195;GO:0032101;GO:0032502;GO:0042221;GO:0042730;GO:0043170;GO:0043283;GO:0044238;GO:0045087;GO:0045765;GO:0048518;GO:0048519;GO:0048583;GO:0048584;GO:0048856;GO:0050776;GO:…	complement activation, lectin pathway;immune effector process;activation of immune response;immune system process;activation of plasma proteins involved in acute inflammatory response;regulation of immune system process	hsa:3848			K07605	10	33	36	36	33	36	36	21	23	23	50.6	50.6	39	66.017	644	3.23	34	39	16	20
3	348;1241;1490;1674;1786;1978;2438;2474;2926;3381;3387;3516;4022;4595;5039;5046;5106			CON_00021304.1;IPI00021304.1;IPI00290078.5;CON_IPI00290078.5;IPI00797452.2;CON_IPI00736200.1;IPI00791653.1;IPI00792970.1	17;17;1;1;1;1;1;1	14;14;1;1;1;1;1;1	10;10;0;0;0;0;1;1	FALSE	Keratin, type II cytoskeletal 2 epidermal;Cytokeratin-2e	KRT2;KRT2A;KRT2E	>IPI:CON_00021304.1|SWISS-PROT:P35908 Tax_Id=9606 Gene_Symbol=KRT2 Keratin, type II cytoskeletal 2 epidermal;Keratin, type II cytoskeletal 2 epidermal	P35908	K22E_HUMAN	ENST00000309680	OTTHUMP00000167603	NP_000414	PF00038	Filament	Intermediate filament protein	GO:0005813;GO:0005815;GO:0005882;GO:0043226;GO:0043228;GO:0043229;GO:0043232;GO:0044422;GO:0044424;GO:0044430;GO:0044444;GO:0044446;GO:0044464;GO:0045095	centrosome;microtubule organizing center;intermediate filament;organelle;non-membrane-bounded organelle;intracellular organelle;intracellular non-membrane-bounded organelle;organelle part;intracellular part;cytoskeletal part;cytoplasmic part	GO:0005198;GO:0005200;GO:0005488;GO:0005515	structural molecule activity;structural constituent of cytoskeleton;binding;protein binding	GO:0001775;GO:0006928;GO:0008283;GO:0009987;GO:0016477;GO:0031424;GO:0032502;GO:0032980;GO:0043616;GO:0048870;GO:0051546	cell activation;cell motion;cell proliferation;cellular process;cell migration;keratinization;developmental process;keratinocyte activation;keratinocyte proliferation;cell motility;keratinocyte migration	hsa:3849			K07605	8	17	17	17	14	14	14	10	10	10	31.5	28.4	22	65.865	645	2.95	10	13	4	5
1	347;1240;1651;2474;3383;3387;3678;5012;5039;5045			CON_00009867.3;IPI00009867.3;IPI00796776.1;IPI00005859.4;CON_IPI00005859.3;CON_IPI00241841.9;IPI00241841.9;CON_00124499.2	10;10;10;4;4;4;4;4	6;6;6;1;1;2;2;1	1;1;1;0;0;0;0;0	FALSE	Keratin, type II cytoskeletal 5;Cytokeratin-5;Keratin-5;58 kDa cytokeratin;cDNA FLJ59922, highly similar to Keratin, type II cytoskeletal 5	KRT5	>IPI:CON_00009867.3|SWISS-PROT:P13647 Tax_Id=9606 Gene_Symbol=KRT5 Keratin, type II cytoskeletal 5;Keratin, type II cytoskeletal 5;cDNA FLJ54081, highly similar to Keratin, type II cytoskeletal 5	P13647;Q9UEK9;B4DL32;B4E1T1	K2C5_HUMAN;B4DL32_HUMAN	ENST00000252242	OTTHUMP00000167613;OTTHUMP00000167614	NP_000415	PF00038	Filament	Intermediate filament protein	GO:0005882;GO:0044422;GO:0044424;GO:0044430;GO:0044446;GO:0044464;GO:0045095	intermediate filament;organelle part;intracellular part;cytoskeletal part;intracellular organelle part;cell part;keratin filament	GO:0005198;GO:0005200;GO:0005488;GO:0005515	structural molecule activity;structural constituent of cytoskeleton;binding;protein binding	GO:0008544;GO:0009888;GO:0032502;GO:0048856	epidermis development;tissue development;developmental process;anatomical structure development	hsa:3852			K07605	8	10	10	10	6	6	6	1	1	1	15.6	10	1.5	62.378	590	1.8	3	6	1
325	2174			IPI00167030.3	1	1	1	FALSE	Keratinocyte-associated protein 2	KRTCAP2;KCP2	Keratinocytes-associated protein 2	Q8N6L1;B2R4Q1	KTAP2_HUMAN	ENST00000295682	OTTHUMP00000015784	NP_776251	PF09775	Keratin_assoc	Keratinocyte-associated protein 2	GO:0016021;GO:0031224;GO:0044425;GO:0044464	integral to membrane;intrinsic to membrane;membrane part;cell part					hsa:200185				1	1	1	1	1	1	1	1	1	1	10.5	10.5	10.5	17.595	162	1	1
152	3266	184	1	IPI00016580.6;IPI00641008.1	1;1	1;1	1;1	TRUE	Kinetochore-associated protein DSN1 homolog;Chromosome 20 open reading frame 172	DSN1;C20orf172;RP3-469A13.1-004	Isoform 1 of Kinetochore-associated protein DSN1 homolog;Chromosome 20 open reading frame 172	Q9H410-1;Q9H410;A8K3X3;B4DWT2;Q4G1A1;Q5JW53	DSN1_HUMAN;Q5JW53_HUMAN	ENST00000373733;ENST00000373745;ENST00000373750	OTTHUMP00000030873;OTTHUMP00000030876	NP_079194	PF08202	Mis12_component	Mis12-Mtw1 protein family	GO:0000444;GO:0005634;GO:0005737;GO:0032991;GO:0043226;GO:0043227;GO:0043229;GO:0043231;GO:0043234;GO:0044422;GO:0044424;GO:0044427;GO:0044446;GO:0044464	MIS12/MIND type complex;nucleus;cytoplasm;macromolecular complex;organelle;membrane-bounded organelle;intracellular organelle;intracellular membrane-bounded organelle;protein complex;organelle part;intracellular part;chromosomal part	GO:0005488;GO:0005515	binding;protein binding	GO:0000280;GO:0006996;GO:0007059;GO:0007067;GO:0009987;GO:0016043;GO:0022402;GO:0022403;GO:0048285;GO:0051301	nuclear division;organelle organization;chromosome segregation;mitosis;cellular process;cellular component organization;cell cycle process;cell cycle phase;organelle fission;cell division	hsa:79980			K11544	2	1	1	1	1	1	1	1	1	1	3.7	3.7	3.7	40.067	356	4				2
279	600;1198;3309;3859;4282;4977			IPI00062558.3;IPI00873434.1;IPI00297926.1;IPI00909055.1;IPI00333243.4	6;6;5;4;2	6;6;5;4;2	6;6;5;4;2	FALSE	KLHDC3 protein;Kelch domain-containing protein 3;Protein Peas;Testis intracellular mediator protein;cDNA FLJ40400 fis, clone TESTI2037103;cDNA FLJ58305, highly similar to Kelch domain-containing protein 3	KLHDC3;PEAS	KLHDC3 protein;Kelch domain-containing protein 3;cDNA FLJ40400 fis, clone TESTI2037103;cDNA FLJ58305, highly similar to Kelch domain-containing protein 3	Q96GH7;Q9BQ90;A8K2W9;Q8N7S8;B4DYA4	Q96GH7_HUMAN;KLDC3_HUMAN;Q8N7S8_HUMAN;B4DYA4_HUMAN	ENST00000394096;ENST00000326974;ENST00000332245	OTTHUMP00000016414	NP_476502	PF01344;PF07646	Kelch_1;Kelch_2	Kelch motif;Kelch motif	GO:0000785;GO:0000790;GO:0005737;GO:0044422;GO:0044424;GO:0044427;GO:0044428;GO:0044446;GO:0044454;GO:0044464	chromatin;nuclear chromatin;cytoplasm;organelle part;intracellular part;chromosomal part;nuclear part;intracellular organelle part;nuclear chromosome part;cell part	GO:0003682;GO:0005488;GO:0005515	chromatin binding;binding;protein binding	GO:0006139;GO:0006259;GO:0006310;GO:0006807;GO:0007131;GO:0008152;GO:0009987;GO:0022402;GO:0034960;GO:0043170;GO:0043283;GO:0044237;GO:0044238;GO:0044260	nucleobase, nucleoside, nucleotide and nucleic acid metabolic process;DNA metabolic process;DNA recombination;nitrogen compound metabolic process;reciprocal meiotic recombination;metabolic process;cellular process;cell cycle process	hsa:116138				5	6	6	6	6	6	6	6	6	6	22.9	22.9	22.9	43.827	389	3			6
32	1354;1934;1969;2395;3830;4544;4569;4575	37	120	IPI00003818.1;IPI00651624.3	8;5	8;5	8;5	FALSE	Kynureninase;L-kynurenine hydrolase;Putative uncharacterized protein KYNU	KYNU	Kynureninase;kynureninase (L-kynurenine hydrolase) isoform b	Q16719;A8K4D5;A8K7T0;B2RCZ5;Q53F63;Q53SY0;Q6I9T2;Q53SX6;Q9BVW3	KYNU_HUMAN;Q53SX6_HUMAN	ENST00000264170;ENST00000409512;ENST00000375773;ENST00000392874	OTTHUMP00000162647	NP_003928;NP_001028170	PF00266	Aminotran_5	Aminotransferase class-V	GO:0000267;GO:0005625;GO:0005739;GO:0005829;GO:0043226;GO:0043227;GO:0043229;GO:0043231;GO:0044424;GO:0044444;GO:0044464;GO:0005737	cell fraction;soluble fraction;mitochondrion;cytosol;organelle;membrane-bounded organelle;intracellular organelle;intracellular membrane-bounded organelle;intracellular part;cytoplasmic part;cell part;cytoplasm	GO:0003824;GO:0005488;GO:0005496;GO:0005515;GO:0008289;GO:0016787;GO:0016822;GO:0016823;GO:0019842;GO:0030170;GO:0030429;GO:0042802;GO:0042803;GO:0046983;GO:0048037;GO:0070279	catalytic activity;binding;steroid binding;protein binding;lipid binding;hydrolase activity;hydrolase activity, acting on acid carbon-carbon bonds;hydrolase activity, acting on acid carbon-carbon bonds, in ketonic substances;vitamin binding	GO:0006082;GO:0006139;GO:0006519;GO:0006520;GO:0006568;GO:0006569;GO:0006575;GO:0006576;GO:0006586;GO:0006725;GO:0006732;GO:0006733;GO:0006753;GO:0006766;GO:0006767;GO:0006769;GO:0006805;GO:0006807;GO:0007584;GO:0008152;GO:0009056;GO:0009058;GO:0009063;GO:0009072;GO:0009074;GO:0009108;GO:0009110;GO:0009117;GO:0009165;GO:0009308;GO:0009310;GO:0009435;GO:0009605;GO:0009820;GO:0009987;GO:0009991;GO:…	organic acid metabolic process;nucleobase, nucleoside, nucleotide and nucleic acid metabolic process;cellular amino acid and derivative metabolic process;cellular amino acid metabolic process;tryptophan metabolic process;tryptophan catabolic process	hsa:8942	ko00380	Tryptophan metabolism	K01556	2	8	8	13	8	8	13	8	8	13	22.6	22.6	22.6	52.351	465	3			12
178	59;60;165;333;334;342;354;385;664;801;802;854;899;1966;2153;2183;2260;2337;2342;2401;2417;2454;2473;2511;2546;2547;2735;2750;2771;2921;2934;2952;2962;3052;3253;3376;3483;3663;3676;3779;3836;3852;3855;3958;4041;4095;4162;4205;4219;4252;4253;4387;4520;4579;4580;4857	213;214;215;216;217;218	187;200;352;371;464;540	IPI00021405.3;IPI00644087.1;IPI00216953.1;IPI00910241.1;IPI00514204.3;IPI00009771.6;IPI00879819.1;IPI00217975.4;IPI00790831.1	56;54;53;44;43;2;2;2;2	56;54;53;44;43;2;2;2;2	4;2;3;4;0;0;0;0;0	FALSE	Lamin-A/C;70 kDa lamin;Renal carcinoma antigen NY-REN-32;Lamin A/C;Progerin;cDNA FLJ56081, highly similar to Lamin-A/C	LMNA;LMN1;RP11-54H19.1-004;RP11-54H19.1-003	Isoform A of Lamin-A/C;Lamin A/C;Isoform ADelta10 of Lamin-A/C;cDNA FLJ56081, highly similar to Lamin-A/C;Lamin A/C	P02545-1;P02545;Q5I6Y4;Q5I6Y6;Q5TCJ2;Q6UYC3;P02545-3;B4DI32;Q5TCJ4	LMNA_HUMAN;Q6UYC3_HUMAN;B4DI32_HUMAN;Q5TCJ4_HUMAN	ENST00000347559;ENST00000361308;ENST00000368300;ENST00000368299;ENST00000292302;ENST00000368298	OTTHUMP00000015848;OTTHUMP00000015845;OTTHUMP00000015844	NP_733821;NP_733822	PF00038;PF00932	Filament;IF_tail	Intermediate filament protein;Intermediate filament tail domain	GO:0005634;GO:0005737;GO:0005882;GO:0005886;GO:0016020;GO:0043226;GO:0043227;GO:0043229;GO:0043231;GO:0044422;GO:0044424;GO:0044430;GO:0044446;GO:0044464	nucleus;cytoplasm;intermediate filament;plasma membrane;membrane;organelle;membrane-bounded organelle;intracellular organelle;intracellular membrane-bounded organelle;organelle part;intracellular part;cytoskeletal part;intracellular organelle part	GO:0005198;GO:0005488;GO:0005515	structural molecule activity;binding;protein binding			hsa:4000			K07611	9	56	63	143	56	63	143	4	4	6	76.1	76.1	14.2	74.139	664	3.94	14	16	29	34
368	59;60;165;333;334;342;385;664;801;802;854;899;1966;2153;2183;2260;2337;2342;2401;2417;2454;2473;2511;2546;2547;2735;2750;2771;2921;2934;2952;2962;3052;3253;3376;3483;3663;3676;3779;3836;3852;3855;3958;4041;4095;4162;4220;4252;4253;4387;4579;4580;4857	213;214;215;216;217;218	187;200;352;371;464;540	IPI00216952.1;IPI00655812.1;IPI00514320.3;IPI00514817.5	53;46;42;42	1;1;1;1	1;1;1;1	FALSE	Lamin-A/C;70 kDa lamin;Renal carcinoma antigen NY-REN-32;Rhabdomyosarcoma antigen MU-RMS-40.12;Lamin A/C;cDNA FLJ55771, highly similar to Lamin-A/C	LMNA;LMN1;RP11-54H19.1-006;RP11-54H19.1-007	Isoform C of Lamin-A/C;Rhabdomyosarcoma antigen MU-RMS-40.12;Lamin A/C;Lamin A/C	P02545-2;P02545;Q5I6Y5;Q5TCJ3;Q8N519;Q3BDU5;Q5TCI9;B4DFR3;Q5TCI8	LMNA_HUMAN;Q3BDU5_HUMAN;Q5TCI9_HUMAN;B4DFR3_HUMAN	ENST00000347559;ENST00000361308;ENST00000368300;ENST00000392355;ENST00000368294;ENST00000368297;ENST00000368301;ENST00000392353	OTTHUMP00000015843;OTTHUMP00000015846;OTTHUMP00000015847	NP_005563	PF00038;PF00932	Filament;IF_tail	Intermediate filament protein;Intermediate filament tail domain	GO:0005634;GO:0005737;GO:0005882;GO:0005886;GO:0016020;GO:0043226;GO:0043227;GO:0043229;GO:0043231;GO:0044422;GO:0044424;GO:0044430;GO:0044446;GO:0044464;GO:0000267;GO:0005626;GO:0005638;GO:0016363;GO:0044428	nucleus;cytoplasm;intermediate filament;plasma membrane;membrane;organelle;membrane-bounded organelle;intracellular organelle;intracellular membrane-bounded organelle;organelle part;intracellular part;cytoskeletal part;intracellular organelle part	GO:0005198;GO:0005488;GO:0005515	structural molecule activity;binding;protein binding	GO:0006996;GO:0006997;GO:0006998;GO:0007276;GO:0007283;GO:0009987;GO:0016043;GO:0016044;GO:0022414;GO:0048232	organelle organization;nucleus organization;nuclear envelope organization;gamete generation;spermatogenesis;cellular process;cellular component organization;membrane organization;reproductive process;male gamete generation	hsa:4000			K07611	4	53	60	138	1	1	1	1	1	1	76.4	4.5	4.5	65.134	572	2.5	1			1
404	3306			IPI00292135.1	1	1	1	FALSE	Lamin-B receptor;Integral nuclear envelope inner membrane protein;LMN2R	LBR	Lamin-B receptor	Q14739;B2R5P3	LBR_HUMAN	ENST00000272163;ENST00000338179	OTTHUMP00000035631	NP_002287;NP_919424	PF01222;PF09465	ERG4_ERG24;LBR_tudor	Ergosterol biosynthesis ERG4/ERG24 family;Lamin-B receptor of TUDOR domain	GO:0005639;GO:0016021;GO:0031224;GO:0031229;GO:0031300;GO:0031301;GO:0044422;GO:0044424;GO:0044425;GO:0044428;GO:0044446;GO:0044453;GO:0044464	integral to nuclear inner membrane;integral to membrane;intrinsic to membrane;intrinsic to nuclear inner membrane;intrinsic to organelle membrane;integral to organelle membrane;organelle part;intracellular part;membrane part;nuclear part	GO:0003676;GO:0003677;GO:0003824;GO:0004871;GO:0004872;GO:0005488;GO:0005515;GO:0005521;GO:0016491;GO:0016627;GO:0016628;GO:0050613;GO:0060089	nucleic acid binding;DNA binding;catalytic activity;signal transducer activity;receptor activity;binding;protein binding;lamin binding;oxidoreductase activity;oxidoreductase activity, acting on the CH-CH group of donors			hsa:3930				1	1	1	1	1	1	1	1	1	1	3.1	3.1	3.1	70.702	615	4				1
249	786;1484;1748;3478;3562;3925			IPI00030131.3;IPI00791301.1;IPI00873716.1;IPI00181409.6;IPI00216230.3;IPI00830089.1;IPI00795693.1;IPI00795286.1	6;5;4;4;3;3;2;1	6;5;4;4;3;3;2;1	6;5;4;4;3;3;2;1	FALSE	Lamina-associated polypeptide 2, isoforms beta/gamma;Thymopoietin, isoforms beta/gamma;Thymopoietin-related peptide isoforms beta/gamma;Thymopoietin;Splenin;Thymopentin;TP5;Lamina-associated polypeptide 2, isoforms beta/gamma variant;Lamina-associated polypeptide 2, isoform alpha;Thymopoietin isoform alpha;Thymopoietin-related peptide isoform alpha;Thymopoietin zeta isoform	TMPO;LAP2	Isoform Beta of Lamina-associated polypeptide 2, isoforms beta/gamma;46 kDa protein;Lamina-associated polypeptide 2, isoforms beta/gamma variant (Fragment);Isoform Gamma of Lamina-associated polypeptide 2, isoforms beta/gamma;Lamina-associated polypeptide	P42167-1;P42167;Q59G12;P42167-2;P42166;A2T926	LAP2B_HUMAN;Q59G12_HUMAN;LAP2A_HUMAN;A2T926_HUMAN	ENST00000261210;ENST00000266732;ENST00000343315;ENST00000393053	OTTHUMP00000168825;OTTHUMP00000168824;OTTHUMP00000168826;OTTHUMP00000168828	NP_001027454;NP_001027455;NP_003267	PF03020;PF08198	LEM;Thymopoietin	LEM domain;Thymopoietin protein	GO:0005637;GO:0005694;GO:0016020;GO:0016021;GO:0019866;GO:0031090;GO:0031224;GO:0031965;GO:0043226;GO:0043228;GO:0043229;GO:0043232;GO:0044422;GO:0044424;GO:0044425;GO:0044428;GO:0044446;GO:0044464;GO:0005635;GO:0031967;GO:0031975;GO:0000785;GO:0044427	nuclear inner membrane;chromosome;membrane;integral to membrane;organelle inner membrane;organelle membrane;intrinsic to membrane;nuclear membrane;organelle;non-membrane-bounded organelle;intracellular organelle	GO:0003676;GO:0003677;GO:0005488;GO:0005515;GO:0005521	nucleic acid binding;DNA binding;binding;protein binding;lamin binding			hsa:7112				8	6	6	7	6	6	7	6	6	7	16.5	16.5	16.5	50.67	454	4				6
[truncated: 367 more rows]
[truncated: 29 more columns]
