# Supplementary material for: A Proteomic Screen for Nucleolar SUMO Targets Shows SUMOylation Modulates the Function of Nop5/Nop58
Source: Mol Cell. 2010 Aug 27;39(4):618–31. doi: 10.1016/j.molcel.2010.07.025 (PMC2938476; doi:10.1016/j.molcel.2010.07.025)
Supplement: Table S2 — Related to Tables 1 and 2 and Figure 1. Excel spreadsheet of “protein groups” file generated by MaxQuant analysis of “inputs,” i.e., mixed SILAC-labeled lysates prior to fractionation and denaturing Ni2+-NTA pull-downs. [file mmc3.xls]

## Sheet: INPUT WHOLE
id	Peptide IDs	Oxidation (M) Site IDs	Oxidation (M) Site Positions	Protein IDs	Peptide Counts (all)	Peptide Counts (razor+unique)	Peptide Counts (unique)	Only identified by site	Protein Names	Gene Names	Protein Descriptions	Uniprot	Uniprot Name	ENSEMBL	VEGA	REFSEQ	Pfam	Pfam Names	Pfam Descriptions	GOCC	GOCC Names	GOMF	GOMF Names	GOBP	GOBP Names	KEGG	KEGG Pathways	KEGG Pathway Names	KEGG Ortholog	Proteins	Peptides (seq)	Peptides (seq/mod)	Peptides (seq/mod/labels)	Razor Peptides (seq)	Razor Peptides (seq/mod)	Razor Peptides (seq/mod/labels)	Unique Peptides (seq)	Unique Peptides (seq/mod)	Unique Peptides (seq/mod/labels)	Peptides (seq) Nuc	Peptides (seq) Who	Razor Peptides (seq) Nuc	Razor Peptides (seq) Who	Unique Peptides (seq) Nuc	Unique Peptides (seq) Who	Sequence Coverage [%]	Unique + Razor Sequence Coverage [%]	Unique Sequence Coverage [%]	Mol. Weight [kDa]
570	25;1389;5786;11748;12969			IPI00019376.6;IPI00872486.1;IPI00550119.7;IPI00871284.1;IPI00644857.1;IPI00843794.1;IPI00744597.2;IPI00216139.3;IPI00873459.1;IPI00153055.7;IPI00549434.2;IPI00658113.1;IPI00374970.4;IPI00658216.1;IPI00479741.2;IPI00872036.1;IPI00658185.1;IPI00022082.7;IPI00376992.5;IPI00787280.1;IPI00412153.3;IPI00872913.1	5;2;2;2;2;2;2;2;1;1;1;1;1;1;1;1;1;1;1;1;1;1	5;2;2;2;2;2;2;2;1;1;1;1;1;1;1;1;1;1;1;1;1;1	5;2;2;2;2;2;2;2;1;1;1;1;1;1;1;1;1;1;1;1;1;1	FALSE	Septin-11	2011-09-01	Septin-11	Q9NVA2;Q4W5G1;Q96KC0;Q9UFY9	SEP11_HUMAN	ENST00000264893		NP_060713	PF00735	Septin	Septin	GO:0001725;GO:0005634;GO:0031105;GO:0032432;GO:0032991;GO:0042641;GO:0043226;GO:0043227;GO:0043229;GO:0043231;GO:0043234;GO:0044422;GO:0044424;GO:0044430;GO:0044444;GO:0044446;GO:0044448;GO:0044464	stress fiber;nucleus;septin complex;actin filament bundle;macromolecular complex;actomyosin;organelle;membrane-bounded organelle;intracellular organelle;intracellular membrane-bounded organelle;protein complex;organelle part;intracellular part	GO:0000166;GO:0005488;GO:0005515;GO:0005525;GO:0017076;GO:0019001;GO:0032553;GO:0032555;GO:0032561	nucleotide binding;binding;protein binding;GTP binding;purine nucleotide binding;guanyl nucleotide binding;ribonucleotide binding;purine ribonucleotide binding;guanyl ribonucleotide binding	GO:0006461;GO:0007049;GO:0009987;GO:0010926;GO:0016043;GO:0022607;GO:0043933;GO:0051259;GO:0051291;GO:0051301;GO:0065003	protein complex assembly;cell cycle;cellular process;anatomical structure formation;cellular component organization;cellular component assembly;macromolecular complex subunit organization;protein oligomerization;protein heterooligomerization;cell division	hsa:55752				22	5	5	6	5	5	6	5	5	6	4	2	4	2	4	2	13.5	13.5	13.5	49.398
801	1215;1485;1623;1809;2210;2542;2889;4623;6733;6805;6940;9666;9833;10860;12914;13400;14090;14356;14371;14618;15353	764	301	IPI00910701.1;IPI00027442.4	21;21	21;21	21;21	FALSE	cDNA FLJ61339, highly similar to Alanyl-tRNA synthetase (EC 6.1.1.7);Alanyl-tRNA synthetase, cytoplasmic;Alanine--tRNA ligase;Renal carcinoma antigen NY-REN-42	AARS	cDNA FLJ61339, highly similar to Alanyl-tRNA synthetase;Alanyl-tRNA synthetase, cytoplasmic	B4DR45;P49588	B4DR45_HUMAN;SYAC_HUMAN	ENST00000261772	OTTHUMP00000080084	NP_001596	PF02272;PF01411;PF07973	DHHA1;tRNA-synt_2c;tRNA_SAD	DHHA1 domain;tRNA synthetases class II (A);Threonyl and Alanyl tRNA synthetase second additional domain	GO:0005737;GO:0044424;GO:0044464;GO:0000267;GO:0005625	cytoplasm;intracellular part;cell part;cell fraction;soluble fraction	GO:0000166;GO:0001882;GO:0001883;GO:0003676;GO:0003824;GO:0004812;GO:0004813;GO:0005488;GO:0005524;GO:0016874;GO:0016875;GO:0016876;GO:0017076;GO:0030554;GO:0032553;GO:0032555;GO:0032559;GO:0000049;GO:0003723	nucleotide binding;nucleoside binding;purine nucleoside binding;nucleic acid binding;catalytic activity;aminoacyl-tRNA ligase activity;alanine-tRNA ligase activity;binding;ATP binding;ligase activity;ligase activity, forming carbon-oxygen bonds	GO:0001101;GO:0001942;GO:0003008;GO:0006082;GO:0006139;GO:0006396;GO:0006399;GO:0006400;GO:0006418;GO:0006419;GO:0006457;GO:0006519;GO:0006520;GO:0006807;GO:0006950;GO:0006984;GO:0006986;GO:0007154;GO:0007165;GO:0007242;GO:0008033;GO:0008152;GO:0008544;GO:0009308;GO:0009451;GO:0009607;GO:0009719;GO:0009888;GO:0009987;GO:0010033;GO:0010243;GO:0010941;GO:0014075;GO:0016070;GO:0019538;GO:0019752;GO:…	response to acid;hair follicle development;system process;organic acid metabolic process;nucleobase, nucleoside, nucleotide and nucleic acid metabolic process;RNA processing;tRNA metabolic process;tRNA modification	hsa:16	ko00252;ko00970	Alanine and aspartate metabolism;Aminoacyl-tRNA biosynthesis	K01872	2	21	22	37	21	22	37	21	22	37	0	21	0	21	0	21	29.8	29.8	29.8	109.29
1497	541;854;2044;2085;4495;4596;7292;7855;8841;10726;11061;11580;12311;12312;12429;12515;13617;13740;14699	1294;1295	401;487	IPI00302238.3	19	19	19	FALSE	Protein AATF;Apoptosis-antagonizing transcription factor;Rb-binding protein Che-1	AATF;CHE1;DED;HSPC277	Protein AATF	Q9NY61;B3KQ26	AATF_HUMAN	ENST00000225402	OTTHUMP00000180713	NP_036270	PF08164	TRAUB	TRAUB (NUC102) domain	GO:0005730;GO:0005813;GO:0005815;GO:0005912;GO:0005924;GO:0005925;GO:0030054;GO:0030055;GO:0043226;GO:0043228;GO:0043229;GO:0043232;GO:0044422;GO:0044424;GO:0044425;GO:0044428;GO:0044430;GO:0044444;GO:0044446;GO:0044459;GO:0044464;GO:0070161	nucleolus;centrosome;microtubule organizing center;adherens junction;cell-substrate adherens junction;focal adhesion;cell junction;cell-substrate junction;organelle;non-membrane-bounded organelle;intracellular organelle	GO:0003676;GO:0003677;GO:0003700;GO:0005488;GO:0005515;GO:0030528	nucleic acid binding;DNA binding;transcription factor activity;binding;protein binding;transcription regulator activity	GO:0006916;GO:0010941;GO:0042981;GO:0043066;GO:0043067;GO:0043069;GO:0048519;GO:0048523;GO:0050789;GO:0050793;GO:0050794;GO:0051093;GO:0060548;GO:0065007	anti-apoptosis;regulation of cell death;regulation of apoptosis;negative regulation of apoptosis;regulation of programmed cell death;negative regulation of programmed cell death;negative regulation of biological process	hsa:26574				1	19	22	35	19	22	35	19	22	35	19	1	19	1	19	1	46.8	46.8	46.8	63.132
69	4669;14695			IPI00002372.1;IPI00185503.4;IPI00908804.1	2;2;1	2;2;1	2;2;1	FALSE	ATP-binding cassette sub-family D member 3;70 kDa peroxisomal membrane protein;PMP70;cDNA FLJ53353, highly similar to ATP-binding cassette sub-family D member 3	ABCD3;PMP70;PXMP1	Isoform 1 of ATP-binding cassette sub-family D member 3;Isoform 2 of ATP-binding cassette sub-family D member 3;cDNA FLJ53353, highly similar to ATP-binding cassette sub-family D member 3	P28288-1;P28288;B4DZ22;P28288-2;B4DL07	ABCD3_HUMAN;B4DL07_HUMAN	ENST00000370214;ENST00000394233	OTTHUMP00000012428	NP_002849	PF06472;PF00005	ABC_membrane_2;ABC_tran	ABC transporter transmembrane region 2;ABC transporter	GO:0005779;GO:0016021;GO:0031224;GO:0031231;GO:0031300;GO:0031301;GO:0044422;GO:0044424;GO:0044425;GO:0044438;GO:0044439;GO:0044444;GO:0044446;GO:0044464	integral to peroxisomal membrane;integral to membrane;intrinsic to membrane;intrinsic to peroxisomal membrane;intrinsic to organelle membrane;integral to organelle membrane;organelle part;intracellular part;membrane part;microbody part;peroxisomal part	GO:0000166;GO:0001882;GO:0001883;GO:0003824;GO:0005215;GO:0005488;GO:0005515;GO:0005524;GO:0015399;GO:0015405;GO:0016462;GO:0016787;GO:0016817;GO:0016818;GO:0016820;GO:0016887;GO:0017076;GO:0017111;GO:0022804;GO:0022857;GO:0030554;GO:0032553;GO:0032555;GO:0032559;GO:0042623;GO:0042626;GO:0043492	nucleotide binding;nucleoside binding;purine nucleoside binding;catalytic activity;transporter activity;binding;protein binding;ATP binding;primary active transmembrane transporter activity;P-P-bond-hydrolysis-driven transmembrane transporter activity	GO:0006810;GO:0006869;GO:0006996;GO:0007031;GO:0009987;GO:0015718;GO:0015849;GO:0015908;GO:0015909;GO:0015910;GO:0016043;GO:0046942;GO:0051234	transport;lipid transport;organelle organization;peroxisome organization;cellular process;monocarboxylic acid transport;organic acid transport;fatty acid transport;long-chain fatty acid transport;peroxisomal long-chain fatty acid import	hsa:5825	ko02010	ABC transporters	K05677	3	2	2	3	2	2	3	2	2	3	0	2	0	2	0	2	5.6	5.6	5.6	75.475
1508	234;638;1757;2818;3497;7900;10836;10854;10942;11562;13972;15642	1308	239	IPI00303207.3	12	12	12	FALSE	ATP-binding cassette sub-family E member 1;RNase L inhibitor;Ribonuclease 4 inhibitor;2'-5'-oligoadenylate-binding protein;HuHP68	ABCE1;RLI;RNASEL1;RNASELI;RNS4I;OK/SW-cl.40	ATP-binding cassette sub-family E member 1	P61221	ABCE1_HUMAN	ENST00000296577		NP_001035809;NP_002931	PF00005;PF00037;PF04068	ABC_tran;Fer4;RLI	ABC transporter;4Fe-4S binding domain;Possible metal-binding domain in RNase L inhibitor, RLI	GO:0005739;GO:0043226;GO:0043227;GO:0043229;GO:0043231;GO:0044424;GO:0044444;GO:0044464	mitochondrion;organelle;membrane-bounded organelle;intracellular organelle;intracellular membrane-bounded organelle;intracellular part;cytoplasmic part;cell part	GO:0000166;GO:0001882;GO:0001883;GO:0003824;GO:0004857;GO:0005488;GO:0005524;GO:0008428;GO:0009055;GO:0016462;GO:0016787;GO:0016817;GO:0016818;GO:0016887;GO:0017076;GO:0017111;GO:0030234;GO:0030554;GO:0032553;GO:0032555;GO:0032559;GO:0051536;GO:0051540	nucleotide binding;nucleoside binding;purine nucleoside binding;catalytic activity;enzyme inhibitor activity;binding;ATP binding;ribonuclease inhibitor activity;electron carrier activity;pyrophosphatase activity;hydrolase activity	GO:0006139;GO:0006401;GO:0006807;GO:0008152;GO:0009056;GO:0009057;GO:0009607;GO:0009615;GO:0009987;GO:0016070;GO:0034960;GO:0034962;GO:0043170;GO:0043283;GO:0043285;GO:0044237;GO:0044238;GO:0044248;GO:0044260;GO:0044265;GO:0044419;GO:0050896;GO:0051704;GO:0051707	nucleobase, nucleoside, nucleotide and nucleic acid metabolic process;RNA catabolic process;nitrogen compound metabolic process;metabolic process;catabolic process;macromolecule catabolic process;response to biotic stimulus;response to virus	hsa:6059			K06174	1	12	13	20	12	13	20	12	13	20	1	12	1	12	1	12	30.9	30.9	30.9	67.314
415	4329;6113;9177;9496;12840			IPI00873899.1;IPI00013495.1;IPI00642673.2	5;5;1	5;5;1	5;5;1	FALSE	ATP-binding cassette sub-family F member 1;ATP-binding cassette 50;TNF-alpha-stimulated ABC protein	ABCF1;ABC50	Isoform 1 of ATP-binding cassette sub-family F member 1;Isoform 2 of ATP-binding cassette sub-family F member 1	Q8NE71-1;Q8NE71;A2BF75;Q59F96;Q8NE71-2;Q2L6I2	ABCF1_HUMAN	ENST00000326195;ENST00000376545;ENST00000383437;ENST00000383588	OTTHUMP00000014746;OTTHUMP00000029111;OTTHUMP00000029518;OTTHUMP00000164005;OTTHUMP00000193395;OTTHUMP00000193847;OTTHUMP00000194224;OTTHUMP00000014745;OTTHUMP00000029110;OTTHUMP00000029519;OTTHUMP00000164006;OTTHUMP00000193394;OTTHUMP00000193846;OTTHUMP00000194223	NP_001020262;NP_001081	PF00005	ABC_tran	ABC transporter			GO:0000166;GO:0001882;GO:0001883;GO:0003676;GO:0003824;GO:0005215;GO:0005488;GO:0005524;GO:0008135;GO:0015399;GO:0015405;GO:0016462;GO:0016787;GO:0016817;GO:0016818;GO:0016820;GO:0016887;GO:0017076;GO:0017111;GO:0022804;GO:0022857;GO:0030554;GO:0032553;GO:0032555;GO:0032559;GO:0042623;GO:0042626;GO:0043492;GO:0045182	nucleotide binding;nucleoside binding;purine nucleoside binding;nucleic acid binding;catalytic activity;transporter activity;binding;ATP binding;translation factor activity, nucleic acid binding;primary active transmembrane transporter activity	GO:0006412;GO:0006950;GO:0006952;GO:0006954;GO:0008152;GO:0009058;GO:0009059;GO:0009605;GO:0009611;GO:0009987;GO:0019538;GO:0034645;GO:0034960;GO:0034961;GO:0043170;GO:0043283;GO:0043284;GO:0044237;GO:0044238;GO:0044249;GO:0044260;GO:0044267;GO:0050896	translation;response to stress;defense response;inflammatory response;metabolic process;biosynthetic process;macromolecule biosynthetic process;response to external stimulus;response to wounding;cellular process;protein metabolic process	hsa:23			K06184	3	5	5	7	5	5	7	5	5	7	2	3	2	3	2	3	6.9	6.9	6.9	95.925
149	6559;7778;8507;8852			IPI00068506.1;IPI00005045.1	4;4	4;4	4;4	FALSE	ATP-binding cassette, sub-family F (GCN20), member 2, isoform CRA_d;Putative uncharacterized protein ABCF2;ATP-binding cassette sub-family F member 2;Iron-inhibited ABC transporter 2	ABCF2;hCG_1643314;HUSSY-18	ATP-binding cassette, sub-family F, member 2 isoform b;ATP-binding cassette sub-family F member 2	Q75MJ1;Q9UG63;Q75MJ0	Q75MJ1_HUMAN;ABCF2_HUMAN	ENST00000222388;ENST00000287844	OTTHUMP00000025088	NP_005683;NP_009120	PF00005	ABC_tran	ABC transporter	GO:0005740;GO:0031967;GO:0031975;GO:0032991;GO:0043190;GO:0043234;GO:0044422;GO:0044424;GO:0044425;GO:0044429;GO:0044444;GO:0044446;GO:0044464	mitochondrial envelope;organelle envelope;envelope;macromolecular complex;ATP-binding cassette (ABC) transporter complex;protein complex;organelle part;intracellular part;membrane part;mitochondrial part;cytoplasmic part;intracellular organelle part	GO:0000166;GO:0001882;GO:0001883;GO:0003824;GO:0005488;GO:0005524;GO:0016462;GO:0016787;GO:0016817;GO:0016818;GO:0016887;GO:0017076;GO:0017111;GO:0030554;GO:0032553;GO:0032555;GO:0032559;GO:0005215	nucleotide binding;nucleoside binding;purine nucleoside binding;catalytic activity;binding;ATP binding;pyrophosphatase activity;hydrolase activity;hydrolase activity, acting on acid anhydrides	GO:0006810;GO:0051234	transport;establishment of localization	hsa:10061			K06185	2	4	4	6	4	4	6	4	4	6	0	4	0	4	0	4	8.2	8.2	8.2	72.443
50	115;1856;1930;2198;2709;5638;6731;13584;15159	80	203	IPI00873829.1;IPI00001539.8	9;9	9;9	9;9	FALSE	Putative uncharacterized protein ACAA2;3-ketoacyl-CoA thiolase, mitochondrial;Beta-ketothiolase;Acetyl-CoA acyltransferase;Mitochondrial 3-oxoacyl-CoA thiolase;T1	ACAA2	Putative uncharacterized protein ACAA2 (Fragment);3-ketoacyl-CoA thiolase, mitochondrial	A8MVT9;P42765;B2RB23;B3KNP8	A8MVT9_HUMAN;THIM_HUMAN	ENST00000398549;ENST00000285093	OTTHUMP00000073215;OTTHUMP00000163502	NP_006102	PF02803;PF00108	Thiolase_C;Thiolase_N	Thiolase, C-terminal domain;Thiolase, N-terminal domain	GO:0005743;GO:0016020;GO:0019866;GO:0031090;GO:0031966;GO:0044422;GO:0044424;GO:0044429;GO:0044444;GO:0044446;GO:0044464	mitochondrial inner membrane;membrane;organelle inner membrane;organelle membrane;mitochondrial membrane;organelle part;intracellular part;mitochondrial part;cytoplasmic part;intracellular organelle part;cell part	GO:0003824;GO:0003988;GO:0008415;GO:0016408;GO:0016740;GO:0016746;GO:0016747	catalytic activity;acetyl-CoA C-acyltransferase activity;acyltransferase activity;C-acyltransferase activity;transferase activity;transferase activity, transferring acyl groups;transferase activity, transferring acyl groups other than amino-acyl groups	GO:0008152;GO:0006066;GO:0006082;GO:0006629;GO:0006631;GO:0006694;GO:0006695;GO:0008202;GO:0008203;GO:0008610;GO:0009058;GO:0009987;GO:0016125;GO:0016126;GO:0019752;GO:0032787;GO:0042180;GO:0043436;GO:0044237;GO:0044238;GO:0044249;GO:0044255	metabolic process;alcohol metabolic process;organic acid metabolic process;lipid metabolic process;fatty acid metabolic process;steroid biosynthetic process;cholesterol biosynthetic process;steroid metabolic process;cholesterol metabolic process	hsa:10449	ko00062;ko00071;ko00280;ko00362	Fatty acid elongation in mitochondria;Fatty acid metabolism;Valine, leucine and isoleucine degradation;Benzoate degradation via hydroxylation	K07508	2	9	10	14	9	10	14	9	10	14	7	3	7	3	7	3	39.3	39.3	39.3	41.928
1047	4104;6393;15397			IPI00152981.1;IPI00790834.1;IPI00789507.1;IPI00790269.1;IPI00790871.1	3;3;1;1;1	3;3;1;1;1	3;3;1;1;1	FALSE	Acyl-CoA dehydrogenase family member 9, mitochondrial;cDNA FLJ12506 fis, clone NT2RM2001700, weakly similar to ACYL-COA DEHYDROGENASE, VERY-LONG-CHAIN SPECIFIC (EC 1.3.99.-);cDNA FLJ53144, highly similar to Acyl-CoA dehydrogenase family member 9, mitochondrial (EC 1.3.99.-);Acyl-Coenzyme A dehydrogenase family, member 9, isoform CRA_b	ACAD9;hCG_2022772	Acyl-CoA dehydrogenase family member 9, mitochondrial;Acyl-Coenzyme A dehydrogenase family, member 9, isoform CRA_b	Q9H845;Q59FN3;Q9H9W4	ACAD9_HUMAN;Q9H9W4_HUMAN	ENST00000308982;ENST00000334167	OTTHUMP00000172666;OTTHUMP00000172667	NP_054768	PF00441;PF02770;PF02771	Acyl-CoA_dh_1;Acyl-CoA_dh_M;Acyl-CoA_dh_N	Acyl-CoA dehydrogenase, C-terminal domain;Acyl-CoA dehydrogenase, middle domain;Acyl-CoA dehydrogenase, N-terminal domain	GO:0005739;GO:0043226;GO:0043227;GO:0043229;GO:0043231;GO:0044424;GO:0044444;GO:0044464	mitochondrion;organelle;membrane-bounded organelle;intracellular organelle;intracellular membrane-bounded organelle;intracellular part;cytoplasmic part;cell part	GO:0000166;GO:0001882;GO:0001883;GO:0003824;GO:0003995;GO:0005488;GO:0009055;GO:0016491;GO:0016627;GO:0017076;GO:0030554;GO:0048037;GO:0050660;GO:0050662	nucleotide binding;nucleoside binding;purine nucleoside binding;catalytic activity;acyl-CoA dehydrogenase activity;binding;electron carrier activity;oxidoreductase activity;oxidoreductase activity, acting on the CH-CH group of donors	GO:0008152;GO:0055114	metabolic process;oxidation reduction	hsa:28976	ko00624;ko00281	1- and 2-Methylnaphthalene degradation;Geraniol degradation	K00257	5	3	3	3	3	3	3	3	3	3	0	3	0	3	0	3	6.8	6.8	6.8	68.76
824	511;789;4734;5054;6051;9706;10677;12049;12501;13652;14993			IPI00028031.2;IPI00178744.4;IPI00793599.1;IPI00796120.1	11;10;2;2	11;10;2;2	11;10;2;2	FALSE	Very long-chain specific acyl-CoA dehydrogenase, mitochondrial	ACADVL;VLCAD	cDNA FLJ56425, highly similar to Very-long-chain specific acyl-CoAdehydrogenase, mitochondrial;Isoform 2 of Very long-chain specific acyl-CoA dehydrogenase, mitochondrial	P49748-1;P49748;B4DEA8;B4DEB6;Q53HR2;P49748-2;B3KPA6;B3KPX1	ACADV_HUMAN	ENST00000322910;ENST00000350303;ENST00000356839	OTTHUMP00000128351;OTTHUMP00000182787;OTTHUMP00000182788	NP_000009;NP_001029031	PF00441;PF02770;PF02771	Acyl-CoA_dh_1;Acyl-CoA_dh_M;Acyl-CoA_dh_N	Acyl-CoA dehydrogenase, C-terminal domain;Acyl-CoA dehydrogenase, middle domain;Acyl-CoA dehydrogenase, N-terminal domain	GO:0005743;GO:0009295;GO:0016020;GO:0019866;GO:0031090;GO:0031966;GO:0042645;GO:0044422;GO:0044424;GO:0044429;GO:0044444;GO:0044446;GO:0044464	mitochondrial inner membrane;nucleoid;membrane;organelle inner membrane;organelle membrane;mitochondrial membrane;mitochondrial nucleoid;organelle part;intracellular part;mitochondrial part;cytoplasmic part;intracellular organelle part;cell part	GO:0000166;GO:0001882;GO:0001883;GO:0003824;GO:0003995;GO:0004466;GO:0005488;GO:0009055;GO:0016491;GO:0016627;GO:0017076;GO:0030554;GO:0048037;GO:0050660;GO:0050662	nucleotide binding;nucleoside binding;purine nucleoside binding;catalytic activity;acyl-CoA dehydrogenase activity;long-chain-acyl-CoA dehydrogenase activity;binding;electron carrier activity;oxidoreductase activity	GO:0006082;GO:0006091;GO:0006629;GO:0006631;GO:0006635;GO:0008152;GO:0009056;GO:0009062;GO:0009987;GO:0015980;GO:0016042;GO:0016054;GO:0019395;GO:0019752;GO:0030258;GO:0032787;GO:0034440;GO:0042180;GO:0043436;GO:0044237;GO:0044238;GO:0044242;GO:0044248;GO:0044255;GO:0046395;GO:0055114	organic acid metabolic process;generation of precursor metabolites and energy;lipid metabolic process;fatty acid metabolic process;fatty acid beta-oxidation;metabolic process;catabolic process;fatty acid catabolic process;cellular process	hsa:37	ko00071	Fatty acid metabolism	K09479	4	11	11	14	11	11	14	11	11	14	8	8	8	8	8	8	22.7	22.7	22.7	75.209
872	2639;3718;5063;6175;6798;8026;8996;10003;10343;11143;13619	816;817;818	91;193;335	IPI00030363.1;IPI00440499.1;IPI00062003.1	11;8;3	11;8;3	11;8;3	FALSE	Acetyl-CoA acetyltransferase, mitochondrial;Acetoacetyl-CoA thiolase;T2	ACAT1;ACAT;MAT	Acetyl-CoA acetyltransferase, mitochondrial;ACAT1 protein	P24752;B2R6H1;Q6P3T4	THIL_HUMAN	ENST00000265838		NP_000010	PF02803;PF00108	Thiolase_C;Thiolase_N	Thiolase, C-terminal domain;Thiolase, N-terminal domain	GO:0005759;GO:0044422;GO:0044424;GO:0044429;GO:0044444;GO:0044446;GO:0044464	mitochondrial matrix;organelle part;intracellular part;mitochondrial part;cytoplasmic part;intracellular organelle part;cell part	GO:0003824;GO:0003985;GO:0005488;GO:0005515;GO:0008415;GO:0016407;GO:0016408;GO:0016453;GO:0016740;GO:0016746;GO:0016747;GO:0030955;GO:0031420;GO:0043167;GO:0043169;GO:0046872	catalytic activity;acetyl-CoA C-acetyltransferase activity;binding;protein binding;acyltransferase activity;acetyltransferase activity;C-acyltransferase activity;C-acetyltransferase activity;transferase activity	GO:0008152	metabolic process	hsa:38	ko00620;ko00640;ko00650;ko00071;ko00072;ko00280;ko00310;ko00380;ko00632;ko02020	Pyruvate metabolism;Propanoate metabolism;Butanoate metabolism;Fatty acid metabolism;Synthesis and degradation of ketone bodies;Valine, leucine and isoleucine degradation;Lysine degradation;Tryptophan metabolism;Benzoate degradation via CoA ligation;Two-component system	K00626	3	11	14	23	11	14	23	11	14	23	10	5	10	5	10	5	36.8	36.8	36.8	45.199
1363	1360;6453;14041			IPI00291419.5	3	3	3	FALSE	Acetyl-CoA acetyltransferase, cytosolic;Cytosolic acetoacetyl-CoA thiolase;Acetyl-CoA transferase-like protein	ACAT2;ACTL	Acetyl-CoA acetyltransferase, cytosolic	Q9BWD1;A8K4W5;Q59GW6	THIC_HUMAN	ENST00000367048	OTTHUMP00000017527	NP_005882	PF02803;PF00108	Thiolase_C;Thiolase_N	Thiolase, C-terminal domain;Thiolase, N-terminal domain	GO:0005737;GO:0044424;GO:0044464	cytoplasm;intracellular part;cell part	GO:0003824;GO:0003985;GO:0005488;GO:0005515;GO:0008415;GO:0016407;GO:0016408;GO:0016453;GO:0016740;GO:0016746;GO:0016747	catalytic activity;acetyl-CoA C-acetyltransferase activity;binding;protein binding;acyltransferase activity;acetyltransferase activity;C-acyltransferase activity;C-acetyltransferase activity;transferase activity	GO:0006629;GO:0008152;GO:0044238	lipid metabolic process;metabolic process;primary metabolic process	hsa:39	ko00620;ko00640;ko00650;ko00071;ko00072;ko00280;ko00310;ko00380;ko00632;ko02020	Pyruvate metabolism;Propanoate metabolism;Butanoate metabolism;Fatty acid metabolism;Synthesis and degradation of ketone bodies;Valine, leucine and isoleucine degradation;Lysine degradation;Tryptophan metabolism;Benzoate degradation via CoA ligation;Two-component system	K00626	1	3	3	3	3	3	3	3	3	3	1	2	1	2	1	2	11.6	11.6	11.6	41.35
294	15477			IPI00009315.6	1	1	1	FALSE	Golgi resident protein GCP60;Acyl-CoA-binding domain-containing protein 3;Golgi phosphoprotein 1;Golgi complex-associated protein 1;PBR- and PKA-associated protein 7;Peripheral benzodiazepine receptor-associated protein PAP7	ACBD3;GCP60;GOCAP1;GOLPH1	Golgi resident protein GCP60	Q9H3P7;B2RB29	GCP60_HUMAN	ENST00000366812	OTTHUMP00000035668	NP_073572	PF00887	ACBP	Acyl CoA binding protein	GO:0000139;GO:0005739;GO:0016020;GO:0031090;GO:0043226;GO:0043227;GO:0043229;GO:0043231;GO:0044422;GO:0044424;GO:0044431;GO:0044444;GO:0044446;GO:0044464	Golgi membrane;mitochondrion;membrane;organelle membrane;organelle;membrane-bounded organelle;intracellular organelle;intracellular membrane-bounded organelle;organelle part;intracellular part;Golgi apparatus part;cytoplasmic part	GO:0000062;GO:0005488;GO:0005504;GO:0005515;GO:0008289;GO:0031406;GO:0033293;GO:0048037;GO:0050662	acyl-CoA binding;binding;fatty acid binding;protein binding;lipid binding;carboxylic acid binding;monocarboxylic acid binding;cofactor binding;coenzyme binding	GO:0006629;GO:0006694;GO:0008152;GO:0008202;GO:0008610;GO:0009058;GO:0009987;GO:0044237;GO:0044238;GO:0044249;GO:0044255	lipid metabolic process;steroid biosynthetic process;metabolic process;steroid metabolic process;lipid biosynthetic process;biosynthetic process;cellular process;cellular metabolic process;primary metabolic process;cellular biosynthetic process	hsa:64746				1	1	1	1	1	1	1	1	1	1	0	1	0	1	0	1	2.7	2.7	2.7	60.593
1934	345;4851;7454;13305			IPI00007334.1;IPI00911038.1;IPI00215975.1;IPI00297991.2	4;4;3;3	4;4;3;3	4;4;3;3	FALSE	Apoptotic chromatin condensation inducer in the nucleus;cDNA FLJ50838, highly similar to Apoptotic chromatin condensation inducer in thenucleus	ACIN1;ACINUS;KIAA0670	Isoform 1 of Apoptotic chromatin condensation inducer in the nucleus;cDNA FLJ50838, highly similar to Apoptotic chromatin condensation inducer in thenucleus (Fragment);Isoform 2 of Apoptotic chromatin condensation inducer in the nucleus;Isoform 3 of Apopto	Q9UKV3-1;Q9UKV3;B2RTT4;Q69YJ6;B4DQZ7;Q9UKV3-2;Q9UKV3-3	ACINU_HUMAN;B4DQZ7_HUMAN	ENST00000262710;ENST00000397341	OTTHUMP00000164548;OTTHUMP00000164549;OTTHUMP00000164550;OTTHUMP00000164551	NP_055792	PF02037	SAP	SAP domain	GO:0005634;GO:0005829;GO:0043226;GO:0043227;GO:0043229;GO:0043231;GO:0044424;GO:0044444;GO:0044464	nucleus;cytosol;organelle;membrane-bounded organelle;intracellular organelle;intracellular membrane-bounded organelle;intracellular part;cytoplasmic part;cell part	GO:0000166;GO:0003676;GO:0003824;GO:0005488;GO:0005515;GO:0016462;GO:0016787;GO:0016817;GO:0016818;GO:0016887;GO:0017111;GO:0019899	nucleotide binding;nucleic acid binding;catalytic activity;binding;protein binding;pyrophosphatase activity;hydrolase activity;hydrolase activity, acting on acid anhydrides;hydrolase activity, acting on acid anhydrides, in phosphorus-containing anhydrides	GO:0002682;GO:0002761;GO:0002763;GO:0006323;GO:0006996;GO:0009987;GO:0016043;GO:0030099;GO:0030154;GO:0030218;GO:0030261;GO:0030263;GO:0032502;GO:0045595;GO:0045597;GO:0045637;GO:0045639;GO:0045655;GO:0045657;GO:0048518;GO:0048522;GO:0048869;GO:0050789;GO:0050793;GO:0050794;GO:0051094;GO:0051239;GO:0051276;GO:0065007	regulation of immune system process;regulation of myeloid leukocyte differentiation;positive regulation of myeloid leukocyte differentiation;DNA packaging;organelle organization;cellular process;cellular component organization;myeloid cell differentiation	hsa:22985				4	4	4	4	4	4	4	4	4	4	0	4	0	4	0	4	4	4	4	151.89
620	222;407;689;717;1457;1815;2189;2519;2567;2640;2698;2871;2921;3700;3763;4255;4600;5031;5272;5670;6138;7180;7411;8340;8362;8499;8820;9766;11224;11976;12212;12956;13343;13755;14081;16014	572;573;574;575;576;577;578;579;580;581;582	512;583;586;642;666;841;857;957;971;1099;1101	IPI00021290.5;IPI00394838.3;REV_IPI00431263.3;REV_IPI00783211.1	36;35;1;1	36;35;1;1	36;35;1;1	FALSE	ATP-citrate synthase;ATP-citrate (pro-S-)-lyase;Citrate cleavage enzyme;cDNA FLJ56442, highly similar to ATP-citrate synthase (EC 2.3.3.8)	ACLY;ACLY variant protein	ATP-citrate synthase;cDNA FLJ56442, highly similar to ATP-citrate synthase	P53396;B4DIM0;B4E3P0;Q4LE36;Q8N9C4	ACLY_HUMAN;B4DIM0_HUMAN	ENST00000352035;ENST00000406400;ENST00000353196;ENST00000393896;ENST00000401700	OTTHUMP00000164772;OTTHUMP00000181358;OTTHUMP00000164773	NP_001087;NP_942127	PF02629;PF00549	CoA_binding;Ligase_CoA	CoA binding domain;CoA-ligase	GO:0005829;GO:0009346;GO:0032991;GO:0043234;GO:0044424;GO:0044444;GO:0044464;GO:0005737	cytosol;citrate lyase complex;macromolecular complex;protein complex;intracellular part;cytoplasmic part;cell part;cytoplasm	GO:0000166;GO:0000287;GO:0001882;GO:0001883;GO:0003824;GO:0003878;GO:0004774;GO:0004775;GO:0005488;GO:0005515;GO:0005524;GO:0008815;GO:0016405;GO:0016740;GO:0016746;GO:0016829;GO:0016830;GO:0016833;GO:0016874;GO:0016877;GO:0016878;GO:0017076;GO:0030554;GO:0032553;GO:0032555;GO:0032559;GO:0043167;GO:0043169;GO:0046872;GO:0046912	nucleotide binding;magnesium ion binding;nucleoside binding;purine nucleoside binding;catalytic activity;ATP citrate synthase activity;succinate-CoA ligase activity;succinate-CoA ligase (ADP-forming) activity;binding;protein binding;ATP binding	GO:0005975;GO:0006082;GO:0006101;GO:0006139;GO:0006163;GO:0006195;GO:0006200;GO:0006629;GO:0006732;GO:0006752;GO:0006753;GO:0006807;GO:0008152;GO:0008610;GO:0009056;GO:0009058;GO:0009116;GO:0009117;GO:0009119;GO:0009141;GO:0009143;GO:0009144;GO:0009146;GO:0009150;GO:0009154;GO:0009166;GO:0009199;GO:0009203;GO:0009205;GO:0009207;GO:0009259;GO:0009261;GO:0009987;GO:0015936;GO:0019752;GO:0033865;GO:…	carbohydrate metabolic process;organic acid metabolic process;citrate metabolic process;nucleobase, nucleoside, nucleotide and nucleic acid metabolic process;purine nucleotide metabolic process;purine nucleotide catabolic process;ATP catabolic process	hsa:47	ko00020;ko00720	Citrate cycle (TCA cycle);Reductive carboxylate cycle (CO2 fixation)	K01648	4	36	41	60	36	41	60	36	41	60	1	36	1	36	1	36	41.5	41.5	41.5	120.84
263	1012;6247;16030			IPI00008485.1;IPI00908379.1;IPI00643595.1	3;2;1	3;2;1	3;2;1	FALSE	Cytoplasmic aconitate hydratase;Citrate hydro-lyase;Iron-responsive element-binding protein 1;Iron regulatory protein 1;Ferritin repressor protein;Aconitase 1 variant	ACO1;IREB1	Cytoplasmic aconitate hydratase;Aconitase 1 variant (Fragment)	P21399;Q5VZA7;Q9HBB2;Q59FI0	ACOC_HUMAN;Q59FI0_HUMAN	ENST00000309951;ENST00000379923	OTTHUMP00000021176;OTTHUMP00000021177	NP_002188	PF00330;PF00694	Aconitase;Aconitase_C	Aconitase family (aconitate hydratase);Aconitase C-terminal domain	GO:0005783;GO:0005794;GO:0005829;GO:0043226;GO:0043227;GO:0043229;GO:0043231;GO:0044424;GO:0044444;GO:0044464	endoplasmic reticulum;Golgi apparatus;cytosol;organelle;membrane-bounded organelle;intracellular organelle;intracellular membrane-bounded organelle;intracellular part;cytoplasmic part;cell part	GO:0003676;GO:0003723;GO:0003824;GO:0003994;GO:0005488;GO:0005506;GO:0016829;GO:0016835;GO:0016836;GO:0043167;GO:0043169;GO:0046872;GO:0046914;GO:0051536;GO:0051539;GO:0051540	nucleic acid binding;RNA binding;catalytic activity;aconitate hydratase activity;binding;iron ion binding;lyase activity;carbon-oxygen lyase activity;hydro-lyase activity;ion binding;cation binding;metal ion binding;transition metal ion binding	GO:0006082;GO:0006084;GO:0006099;GO:0006101;GO:0006732;GO:0008152;GO:0009056;GO:0009109;GO:0009987;GO:0019752;GO:0042180;GO:0043436;GO:0044237;GO:0044248;GO:0046356;GO:0051186;GO:0051187	organic acid metabolic process;acetyl-CoA metabolic process;tricarboxylic acid cycle;citrate metabolic process;coenzyme metabolic process;metabolic process;catabolic process;coenzyme catabolic process;cellular process;carboxylic acid metabolic process	hsa:48	ko00020;ko00630;ko00720	Citrate cycle (TCA cycle);Glyoxylate and dicarboxylate metabolism;Reductive carboxylate cycle (CO2 fixation)	K01681	3	3	3	6	3	3	6	3	3	6	0	3	0	3	0	3	6	6	6	98.398
529	2003			IPI00790739.1;IPI00017855.1	1;1	1;1	1;1	FALSE	Aconitase 2, mitochondrial;Aconitate hydratase, mitochondrial;Citrate hydro-lyase	ACO2;RP3-347H13.8-002	Aconitase 2, mitochondrial;Aconitate hydratase, mitochondrial	A2A274;Q99798;B2RBW5;B4DEC3;B4DJW1;B4DLY4;B4DZ08;Q71UF1	A2A274_HUMAN;ACON_HUMAN	ENST00000396512;ENST00000216254	OTTHUMP00000165921;OTTHUMP00000165920	NP_001089	PF00330;PF00694	Aconitase;Aconitase_C	Aconitase family (aconitate hydratase);Aconitase C-terminal domain	GO:0005634;GO:0005739;GO:0043226;GO:0043227;GO:0043229;GO:0043231;GO:0044424;GO:0044444;GO:0044464;GO:0005759;GO:0044422;GO:0044429;GO:0044446	nucleus;mitochondrion;organelle;membrane-bounded organelle;intracellular organelle;intracellular membrane-bounded organelle;intracellular part;cytoplasmic part;cell part;mitochondrial matrix;organelle part;mitochondrial part;intracellular organelle part	GO:0003824;GO:0003994;GO:0005488;GO:0016829;GO:0016835;GO:0016836;GO:0051536;GO:0051539;GO:0051540;GO:0005506;GO:0043167;GO:0043169;GO:0046872;GO:0046914	catalytic activity;aconitate hydratase activity;binding;lyase activity;carbon-oxygen lyase activity;hydro-lyase activity;iron-sulfur cluster binding;4 iron, 4 sulfur cluster binding;metal cluster binding;iron ion binding;ion binding;cation binding	GO:0006084;GO:0006099;GO:0006732;GO:0008152;GO:0009056;GO:0009109;GO:0009987;GO:0044237;GO:0044248;GO:0046356;GO:0051186;GO:0051187;GO:0006082;GO:0006101;GO:0019752;GO:0042180;GO:0043436	acetyl-CoA metabolic process;tricarboxylic acid cycle;coenzyme metabolic process;metabolic process;catabolic process;coenzyme catabolic process;cellular process;cellular metabolic process;cellular catabolic process;acetyl-CoA catabolic process	hsa:50	ko00020;ko00630;ko00720	Citrate cycle (TCA cycle);Glyoxylate and dicarboxylate metabolism;Reductive carboxylate cycle (CO2 fixation)	K01681	2	1	1	1	1	1	1	1	1	1	0	1	0	1	0	1	2	2	2	87.819
598	4313;6767;8267;14484	563;564	86;91	IPI00020530.1	4	4	4	FALSE	Acyl-coenzyme A thioesterase 13;Thioesterase superfamily member 2	ACOT13;THEM2;HT012;PNAS-27	Thioesterase superfamily member 2	Q9NPJ3	ACO13_HUMAN	ENST00000230048	OTTHUMP00000016090	NP_060943	PF03061	4HBT	Thioesterase superfamily			GO:0003824;GO:0016289;GO:0016291;GO:0016787;GO:0016788;GO:0016790	catalytic activity;CoA hydrolase activity;acyl-CoA thioesterase activity;hydrolase activity;hydrolase activity, acting on ester bonds;thiolester hydrolase activity	GO:0006461;GO:0010926;GO:0016043;GO:0022607;GO:0043933;GO:0051259;GO:0051260;GO:0051262;GO:0051289;GO:0065003	protein complex assembly;anatomical structure formation;cellular component organization;cellular component assembly;macromolecular complex subunit organization;protein oligomerization;protein homooligomerization;protein tetramerization	hsa:55856				1	4	5	6	4	5	6	4	5	6	4	1	4	1	4	1	33.6	33.6	33.6	14.96
1305	1015;4976;8645			IPI00220906.5;IPI00333838.1;IPI00513928.2	3;2;1	3;2;1	3;2;1	FALSE	Acyl-coenzyme A thioesterase 2, mitochondrial;Acyl-coenzyme A thioester hydrolase 2a;Long-chain acyl-CoA thioesterase 2;ZAP128;CTE-Ia;Acyl-coenzyme A thioesterase 1;Inducible cytosolic acyl-coenzyme A thioester hydrolase;Long chain acyl-CoA thioester hydrolase;CTE-I;CTE-Ib	ACOT2;PTE2;PTE2A;ACOT1;CTE1	Isoform 1 of Acyl-coenzyme A thioesterase 2, mitochondrial;Acyl-coenzyme A thioesterase 1	P49753-1;P49753;A1L172;Q53EK4;Q86TX2;A1L173;B3KSA0;B4DV16	ACOT2_HUMAN;ACOT1_HUMAN	ENST00000238651;ENST00000311148	OTTHUMP00000028101;OTTHUMP00000028100	NP_006812;NP_001032238	PF08840;PF04775	BAAT_C;Bile_Hydr_Trans	BAAT / Acyl-CoA thioester hydrolase C terminal;Acyl-CoA thioester hydrolase / Bile acid-CoA amino acid N-acetyltransferase	GO:0005739;GO:0043226;GO:0043227;GO:0043229;GO:0043231;GO:0044424;GO:0044444;GO:0044464;GO:0005829	mitochondrion;organelle;membrane-bounded organelle;intracellular organelle;intracellular membrane-bounded organelle;intracellular part;cytoplasmic part;cell part;cytosol	GO:0003824;GO:0004091;GO:0005488;GO:0005515;GO:0016289;GO:0016290;GO:0016291;GO:0016787;GO:0016788;GO:0016790	catalytic activity;carboxylesterase activity;binding;protein binding;CoA hydrolase activity;palmitoyl-CoA hydrolase activity;acyl-CoA thioesterase activity;hydrolase activity;hydrolase activity, acting on ester bonds;thiolester hydrolase activity	GO:0000038;GO:0001676;GO:0006082;GO:0006629;GO:0006631;GO:0006637;GO:0006732;GO:0008152;GO:0009987;GO:0019752;GO:0032787;GO:0042180;GO:0043436;GO:0044237;GO:0044238;GO:0044255;GO:0051186	very-long-chain fatty acid metabolic process;long-chain fatty acid metabolic process;organic acid metabolic process;lipid metabolic process;fatty acid metabolic process;acyl-CoA metabolic process;coenzyme metabolic process;metabolic process	hsa:10965;hsa:641371	ko01040	Biosynthesis of unsaturated fatty acids	K01068	3	3	3	4	3	3	4	3	3	4	0	3	0	3	0	3	9.3	9.3	9.3	53.237
1272	6012;9668;12619;12913;14158			IPI00219861.3;IPI00759646.1;IPI00893203.2;IPI00218847.5;IPI00410615.2;IPI00382703.1;IPI00892543.1	5;4;4;3;3;3;2	5;4;4;3;3;3;2	5;4;4;3;3;3;2	FALSE	Low molecular weight phosphotyrosine protein phosphatase;Low molecular weight cytosolic acid phosphatase;Red cell acid phosphatase 1;Adipocyte acid phosphatase;Putative uncharacterized protein ACP1;Protein-tyrosine-phosphatase, isoform 3	ACP1	Isoform 1 of Low molecular weight phosphotyrosine protein phosphatase;acid phosphatase 1, soluble isoform d;9 kDa protein;Isoform 2 of Low molecular weight phosphotyrosine protein phosphatase;Isoform 3 of Low molecular weight phosphotyrosine protein phosph	P24666-1;P24666;Q3KQX8;Q59EH3;B5MCC7;P24666-2;A8K1L9;P24666-3;O75702;Q8WW94	PPAC_HUMAN;B5MCC7_HUMAN;O75702_HUMAN	ENST00000272065;ENST00000272067;ENST00000407983;ENST00000272066;ENST00000405233	OTTHUMP00000109538;OTTHUMP00000199909;OTTHUMP00000199914;OTTHUMP00000109539;OTTHUMP00000199911;OTTHUMP00000199915	NP_004291;NP_001035739;NP_009030	PF01451	LMWPc	Low molecular weight phosphotyrosine protein phosphatase	GO:0000267;GO:0005625;GO:0005737;GO:0044424;GO:0044464	cell fraction;soluble fraction;cytoplasm;intracellular part;cell part	GO:0003824;GO:0003993;GO:0004721;GO:0004725;GO:0004726;GO:0005488;GO:0005515;GO:0016787;GO:0016788;GO:0016791;GO:0042578;GO:0042802	catalytic activity;acid phosphatase activity;phosphoprotein phosphatase activity;protein tyrosine phosphatase activity;non-membrane spanning protein tyrosine phosphatase activity;binding;protein binding;hydrolase activity	GO:0006464;GO:0006470;GO:0006793;GO:0006796;GO:0008152;GO:0009987;GO:0016311;GO:0019538;GO:0034960;GO:0043170;GO:0043283;GO:0043412;GO:0043687;GO:0044237;GO:0044238;GO:0044260;GO:0044267	protein modification process;protein amino acid dephosphorylation;phosphorus metabolic process;phosphate metabolic process;metabolic process;cellular process;dephosphorylation;protein metabolic process;cellular biopolymer metabolic process					7	5	5	10	5	5	10	5	5	10	0	5	0	5	0	5	39.2	39.2	39.2	18.042
882	3426;6163;8544;8756;9121;9388;14361;14522			IPI00031397.3	8	6	6	FALSE	Long-chain-fatty-acid--CoA ligase 3;Long-chain acyl-CoA synthetase 3	ACSL3;ACS3;FACL3;LACS3	Long-chain-fatty-acid--CoA ligase 3	O95573;B2RBE0;B3KMA6;B3KN05;Q6PIM8	ACSL3_HUMAN	ENST00000357430;ENST00000392066	OTTHUMP00000164212	NP_004448;NP_976251	PF00501	AMP-binding	AMP-binding enzyme	GO:0000267;GO:0005624;GO:0005626;GO:0005741;GO:0005778;GO:0005789;GO:0005792;GO:0016020;GO:0016021;GO:0019867;GO:0031090;GO:0031224;GO:0031903;GO:0031966;GO:0031968;GO:0042579;GO:0042598;GO:0043226;GO:0043227;GO:0043229;GO:0043231;GO:0044422;GO:0044424;GO:0044425;GO:0044429;GO:0044432;GO:0044438;GO:0044439;GO:0044444;GO:0044446;GO:0044464	cell fraction;membrane fraction;insoluble fraction;mitochondrial outer membrane;peroxisomal membrane;endoplasmic reticulum membrane;microsome;membrane;integral to membrane;outer membrane;organelle membrane;intrinsic to membrane;microbody membrane	GO:0000166;GO:0000287;GO:0001882;GO:0001883;GO:0003824;GO:0004321;GO:0004467;GO:0005488;GO:0005515;GO:0005524;GO:0008415;GO:0015645;GO:0016408;GO:0016740;GO:0016746;GO:0016747;GO:0016874;GO:0016877;GO:0017076;GO:0030554;GO:0032553;GO:0032555;GO:0032559;GO:0043167;GO:0043169;GO:0046872	nucleotide binding;magnesium ion binding;nucleoside binding;purine nucleoside binding;catalytic activity;fatty-acyl-CoA synthase activity;long-chain-fatty-acid-CoA ligase activity;binding;protein binding;ATP binding;acyltransferase activity	GO:0006082;GO:0006629;GO:0006631;GO:0008152;GO:0009987;GO:0019752;GO:0032787;GO:0042180;GO:0043436;GO:0044237;GO:0044238;GO:0044255	organic acid metabolic process;lipid metabolic process;fatty acid metabolic process;metabolic process;cellular process;carboxylic acid metabolic process;monocarboxylic acid metabolic process;cellular ketone metabolic process;oxoacid metabolic process	hsa:2181	ko00071;ko04920;ko03320	Fatty acid metabolism;Adipocytokine signaling pathway;PPAR signaling pathway	K01897	1	8	8	14	6	6	10	6	6	10	4	7	2	5	2	5	15.4	11.4	11.4	80.419
857	720;3622;6162;8134;8555;9121;9388;14360;14904			IPI00029737.1;IPI00219897.1;IPI00908902.1	9;9;8	9;9;8	7;7;6	FALSE	Long-chain-fatty-acid--CoA ligase 4;Long-chain acyl-CoA synthetase 4;cDNA FLJ57028, highly similar to Long-chain-fatty-acid--CoA ligase 4 (EC 6.2.1.3)	ACSL4;ACS4;FACL4;LACS4	Isoform Long of Long-chain-fatty-acid--CoA ligase 4;Isoform Short of Long-chain-fatty-acid--CoA ligase 4;cDNA FLJ57028, highly similar to Long-chain-fatty-acid--CoA ligase 4	O60488-1;O60488;Q8TAF6;O60488-2;Q5JWV8;B4DH39	ACSL4_HUMAN;B4DH39_HUMAN	ENST00000340800;ENST00000348502;ENST00000372078;ENST00000407441	OTTHUMP00000023846	NP_075266;NP_004449	PF00501	AMP-binding	AMP-binding enzyme	GO:0000267;GO:0005624;GO:0005626;GO:0005741;GO:0005778;GO:0005789;GO:0005792;GO:0005886;GO:0016020;GO:0016021;GO:0019867;GO:0031090;GO:0031224;GO:0031903;GO:0031966;GO:0031968;GO:0042579;GO:0042598;GO:0043226;GO:0043227;GO:0043229;GO:0043231;GO:0044422;GO:0044424;GO:0044425;GO:0044429;GO:0044432;GO:0044438;GO:0044439;GO:0044444;GO:0044446;GO:0044464	cell fraction;membrane fraction;insoluble fraction;mitochondrial outer membrane;peroxisomal membrane;endoplasmic reticulum membrane;microsome;plasma membrane;membrane;integral to membrane;outer membrane;organelle membrane;intrinsic to membrane	GO:0000166;GO:0000287;GO:0001882;GO:0001883;GO:0003824;GO:0004467;GO:0005488;GO:0005524;GO:0015645;GO:0016874;GO:0016877;GO:0017076;GO:0030554;GO:0032553;GO:0032555;GO:0032559;GO:0043167;GO:0043169;GO:0046872	nucleotide binding;magnesium ion binding;nucleoside binding;purine nucleoside binding;catalytic activity;long-chain-fatty-acid-CoA ligase activity;binding;ATP binding;fatty-acid ligase activity;ligase activity;ligase activity, forming carbon-sulfur bonds	GO:0003008;GO:0006082;GO:0006629;GO:0006631;GO:0007610;GO:0007611;GO:0008152;GO:0009987;GO:0019752;GO:0032501;GO:0032787;GO:0042180;GO:0043436;GO:0044237;GO:0044238;GO:0044255;GO:0050877;GO:0050890;GO:0050896	system process;organic acid metabolic process;lipid metabolic process;fatty acid metabolic process;behavior;learning or memory;metabolic process;cellular process;carboxylic acid metabolic process;multicellular organismal process	hsa:2182	ko00071;ko04920;ko03320	Fatty acid metabolism;Adipocytokine signaling pathway;PPAR signaling pathway	K01897	3	9	9	12	9	9	12	7	7	8	2	9	2	9	0	7	16.3	16.3	12.2	79.187
11	480;1414;1415;1552;1553;1639;1767;2178;2192;2368;2369;2941;2971;5342;5678;6193;6194;6871;7020;7920;10161;11182;11624;12968;13763;14019;16001	25;26;27;28;29;30;31;32;33;34;35;36;37;38	16;44;47;82;119;123;132;153;190;227;269;283;305;325	IPI00894498.1;CON_00698900.1;IPI00021439.1;IPI00894365.2;IPI00794523.2;IPI00878173.1;IPI00893981.1;IPI00894523.1;IPI00479743.3;IPI00893604.1;IPI00739539.6;IPI00740545.1;IPI00555900.1;IPI00738655.2;IPI00739998.1;IPI00807522.1;IPI00884125.1;IPI00555733.1;IPI00879289.1;IPI00556391.1;IPI00555809.3;IPI00556300.1;IPI00885048.1;IPI00876919.1;IPI00879150.1;IPI00879770.1;IPI00914665.1;IPI00556614.1;IPI007…	27;27;27;26;15;12;10;10;9;8;7;6;5;4;3;3;2;2;2;2;1;1;1;1;1;1;1;1;1;1;1;1	27;27;27;26;15;12;10;10;9;8;7;6;5;4;3;3;2;2;2;2;1;1;1;1;1;1;1;1;1;1;1;1	1;1;1;1;0;0;1;1;0;1;0;0;0;0;0;0;0;0;0;0;0;0;0;0;0;0;0;0;0;0;0;0	FALSE	Beta-actin;Actin, cytoplasmic 1;Actin, cytoplasmic 1, N-terminally processed;cDNA FLJ58286, highly similar to Actin, cytoplasmic 2	ACTB;ACTG1	Beta actin variant (Fragment);>IPI:CON_00698900.1|SWISS-PROT:P60712 (Bos taurus) Actin, cytoplasmic 1;Actin, cytoplasmic 1;cDNA FLJ52842, highly similar to Actin, cytoplasmic 1;cDNA FLJ43573 fis, clone RECTM2001691, highly similar to Actin, cytoplasmic 2	A1E282;Q53GK6;P60712;P60709;Q1KLZ0;Q53G76;Q53G99;Q562S0;Q96HG5;Q9UE89;Q9UMN3;B4DVQ0;B4E335;A4UCT3;A5GZ75;B3KWQ3;Q96DE1;Q96FU6	A1E282_HUMAN;ACTB_HUMAN;B4DVQ0_HUMAN;A4UCT3_HUMAN	ENST00000331789;ENST00000331925	OTTHUMP00000200589;OTTHUMP00000024886;OTTHUMP00000200588;OTTHUMP00000181456	NP_001092	PF00022	Actin	Actin	GO:0000267;GO:0005625;GO:0005829;GO:0005856;GO:0043226;GO:0043228;GO:0043229;GO:0043232;GO:0044424;GO:0044444;GO:0044464;GO:0000123;GO:0032991;GO:0034708;GO:0035097;GO:0035267;GO:0043189;GO:0043234;GO:0044422;GO:0044428;GO:0044446;GO:0044451	cell fraction;soluble fraction;cytosol;cytoskeleton;organelle;non-membrane-bounded organelle;intracellular organelle;intracellular non-membrane-bounded organelle;intracellular part;cytoplasmic part;cell part;histone acetyltransferase complex	GO:0000166;GO:0001882;GO:0001883;GO:0005488;GO:0005515;GO:0005524;GO:0017076;GO:0030554;GO:0032553;GO:0032555;GO:0032559;GO:0005198;GO:0005200;GO:0019899;GO:0050998	nucleotide binding;nucleoside binding;purine nucleoside binding;binding;protein binding;ATP binding;purine nucleotide binding;adenyl nucleotide binding;ribonucleotide binding;purine ribonucleotide binding;adenyl ribonucleotide binding	GO:0010035;GO:0010038;GO:0042221;GO:0050896;GO:0051592;GO:0003008;GO:0006928;GO:0007600;GO:0007605;GO:0009987;GO:0032501;GO:0050877;GO:0050890;GO:0050954	response to inorganic substance;response to metal ion;response to chemical stimulus;response to stimulus;response to calcium ion;system process;cell motion;sensory perception;sensory perception of sound;cellular process;multicellular organismal process	hsa:60	ko04810;ko04510;ko04520;ko04530;ko04670;ko05110	Regulation of actin cytoskeleton;Focal adhesion;Adherens junction;Tight junction;Leukocyte transendothelial migration;Vibrio cholerae infection	K05692	32	27	39	79	27	39	79	1	2	4	26	25	26	25	1	1	84.8	84.8	4.5	41.722
90	1552;1553;2178;5678;6193;6194;12968;14018	28;31;32	45;48;191	IPI00003269.1	8	1	1	FALSE	Beta-actin-like protein 2;Kappa-actin	ACTBL2	Beta-actin-like protein 2	Q562R1;B2RPJ1	ACTBL_HUMAN	ENST00000306758		NP_001017992	PF00022	Actin	Actin	GO:0005737;GO:0005856;GO:0043226;GO:0043228;GO:0043229;GO:0043232;GO:0044424;GO:0044464	cytoplasm;cytoskeleton;organelle;non-membrane-bounded organelle;intracellular organelle;intracellular non-membrane-bounded organelle;intracellular part;cell part	GO:0000166;GO:0001882;GO:0001883;GO:0005488;GO:0005515;GO:0005524;GO:0017076;GO:0030554;GO:0032553;GO:0032555;GO:0032559	nucleotide binding;nucleoside binding;purine nucleoside binding;binding;protein binding;ATP binding;purine nucleotide binding;adenyl nucleotide binding;ribonucleotide binding;purine ribonucleotide binding;adenyl ribonucleotide binding			hsa:345651				1	8	11	24	1	1	2	1	1	2	7	7	0	1	0	1	18.1	4.8	4.8	42.003
625	480;1414;1415;2178;2368;2369;2941;5678;6193;6194;6871;11624;12968;16000	28;30;31;32;589	46;49;84;192;327	IPI00023006.1;IPI00021428.1;IPI00008603.1;IPI00025416.3;IPI00514530.5;IPI00414057.3;IPI00645534.1	14;14;13;13;13;12;8	1;1;1;1;1;1;1	1;1;1;1;1;1;1	FALSE	Actin, alpha cardiac muscle 1;Alpha-cardiac actin;Actin, alpha skeletal muscle;Alpha-actin-1;Actin, aortic smooth muscle;Alpha-actin-2;Cell growth-inhibiting gene 46 protein;Actin, gamma-enteric smooth muscle;Smooth muscle gamma-actin;Gamma-2-actin;Alpha-actin-3;Putative uncharacterized protein ACTA1;Actin alpha 1 skeletal muscle protein;Actin, alpha 2, smooth muscle, aorta	ACTC1;ACTC;ACTA1;ACTA;ACTA2;ACTSA;ACTVS;GIG46;ACTG2;ACTA3;ACTL3;ACTSG;RP11-399O19.2-002	Actin, alpha cardiac muscle 1;Actin, alpha skeletal muscle;Actin, aortic smooth muscle;Actin, gamma-enteric smooth muscle;Putative uncharacterized protein ACTA1;Actin alpha 1 skeletal muscle protein;Actin, alpha 2, smooth muscle, aorta	P68032;B3KPP5;B4E315;P68133;Q5T8M9;P62736;A8K3K1;B2R8A4;B4DUI8;Q13707;P63267;B2R7E7;B3KW67;Q562S2;A6NL76;Q5T8M8;Q7Z7J6;Q5T9N7	ACTC_HUMAN;ACTS_HUMAN;ACTA_HUMAN;ACTH_HUMAN;A6NL76_HUMAN;Q7Z7J6_HUMAN;Q5T9N7_HUMAN	ENST00000290378;ENST00000366684;ENST00000224784;ENST00000345517;ENST00000409624;ENST00000366683;ENST00000342787	OTTHUMP00000160081;OTTHUMP00000176163;OTTHUMP00000036123;OTTHUMP00000020042;OTTHUMP00000160245;OTTHUMP00000037465;OTTHUMP00000020043;OTTHUMP00000020044	NP_005150;NP_001091;NP_001604;NP_001606	PF00022	Actin	Actin	GO:0005884;GO:0031674;GO:0042643;GO:0044422;GO:0044424;GO:0044430;GO:0044444;GO:0044446;GO:0044449;GO:0044464;GO:0001725;GO:0005865;GO:0032432;GO:0042641;GO:0005856;GO:0043226;GO:0043228;GO:0043229;GO:0043232;GO:0005737;GO:0015629	actin filament;I band;actomyosin, actin part;organelle part;intracellular part;cytoskeletal part;cytoplasmic part;intracellular organelle part;contractile fiber part;cell part;stress fiber;striated muscle thin filament;actin filament bundle;actomyosin	GO:0000166;GO:0001882;GO:0001883;GO:0003824;GO:0005488;GO:0005515;GO:0005524;GO:0008092;GO:0016462;GO:0016787;GO:0016817;GO:0016818;GO:0016887;GO:0017022;GO:0017076;GO:0017111;GO:0030554;GO:0032553;GO:0032555;GO:0032559;GO:0005198;GO:0005200;GO:0043531	nucleotide binding;nucleoside binding;purine nucleoside binding;catalytic activity;binding;protein binding;ATP binding;cytoskeletal protein binding;pyrophosphatase activity;hydrolase activity;hydrolase activity, acting on acid anhydrides	GO:0003008;GO:0003013;GO:0003015;GO:0006810;GO:0006915;GO:0006996;GO:0007010;GO:0007015;GO:0008219;GO:0009653;GO:0009987;GO:0010926;GO:0010927;GO:0012501;GO:0016043;GO:0016265;GO:0022607;GO:0030029;GO:0030036;GO:0030048;GO:0030239;GO:0030240;GO:0030705;GO:0031032;GO:0032501;GO:0032502;GO:0046907;GO:0048646;GO:0048729;GO:0051234;GO:0051649;GO:0055003;GO:0055008;GO:0060047;GO:0060415;GO:0003012;GO:…	system process;circulatory system process;heart process;transport;apoptosis;organelle organization;cytoskeleton organization;actin filament organization;cell death;anatomical structure morphogenesis;cellular process;anatomical structure formation	hsa:70;hsa:58;hsa:59;hsa:72	ko04260;ko04270	Cardiac muscle contraction;Vascular smooth muscle contraction	K12314;K10354;K12313;K12315	7	14	19	44	1	2	5	1	2	5	14	14	1	1	1	1	31.8	4.2	4.2	42.019
627	480;1414;1415;1552;1553;1639;2178;2192;2368;2369;2713;2941;2971;5342;5678;6193;6194;6871;7020;7920;10161;11182;11624;12968;13763;14019;16001	25;26;28;29;30;31;32;33;34;35;36;37;38;590	16;44;47;82;119;123;132;153;190;227;269;283;305;325	IPI00021440.1;IPI00790339.1;IPI00796881.1	27;11;11	1;1;1	1;1;1	FALSE	Actin, cytoplasmic 2;Gamma-actin;Actin, cytoplasmic 2, N-terminally processed	ACTG1;ACTB;ACTG	Actin, cytoplasmic 2	P63261;A8K7C2;B4DW52;B4E3A4;Q562L3;Q562L5;Q562L6;Q562L9;Q562M3;Q562M5;Q562N0;Q562N2;Q562N8;Q562P0;Q562R8;Q562U1;Q562U2;Q562V5;Q562X9;Q562Y6;Q562Y8;Q562Z4;Q562Z6;Q562Z7;Q6PJ43;Q8WVW5	ACTG_HUMAN	ENST00000331925	OTTHUMP00000181455;OTTHUMP00000181458	NP_001605	PF00022	Actin	Actin	GO:0005737;GO:0005856;GO:0043226;GO:0043228;GO:0043229;GO:0043232;GO:0044424;GO:0044464	cytoplasm;cytoskeleton;organelle;non-membrane-bounded organelle;intracellular organelle;intracellular non-membrane-bounded organelle;intracellular part;cell part	GO:0000166;GO:0001882;GO:0001883;GO:0005198;GO:0005200;GO:0005488;GO:0005515;GO:0005524;GO:0017076;GO:0030554;GO:0032553;GO:0032555;GO:0032559;GO:0042802	nucleotide binding;nucleoside binding;purine nucleoside binding;structural molecule activity;structural constituent of cytoskeleton;binding;protein binding;ATP binding;purine nucleotide binding;adenyl nucleotide binding;ribonucleotide binding	GO:0003008;GO:0006928;GO:0007600;GO:0007605;GO:0009987;GO:0032501;GO:0050877;GO:0050890;GO:0050954	system process;cell motion;sensory perception;sensory perception of sound;cellular process;multicellular organismal process;neurological system process;cognition;sensory perception of mechanical stimulus	hsa:71	ko04810;ko04510;ko04520;ko04530;ko04670;ko05110	Regulation of actin cytoskeleton;Focal adhesion;Adherens junction;Tight junction;Leukocyte transendothelial migration;Vibrio cholerae infection	K05692	3	27	39	80	1	2	5	1	2	5	26	25	1	1	1	1	84.8	4.5	4.5	41.792
416	196;559;652;755;1220;1238;1336;1656;1785;1901;1957;2142;2828;3348;3524;4717;5315;5316;5403;5691;5733;5891;5954;6684;7172;7564;7784;7856;7952;8704;8900;9656;9851;9997;10158;10197;10883;11190;11267;11564;12344;13233;13377;14442;14957;15879	418;419;420;421;422;423;424;425;426;427;428;429	66;122;126;221;239;306;309;360;660;710;748;830	IPI00013508.5;IPI00759776.1;IPI00909239.1;IPI00032137.2;IPI00910616.1	46;45;44;12;10	24;23;22;1;1	22;21;20;0;0	FALSE	Alpha-actinin-1;Alpha-actinin cytoskeletal isoform;Non-muscle alpha-actinin-1;F-actin cross-linking protein;ACTN1 protein;cDNA FLJ40884 fis, clone UTERU2000607, highly similar to Alpha-actinin-1	ACTN1;hCG_22243	Alpha-actinin-1;actinin, alpha 1 isoform a;actinin, alpha 1 isoform c	P12814;B4DRP5;Q5ZEZ4;A1L0V1;B4DHH3;Q1HE25;B3KUX9;B3V8S3;B4DFY0;Q86TX4	ACTN1_HUMAN;A1L0V1_HUMAN;B3KUX9_HUMAN	ENST00000193403;ENST00000394419	OTTHUMP00000028456	NP_001093;NP_001123476;NP_001123477	PF00307;PF00036;PF08726;PF00435	CH;efhand;efhand_Ca_insen;Spectrin	Calponin homology (CH) domain;EF hand;Ca2+ insensitive EF hand;Spectrin repeat	GO:0005730;GO:0005856;GO:0005912;GO:0005924;GO:0005925;GO:0030018;GO:0030054;GO:0030055;GO:0031143;GO:0042995;GO:0043226;GO:0043228;GO:0043229;GO:0043232;GO:0044422;GO:0044424;GO:0044425;GO:0044428;GO:0044444;GO:0044446;GO:0044449;GO:0044459;GO:0044464;GO:0070161	nucleolus;cytoskeleton;adherens junction;cell-substrate adherens junction;focal adhesion;Z disc;cell junction;cell-substrate junction;pseudopodium;cell projection;organelle;non-membrane-bounded organelle;intracellular organelle	GO:0003779;GO:0005102;GO:0005178;GO:0005488;GO:0005509;GO:0005515;GO:0008092;GO:0017166;GO:0032403;GO:0043167;GO:0043169;GO:0046872;GO:0051015	actin binding;receptor binding;integrin binding;binding;calcium ion binding;protein binding;cytoskeletal protein binding;vinculin binding;protein complex binding;ion binding;cation binding;metal ion binding;actin filament binding	GO:0007044;GO:0009987;GO:0010926;GO:0010941;GO:0016043;GO:0022607;GO:0032879;GO:0034329;GO:0034330;GO:0042981;GO:0043067;GO:0048041;GO:0048519;GO:0048523;GO:0050789;GO:0050793;GO:0050794;GO:0051270;GO:0051271;GO:0065007;GO:0006996;GO:0007010;GO:0007015;GO:0030029;GO:0030036;GO:0051017	cell-substrate junction assembly;cellular process;anatomical structure formation;regulation of cell death;cellular component organization;cellular component assembly;regulation of localization;cell junction assembly;cell junction organization	hsa:87	ko04810;ko04510;ko04520;ko04530;ko04670;ko05322	Regulation of actin cytoskeleton;Focal adhesion;Adherens junction;Tight junction;Leukocyte transendothelial migration;Systemic lupus erythematosus	K05699	5	46	54	94	24	29	51	22	27	49	11	45	0	24	0	22	60.4	37	34.4	103.06
580	1220;1656;2142;2828;3524;5315;5316;5403;5733;6719;7172;7564;8900;9656;10158;13233	421;423;425;426;556	73;129;133;604;717	IPI00019884.1	16	1	1	FALSE	Alpha-actinin-2;Alpha-actinin skeletal muscle isoform 2;F-actin cross-linking protein	ACTN2	Alpha-actinin-2	P35609;B1ANE4;B2RCS5;Q59FD9	ACTN2_HUMAN	ENST00000366578	OTTHUMP00000037963	NP_001094	PF00307;PF00036;PF08726;PF00435	CH;efhand;efhand_Ca_insen;Spectrin	Calponin homology (CH) domain;EF hand;Ca2+ insensitive EF hand;Spectrin repeat	GO:0005730;GO:0005884;GO:0005912;GO:0005924;GO:0005925;GO:0030018;GO:0030054;GO:0030055;GO:0030175;GO:0031143;GO:0042995;GO:0043197;GO:0043226;GO:0043228;GO:0043229;GO:0043232;GO:0044422;GO:0044424;GO:0044425;GO:0044428;GO:0044430;GO:0044444;GO:0044446;GO:0044449;GO:0044459;GO:0044463;GO:0044464;GO:0070161	nucleolus;actin filament;adherens junction;cell-substrate adherens junction;focal adhesion;Z disc;cell junction;cell-substrate junction;filopodium;pseudopodium;cell projection;dendritic spine;organelle;non-membrane-bounded organelle	GO:0003779;GO:0005102;GO:0005178;GO:0005198;GO:0005488;GO:0005509;GO:0005515;GO:0008092;GO:0008307;GO:0019904;GO:0031432;GO:0032403;GO:0042802;GO:0043167;GO:0043169;GO:0046872;GO:0046983;GO:0051370;GO:0051373;GO:0051374;GO:0070080	actin binding;receptor binding;integrin binding;structural molecule activity;binding;calcium ion binding;protein binding;cytoskeletal protein binding;structural constituent of muscle;protein domain specific binding;titin binding;protein complex binding	GO:0006461;GO:0007044;GO:0009987;GO:0010926;GO:0010941;GO:0016043;GO:0022607;GO:0030030;GO:0030031;GO:0030035;GO:0034329;GO:0034330;GO:0042981;GO:0043067;GO:0043933;GO:0048041;GO:0050789;GO:0050793;GO:0050794;GO:0051259;GO:0051260;GO:0051262;GO:0051289;GO:0065003;GO:0065007	protein complex assembly;cell-substrate junction assembly;cellular process;anatomical structure formation;regulation of cell death;cellular component organization;cellular component assembly;cell projection organization;cell projection assembly	hsa:88	ko04810;ko04510;ko04520;ko04530;ko04670;ko05322	Regulation of actin cytoskeleton;Focal adhesion;Adherens junction;Tight junction;Leukocyte transendothelial migration;Systemic lupus erythematosus	K05699	1	16	17	28	1	1	1	1	1	1	4	16	0	1	0	1	17.9	2	2	103.85
424	197;558;652;755;1219;1238;1656;1787;1898;1943;1949;2142;2573;2828;3385;3524;4718;5315;5316;5403;5687;5692;5693;5733;5827;5890;6481;6685;6953;7008;7172;7564;7856;7952;8900;9062;9351;9384;9655;9796;9851;9998;10158;10198;10884;11189;11288;11554;12341;12843;13233;13377;13384;13386;14245;14442;14624;14640;15063;15879	418;421;423;425;426;431;432;433;434;435;436;437;438	85;141;145;240;258;295;373;379;679;729;767;815;883	IPI00013808.1;IPI00908458.1;IPI00845465.1;IPI00908776.1;IPI00793285.1;IPI00903019.1;IPI00018829.2;IPI00217047.4;IPI00217048.1;IPI00217044.1	60;33;29;26;19;5;1;1;1;1	60;33;29;26;19;5;1;1;1;1	38;16;22;14;15;2;1;1;1;1	FALSE	Alpha-actinin-4;Non-muscle alpha-actinin 4;F-actin cross-linking protein;cDNA FLJ58087, highly similar to Alpha-actinin-4	ACTN4	Alpha-actinin-4;cDNA FLJ58087, highly similar to Alpha-actinin-4	O43707;Q96BG6;B4E337	ACTN4_HUMAN;B4E337_HUMAN	ENST00000252699	OTTHUMP00000076071;OTTHUMP00000174445	NP_004915	PF00307;PF00036;PF08726;PF00435	CH;efhand;efhand_Ca_insen;Spectrin	Calponin homology (CH) domain;EF hand;Ca2+ insensitive EF hand;Spectrin repeat	GO:0005730;GO:0031143;GO:0032991;GO:0042995;GO:0043226;GO:0043228;GO:0043229;GO:0043232;GO:0043234;GO:0044422;GO:0044424;GO:0044428;GO:0044444;GO:0044446;GO:0044464;GO:0048471	nucleolus;pseudopodium;macromolecular complex;cell projection;organelle;non-membrane-bounded organelle;intracellular organelle;intracellular non-membrane-bounded organelle;protein complex;organelle part;intracellular part;nuclear part;cytoplasmic part	GO:0001882;GO:0003779;GO:0005102;GO:0005178;GO:0005488;GO:0005509;GO:0005515;GO:0008092;GO:0032403;GO:0042802;GO:0042803;GO:0043167;GO:0043169;GO:0046872;GO:0046983;GO:0051015	nucleoside binding;actin binding;receptor binding;integrin binding;binding;calcium ion binding;protein binding;cytoskeletal protein binding;protein complex binding;identical protein binding;protein homodimerization activity;ion binding;cation binding	GO:0010941;GO:0022898;GO:0032409;GO:0032411;GO:0032412;GO:0032414;GO:0032415;GO:0032417;GO:0032879;GO:0034762;GO:0042981;GO:0043067;GO:0044093;GO:0048518;GO:0048522;GO:0050789;GO:0050793;GO:0050794;GO:0051049;GO:0051050;GO:0051270;GO:0051272;GO:0065007;GO:0065009	regulation of cell death;regulation of transmembrane transporter activity;regulation of transporter activity;positive regulation of transporter activity;regulation of ion transmembrane transporter activity	hsa:81	ko04810;ko04510;ko04520;ko04530;ko04670;ko05322	Regulation of actin cytoskeleton;Focal adhesion;Adherens junction;Tight junction;Leukocyte transendothelial migration;Systemic lupus erythematosus	K05699	10	60	70	137	60	70	137	38	45	94	26	59	26	59	15	38	75.7	75.7	52.8	104.85
154	2030;2148;5304;5627;5978;6398;7921	182;183	61;119	IPI00749250.2;IPI00470573.1;IPI00005159.3;IPI00909247.1;IPI00176593.4	7;7;7;4;3	7;7;7;4;3	7;7;7;4;3	FALSE	Actin-related protein 2;Actin-like protein 2;cDNA FLJ51655, highly similar to Actin-like protein 2	ACTR2;ARP2	45 kDa protein;actin-related protein 2 isoform a;Actin-related protein 2;cDNA FLJ51655, highly similar to Actin-like protein 2	P61160;B2RCP5;B4DHK9;Q8IY98;B4DWQ5	ARP2_HUMAN;B4DWQ5_HUMAN	ENST00000260641;ENST00000377982;ENST00000409926	OTTHUMP00000159937	NP_001005386;NP_005713	PF00022	Actin	Actin	GO:0005737;GO:0005885;GO:0032991;GO:0042995;GO:0043234;GO:0044422;GO:0044424;GO:0044430;GO:0044446;GO:0044464	cytoplasm;Arp2/3 protein complex;macromolecular complex;cell projection;protein complex;organelle part;intracellular part;cytoskeletal part;intracellular organelle part;cell part	GO:0000166;GO:0001882;GO:0001883;GO:0003779;GO:0005488;GO:0005515;GO:0005524;GO:0008092;GO:0017076;GO:0030554;GO:0032553;GO:0032555;GO:0032559	nucleotide binding;nucleoside binding;purine nucleoside binding;actin binding;binding;protein binding;ATP binding;cytoskeletal protein binding;purine nucleotide binding;adenyl nucleotide binding;ribonucleotide binding;purine ribonucleotide binding	GO:0006928;GO:0009987	cell motion;cellular process					5	7	10	15	7	10	15	7	10	15	7	4	7	4	7	4	19.3	19.3	19.3	45.372
827	2019;2491;3925;5227;5540;8389;9003;10480;16094			IPI00028091.3;IPI00908396.1;IPI00007068.1;IPI00554433.1;IPI00892652.1;IPI00642069.3;IPI00886791.1	9;3;2;2;2;2;2	9;3;2;2;2;2;2	9;3;2;2;2;2;2	FALSE	Actin-related protein 3;Actin-like protein 3	ACTR3;ARP3	Actin-related protein 3	P61158;B4DT29;B4DTI0;B4DXW1;Q53QM2;Q59FV6	ARP3_HUMAN	ENST00000263238		NP_005712	PF00022	Actin	Actin	GO:0005737;GO:0005885;GO:0032991;GO:0043234;GO:0044422;GO:0044424;GO:0044430;GO:0044446;GO:0044464	cytoplasm;Arp2/3 protein complex;macromolecular complex;protein complex;organelle part;intracellular part;cytoskeletal part;intracellular organelle part;cell part	GO:0000166;GO:0001882;GO:0001883;GO:0003779;GO:0005488;GO:0005515;GO:0005524;GO:0008092;GO:0017076;GO:0030554;GO:0032553;GO:0032555;GO:0032559	nucleotide binding;nucleoside binding;purine nucleoside binding;actin binding;binding;protein binding;ATP binding;cytoskeletal protein binding;purine nucleotide binding;adenyl nucleotide binding;ribonucleotide binding;purine ribonucleotide binding	GO:0006928;GO:0008064;GO:0009987;GO:0019222;GO:0030832;GO:0030833;GO:0031323;GO:0032268;GO:0032271;GO:0032535;GO:0032956;GO:0032970;GO:0033043;GO:0043254;GO:0044087;GO:0050789;GO:0050794;GO:0051128;GO:0051246;GO:0051493;GO:0060255;GO:0065007;GO:0065008;GO:0080090	cell motion;regulation of actin polymerization or depolymerization;cellular process;regulation of metabolic process;regulation of actin filament length;regulation of actin filament polymerization;regulation of cellular metabolic process	hsa:10096				7	9	9	14	9	9	14	9	9	14	7	6	7	6	7	6	27.5	27.5	27.5	47.371
284	5009;5903;8853;14270			IPI00009010.3;IPI00106374.1	4;2	4;2	4;2	FALSE	TRM112-like protein	AD-001;HSPC152;HSPC170	TRM112-like protein;similar to adrenal gland protein AD-001	Q9UI30;B2R539	TR112_HUMAN	ENST00000308774		NP_057488;XP_001723337;XP_372921;XP_945646	PF03966	Trm112p	Trm112p-like protein			GO:0005488;GO:0005515	binding;protein binding			hsa:51504				2	4	4	9	4	4	9	4	4	9	3	4	3	4	3	4	42.4	42.4	42.4	14.199
1616	973;1567;2000;2333;4058;4061;4459;5799;5894;7206;9549;9906;10681;11164;12078;12264;12941;13020;14236;15919	1413;1414;1415	380;609;845	IPI00394668.1;IPI00394665.3;IPI00760588.1;IPI00025057.1;IPI00025058.1	20;20;20;19;19	20;20;20;19;19	20;20;20;19;19	FALSE	Double-stranded RNA-specific adenosine deaminase;136 kDa double-stranded RNA-binding protein;P136;K88DSRBP;Interferon-inducible protein 4	ADAR;ADAR1;DSRAD;G1P1;IFI4	Isoform 4 of Double-stranded RNA-specific adenosine deaminase;Isoform 1 of Double-stranded RNA-specific adenosine deaminase;Isoform 5 of Double-stranded RNA-specific adenosine deaminase;Isoform 2 of Double-stranded RNA-specific adenosine deaminase;Isoform	P55265-4;P55265;Q59EC0;P55265-1;B1AQR0;P55265-5;B1AQQ9;P55265-2;P55265-3;A2IBT1;A2IBT2	DSRAD_HUMAN	ENST00000292205;ENST00000368474;ENST00000392506	OTTHUMP00000035372;OTTHUMP00000035373	NP_001102;NP_001020278;NP_056655;NP_056656	PF02137;PF00035;PF02295	A_deamin;dsrm;z-alpha	Adenosine-deaminase (editase) domain;Double-stranded RNA binding motif;Adenosine deaminase z-alpha domain	GO:0005730;GO:0005737;GO:0043226;GO:0043228;GO:0043229;GO:0043232;GO:0044422;GO:0044424;GO:0044428;GO:0044446;GO:0044464	nucleolus;cytoplasm;organelle;non-membrane-bounded organelle;intracellular organelle;intracellular non-membrane-bounded organelle;organelle part;intracellular part;nuclear part;intracellular organelle part;cell part	GO:0003676;GO:0003677;GO:0003723;GO:0003725;GO:0003726;GO:0003824;GO:0004000;GO:0005488;GO:0008270;GO:0016787;GO:0016810;GO:0016814;GO:0019239;GO:0043167;GO:0043169;GO:0046872;GO:0046914	nucleic acid binding;DNA binding;RNA binding;double-stranded RNA binding;double-stranded RNA adenosine deaminase activity;catalytic activity;adenosine deaminase activity;binding;zinc ion binding;hydrolase activity	GO:0006139;GO:0006396;GO:0006397;GO:0006807;GO:0008152;GO:0009451;GO:0009892;GO:0009987;GO:0010468;GO:0010605;GO:0010629;GO:0016070;GO:0016071;GO:0016458;GO:0016553;GO:0019222;GO:0031047;GO:0034960;GO:0043170;GO:0043283;GO:0043412;GO:0044237;GO:0044238;GO:0044260;GO:0048519;GO:0050789;GO:0060255;GO:0065007	nucleobase, nucleoside, nucleotide and nucleic acid metabolic process;RNA processing;mRNA processing;nitrogen compound metabolic process;metabolic process;RNA modification;negative regulation of metabolic process;cellular process	hsa:103	ko00791	Atrazine degradation	K01500	5	20	21	34	20	21	34	20	21	34	20	3	20	3	20	3	21.7	21.7	21.7	140.77
1864	474;6222;14069;14096			IPI00746777.3;IPI00176678.9;IPI00735324.2	4;2;2	4;2;2	4;2;2	FALSE	Alcohol dehydrogenase class-3;Alcohol dehydrogenase class-III;Alcohol dehydrogenase 5;Alcohol dehydrogenase class chi chain;S-(hydroxymethyl)glutathione dehydrogenase;Glutathione-dependent formaldehyde dehydrogenase;RcADH5	ADH5;ADHX;FDH	Alcohol dehydrogenase class-3;similar to rcADH5;similar to hCG17981	P11766;Q5U043;Q6FI45;Q6IRT1;Q2VIM7	ADHX_HUMAN;Q2VIM7_HUMAN	ENST00000296412		NP_000662;XP_001714450;XP_001717521;XP_001717805	PF08240;PF00107	ADH_N;ADH_zinc_N	Alcohol dehydrogenase GroES-like domain;Zinc-binding dehydrogenase	GO:0005739;GO:0043226;GO:0043227;GO:0043229;GO:0043231;GO:0044424;GO:0044444;GO:0044464	mitochondrion;organelle;membrane-bounded organelle;intracellular organelle;intracellular membrane-bounded organelle;intracellular part;cytoplasmic part;cell part	GO:0003824;GO:0004022;GO:0005488;GO:0005504;GO:0008270;GO:0008289;GO:0009055;GO:0016491;GO:0016614;GO:0016616;GO:0016620;GO:0016903;GO:0018467;GO:0031406;GO:0033293;GO:0043167;GO:0043169;GO:0046872;GO:0046914;GO:0051903;GO:0005515;GO:0042802;GO:0042803;GO:0046983	catalytic activity;alcohol dehydrogenase (NAD) activity;binding;fatty acid binding;zinc ion binding;lipid binding;electron carrier activity;oxidoreductase activity;oxidoreductase activity, acting on CH-OH group of donors	GO:0006066;GO:0006067;GO:0006069;GO:0008152;GO:0034308;GO:0042221;GO:0050896;GO:0051775;GO:0055114;GO:0001523;GO:0002237;GO:0003008;GO:0003016;GO:0006081;GO:0006464;GO:0006629;GO:0006720;GO:0006721;GO:0006950;GO:0007585;GO:0009056;GO:0009607;GO:0009987;GO:0010033;GO:0016101;GO:0017014;GO:0018119;GO:0018193;GO:0018198;GO:0019538;GO:0019748;GO:0032496;GO:0032501;GO:0034960;GO:0043170;GO:0043283;GO:…	alcohol metabolic process;ethanol metabolic process;ethanol oxidation;metabolic process;monohydric alcohol metabolic process;response to chemical stimulus;response to stimulus;response to redox state;oxidation reduction;retinoid metabolic process	hsa:128	ko00010;ko00071;ko00350;ko00624;ko00641;ko00680;ko00830;ko00980;ko00982	Glycolysis / Gluconeogenesis;Fatty acid metabolism;Tyrosine metabolism;1- and 2-Methylnaphthalene degradation;3-Chloroacrylic acid degradation;Methane metabolism;Retinol metabolism;Metabolism of xenobiotics by cytochrome P450;Drug metabolism - cytochrome P450	K00001;K00121	3	4	4	7	4	4	7	4	4	7	0	4	0	4	0	4	16.8	16.8	16.8	39.724
1750	10931			IPI00651738.1;IPI00470791.2	1;1	1;1	1;1	FALSE	1,2-dihydroxy-3-keto-5-methylthiopentene dioxygenase;Aci-reductone dioxygenase;Membrane-type 1 matrix metalloproteinase cytoplasmic tail-binding protein 1;Submergence-induced protein 2 homolog	ADI1;MTCBP1;HMFT1638	Isoform 1 of 1,2-dihydroxy-3-keto-5-methylthiopentene dioxygenase;Isoform 2 of 1,2-dihydroxy-3-keto-5-methylthiopentene dioxygenase	Q9BV57-1;Q9BV57;Q9BV57-2	MTND_HUMAN	ENST00000327435;ENST00000382093	OTTHUMP00000140252;OTTHUMP00000200069	NP_060739	PF03079	ARD	ARD/ARD' family	GO:0005634;GO:0005737;GO:0005886;GO:0016020;GO:0043226;GO:0043227;GO:0043229;GO:0043231;GO:0044424;GO:0044464	nucleus;cytoplasm;plasma membrane;membrane;organelle;membrane-bounded organelle;intracellular organelle;intracellular membrane-bounded organelle;intracellular part;cell part	GO:0003824;GO:0005488;GO:0005515;GO:0016151;GO:0016491;GO:0016701;GO:0016702;GO:0043167;GO:0043169;GO:0046872;GO:0046914;GO:0051213	catalytic activity;binding;protein binding;nickel ion binding;oxidoreductase activity;oxidoreductase activity, acting on single donors with incorporation of molecular oxygen	GO:0000096;GO:0000097;GO:0006082;GO:0006519;GO:0006520;GO:0006555;GO:0006790;GO:0006807;GO:0008152;GO:0008652;GO:0009058;GO:0009066;GO:0009067;GO:0009086;GO:0009308;GO:0009309;GO:0009987;GO:0016053;GO:0019509;GO:0019752;GO:0034641;GO:0042180;GO:0043094;GO:0043102;GO:0043436;GO:0044106;GO:0044237;GO:0044238;GO:0044249;GO:0044271;GO:0044272;GO:0046394;GO:0055114	sulfur amino acid metabolic process;sulfur amino acid biosynthetic process;organic acid metabolic process;cellular amino acid and derivative metabolic process;cellular amino acid metabolic process;methionine metabolic process;sulfur metabolic process	hsa:55256	ko00271	Methionine metabolism	K08967	2	1	1	1	1	1	1	1	1	1	0	1	0	1	0	1	6.7	6.7	6.7	21.498
1325	495;2917;6077;6826			IPI00290279.1;IPI00234368.1	4;4	4;4	4;4	FALSE	Adenosine kinase;Adenosine 5'-phosphotransferase	ADK	Isoform Long of Adenosine kinase;Isoform Short of Adenosine kinase	P55263-1;P55263;Q5JQ11;Q86U79;P55263-2;Q5JQ10;Q9HB33	ADK_HUMAN	ENST00000286621;ENST00000372734	OTTHUMP00000019864;OTTHUMP00000019865	NP_006712;NP_001114	PF00294	PfkB	pfkB family carbohydrate kinase	GO:0005634;GO:0005829;GO:0043226;GO:0043227;GO:0043229;GO:0043231;GO:0044424;GO:0044444;GO:0044464	nucleus;cytosol;organelle;membrane-bounded organelle;intracellular organelle;intracellular membrane-bounded organelle;intracellular part;cytoplasmic part;cell part	GO:0000166;GO:0000287;GO:0001882;GO:0001883;GO:0003824;GO:0004001;GO:0005488;GO:0005524;GO:0016301;GO:0016740;GO:0016772;GO:0017076;GO:0019205;GO:0019206;GO:0030554;GO:0032553;GO:0032555;GO:0032559;GO:0043167;GO:0043169;GO:0046872	nucleotide binding;magnesium ion binding;nucleoside binding;purine nucleoside binding;catalytic activity;adenosine kinase activity;binding;ATP binding;kinase activity;transferase activity;transferase activity, transferring phosphorus-containing groups	GO:0006139;GO:0006166;GO:0006753;GO:0006807;GO:0008152;GO:0009058;GO:0009116;GO:0009117;GO:0009119;GO:0009123;GO:0009124;GO:0009156;GO:0009161;GO:0009165;GO:0009259;GO:0009260;GO:0009987;GO:0042278;GO:0043094;GO:0043101;GO:0043174;GO:0044237;GO:0044238;GO:0044249;GO:0046128;GO:0046483;GO:0055086	nucleobase, nucleoside, nucleotide and nucleic acid metabolic process;purine ribonucleoside salvage;nucleoside phosphate metabolic process;nitrogen compound metabolic process;metabolic process;biosynthetic process;nucleoside metabolic process	hsa:132	ko00230	Purine metabolism	K00856	2	4	4	6	4	4	6	4	4	6	0	4	0	4	0	4	18.2	18.2	18.2	40.545
936	971;8159;12709			IPI00033030.2;IPI00470921.4;IPI00911048.1	3;3;1	3;3;1	3;3;1	FALSE	Proteasomal ubiquitin receptor ADRM1;Adhesion-regulating molecule 1;110 kDa cell membrane glycoprotein;Rpn13 homolog;Proteasome regulatory particle non-ATPase 13;Putative uncharacterized protein DKFZp686G2045	ADRM1;GP110;DKFZp686G2045	Protein ADRM1;Putative uncharacterized protein DKFZp686G2045	Q16186;Q68E00	ADRM1_HUMAN;Q68E00_HUMAN	ENST00000253003;ENST00000370744	OTTHUMP00000031471	NP_008933;NP_783163	PF04683	ARM_1	Adhesion regulating molecule conserved region	GO:0000267;GO:0000502;GO:0005624;GO:0005626;GO:0005634;GO:0005829;GO:0005887;GO:0016021;GO:0031224;GO:0031226;GO:0032991;GO:0043226;GO:0043227;GO:0043229;GO:0043231;GO:0043234;GO:0044424;GO:0044425;GO:0044444;GO:0044459;GO:0044464;GO:0005737	cell fraction;proteasome complex;membrane fraction;insoluble fraction;nucleus;cytosol;integral to plasma membrane;integral to membrane;intrinsic to membrane;intrinsic to plasma membrane;macromolecular complex;organelle;membrane-bounded organelle	GO:0008538;GO:0010860	proteasome activator activity;proteasome regulator activity	GO:0006139;GO:0006354;GO:0006368;GO:0006461;GO:0006807;GO:0008152;GO:0009987;GO:0010926;GO:0016043;GO:0016070;GO:0022607;GO:0034621;GO:0034622;GO:0034960;GO:0043170;GO:0043248;GO:0043283;GO:0043623;GO:0043933;GO:0044237;GO:0044238;GO:0044260;GO:0065003	nucleobase, nucleoside, nucleotide and nucleic acid metabolic process;RNA elongation;RNA elongation from RNA polymerase II promoter;protein complex assembly;nitrogen compound metabolic process;metabolic process;cellular process	hsa:11047				3	3	3	5	3	3	5	3	3	5	1	3	1	3	1	3	8.8	8.8	8.8	42.153
1304	424;7590;10245			IPI00220887.1;IPI00026904.2	3;2	3;2	3;2	FALSE	Adenylosuccinate lyase;Adenylosuccinase	ADSL;AMPS	Isoform 2 of Adenylosuccinate lyase;cDNA FLJ59367, highly similar to Adenylosuccinate lyase	P30566-2;P30566;A8K4X6;B0QY76;P30566-1;B4DP46;B4DUM2;Q71UA4	PUR8_HUMAN	ENST00000216194;ENST00000342312	OTTHUMP00000199173;OTTHUMP00000028724;OTTHUMP00000199172	NP_001116850;NP_000017	PF10397;PF00206	ADSL_C;Lyase_1	Adenylosuccinate lyase C-terminus;Lyase	GO:0005829;GO:0044424;GO:0044444;GO:0044464	cytosol;intracellular part;cytoplasmic part;cell part	GO:0003824;GO:0004018;GO:0016829;GO:0016840;GO:0016842;GO:0070626	catalytic activity;N6-(1,2-dicarboxyethyl)AMP AMP-lyase (fumarate-forming) activity;lyase activity;carbon-nitrogen lyase activity;amidine-lyase activity	GO:0006139;GO:0006163;GO:0006164;GO:0006167;GO:0006461;GO:0006753;GO:0006807;GO:0008152;GO:0009058;GO:0009117;GO:0009123;GO:0009124;GO:0009126;GO:0009127;GO:0009150;GO:0009152;GO:0009156;GO:0009161;GO:0009165;GO:0009167;GO:0009168;GO:0009259;GO:0009260;GO:0009987;GO:0010926;GO:0016043;GO:0022607;GO:0043933;GO:0044237;GO:0044238;GO:0044249;GO:0046033;GO:0046483;GO:0051259;GO:0051262;GO:0055086;GO:…	nucleobase, nucleoside, nucleotide and nucleic acid metabolic process;purine nucleotide metabolic process;purine nucleotide biosynthetic process;AMP biosynthetic process;protein complex assembly;nucleoside phosphate metabolic process	hsa:158	ko00230;ko00252	Purine metabolism;Alanine and aspartate metabolism	K01756	2	3	3	3	3	3	3	3	3	3	0	3	0	3	0	3	9.2	9.2	9.2	48.328
777	1582;3769;7958			IPI00026833.4;IPI00878313.1	3;1	3;1	3;1	FALSE	Adenylosuccinate synthetase isozyme 2;Adenylosuccinate synthetase, acidic isozyme;IMP--aspartate ligase 2	ADSS;ADSS2	Adenylosuccinate synthetase isozyme 2	P30520;B1AQM5;B4E1L0	PURA2_HUMAN	ENST00000366535	OTTHUMP00000037982	NP_001117	PF00709	Adenylsucc_synt	Adenylosuccinate synthetase	GO:0005737;GO:0044424;GO:0044464	cytoplasm;intracellular part;cell part	GO:0000166;GO:0000287;GO:0003824;GO:0004019;GO:0005488;GO:0005525;GO:0016874;GO:0016879;GO:0017076;GO:0019001;GO:0032553;GO:0032555;GO:0032561;GO:0042301;GO:0043167;GO:0043168;GO:0043169;GO:0046872	nucleotide binding;magnesium ion binding;catalytic activity;adenylosuccinate synthase activity;binding;GTP binding;ligase activity;ligase activity, forming carbon-nitrogen bonds;purine nucleotide binding;guanyl nucleotide binding;ribonucleotide binding	GO:0002376;GO:0006139;GO:0006163;GO:0006164;GO:0006167;GO:0006753;GO:0006807;GO:0008152;GO:0009058;GO:0009117;GO:0009123;GO:0009124;GO:0009126;GO:0009127;GO:0009150;GO:0009152;GO:0009156;GO:0009161;GO:0009165;GO:0009167;GO:0009168;GO:0009259;GO:0009260;GO:0009987;GO:0044237;GO:0044238;GO:0044249;GO:0046033;GO:0046483;GO:0055086	immune system process;nucleobase, nucleoside, nucleotide and nucleic acid metabolic process;purine nucleotide metabolic process;purine nucleotide biosynthetic process;AMP biosynthetic process;nucleoside phosphate metabolic process	hsa:159	ko00230;ko00252	Purine metabolism;Alanine and aspartate metabolism	K01939	2	3	3	3	3	3	3	3	3	3	0	3	0	3	0	3	7	7	7	50.097
45	2963;14728			IPI00001091.4	2	2	2	FALSE	AFG3-like protein 2;Paraplegin-like protein	AFG3L2	AFG3-like protein 2	Q9Y4W6;Q8TA92	AFG32_HUMAN	ENST00000269143	OTTHUMP00000071704;OTTHUMP00000162476	NP_006787	PF00004;PF06480;PF01434	AAA;FtsH_ext;Peptidase_M41	ATPase family associated with various cellular activities (AAA);FtsH Extracellular;Peptidase family M41	GO:0016021;GO:0031224;GO:0044425;GO:0044464	integral to membrane;intrinsic to membrane;membrane part;cell part	GO:0000166;GO:0001882;GO:0001883;GO:0003824;GO:0004175;GO:0004222;GO:0005488;GO:0005515;GO:0005524;GO:0008233;GO:0008237;GO:0008270;GO:0016462;GO:0016787;GO:0016817;GO:0016818;GO:0017076;GO:0017111;GO:0030554;GO:0032553;GO:0032555;GO:0032559;GO:0043167;GO:0043169;GO:0046872;GO:0046914;GO:0051082;GO:0070011	nucleotide binding;nucleoside binding;purine nucleoside binding;catalytic activity;endopeptidase activity;metalloendopeptidase activity;binding;protein binding;ATP binding;peptidase activity;metallopeptidase activity;zinc ion binding	GO:0006508;GO:0008152;GO:0009056;GO:0009057;GO:0019538;GO:0030163;GO:0043170;GO:0043283;GO:0043285;GO:0044238	proteolysis;metabolic process;catabolic process;macromolecule catabolic process;protein metabolic process;protein catabolic process;macromolecule metabolic process;biopolymer metabolic process;biopolymer catabolic process;primary metabolic process	hsa:10939			K08956	1	2	2	2	2	2	2	2	2	2	0	2	0	2	0	2	2.5	2.5	2.5	88.583
569	5380;6548			IPI00019353.4;IPI00553233.2	2;1	2;1	2;1	FALSE	Acylglycerol kinase, mitochondrial;Multiple substrate lipid kinase	AGK;MULK	Isoform 1 of Acylglycerol kinase, mitochondrial;Isoform 2 of Acylglycerol kinase, mitochondrial	Q53H12-1;Q53H12;A4D1U5;B4DR72;B4E2Z8;Q53H12-2;Q75KN0	AGK_HUMAN	ENST00000355413	OTTHUMP00000025155	NP_060708	PF00781	DAGK_cat	Diacylglycerol kinase catalytic domain	GO:0016020;GO:0031090;GO:0031966;GO:0044422;GO:0044424;GO:0044429;GO:0044444;GO:0044446;GO:0044464	membrane;organelle membrane;mitochondrial membrane;organelle part;intracellular part;mitochondrial part;cytoplasmic part;intracellular organelle part;cell part	GO:0000166;GO:0001882;GO:0001883;GO:0003824;GO:0004143;GO:0005488;GO:0005524;GO:0016301;GO:0016740;GO:0016772;GO:0016773;GO:0017076;GO:0030554;GO:0032553;GO:0032555;GO:0032559;GO:0047620	nucleotide binding;nucleoside binding;purine nucleoside binding;catalytic activity;diacylglycerol kinase activity;binding;ATP binding;kinase activity;transferase activity;transferase activity, transferring phosphorus-containing groups	GO:0007154;GO:0007165;GO:0007166;GO:0007186;GO:0007205;GO:0009987;GO:0019220;GO:0019222;GO:0031323;GO:0032147;GO:0033674;GO:0042325;GO:0043085;GO:0043549;GO:0044093;GO:0045859;GO:0045860;GO:0050789;GO:0050790;GO:0050794;GO:0051174;GO:0051338;GO:0051347;GO:0065007;GO:0065009	cell communication;signal transduction;cell surface receptor linked signal transduction;G-protein coupled receptor protein signaling pathway;activation of protein kinase C activity by G-protein coupled receptor protein signaling pathway;cellular process	hsa:55750	ko00561	Glycerolipid metabolism	K09881	2	2	2	3	2	2	3	2	2	3	1	2	1	2	1	2	7.6	7.6	7.6	47.137
324	2595;4483;15781			IPI00010349.1	3	3	3	FALSE	Alkyldihydroxyacetonephosphate synthase, peroxisomal;Alkylglycerone-phosphate synthase;Aging-associated gene 5 protein	AGPS;AAG5	Alkyldihydroxyacetonephosphate synthase, peroxisomal	O00116;A5D8U9;Q53S12;Q53SG6;Q53SN7	ADAS_HUMAN	ENST00000264167	OTTHUMP00000163353	NP_003650	PF02913;PF01565	FAD-oxidase_C;FAD_binding_4	FAD linked oxidases, C-terminal domain;FAD binding domain	GO:0005778;GO:0005829;GO:0016020;GO:0031090;GO:0031903;GO:0042579;GO:0043226;GO:0043227;GO:0043229;GO:0043231;GO:0044422;GO:0044424;GO:0044438;GO:0044439;GO:0044444;GO:0044446;GO:0044464	peroxisomal membrane;cytosol;membrane;organelle membrane;microbody membrane;microbody;organelle;membrane-bounded organelle;intracellular organelle;intracellular membrane-bounded organelle;organelle part;intracellular part;microbody part;peroxisomal part	GO:0000166;GO:0001882;GO:0001883;GO:0003824;GO:0005488;GO:0008609;GO:0016491;GO:0016740;GO:0016765;GO:0017076;GO:0030554;GO:0048037;GO:0050660;GO:0050662	nucleotide binding;nucleoside binding;purine nucleoside binding;catalytic activity;binding;alkylglycerone-phosphate synthase activity;oxidoreductase activity;transferase activity;transferase activity, transferring alkyl or aryl (other than methyl) groups	GO:0006629;GO:0008152;GO:0008610;GO:0009058;GO:0044238	lipid metabolic process;metabolic process;lipid biosynthetic process;biosynthetic process;primary metabolic process	hsa:8540	ko00565	Ether lipid metabolism	K00803	1	3	3	4	3	3	4	3	3	4	1	2	1	2	1	2	6.7	6.7	6.7	72.911
366	757;1303;1912;4337;4713;12365;13952;14047;14892;14941;15514;16045			IPI00012007.6	12	12	12	FALSE	Adenosylhomocysteinase;S-adenosyl-L-homocysteine hydrolase	AHCY;SAHH	Adenosylhomocysteinase	P23526;A8K307;B3KUN3;Q1RMG2	SAHH_HUMAN	ENST00000217426	OTTHUMP00000030684	NP_000678	PF05221;PF00670	AdoHcyase;AdoHcyase_NAD	S-adenosyl-L-homocysteine hydrolase;S-adenosyl-L-homocysteine hydrolase, NAD binding domain	GO:0016023;GO:0031410;GO:0031982;GO:0031988;GO:0042470;GO:0043226;GO:0043227;GO:0043229;GO:0043231;GO:0044424;GO:0044444;GO:0044464;GO:0048770	cytoplasmic membrane-bounded vesicle;cytoplasmic vesicle;vesicle;membrane-bounded vesicle;melanosome;organelle;membrane-bounded organelle;intracellular organelle;intracellular membrane-bounded organelle;intracellular part;cytoplasmic part;cell part	GO:0003824;GO:0004013;GO:0005488;GO:0005515;GO:0016787;GO:0016801;GO:0016802	catalytic activity;adenosylhomocysteinase activity;binding;protein binding;hydrolase activity;hydrolase activity, acting on ether bonds;trialkylsulfonium hydrolase activity	GO:0006730;GO:0008152;GO:0009987;GO:0044237	one-carbon metabolic process;metabolic process;cellular process;cellular metabolic process	hsa:191	ko00271;ko00450	Methionine metabolism;Selenoamino acid metabolism	K01251	1	12	12	23	12	12	23	12	12	23	0	12	0	12	0	12	31.7	31.7	31.7	47.716
1001	1118;4728;15866			IPI00101645.3;IPI00908473.1;IPI00872261.1;IPI00182938.8;IPI00878976.2;IPI00479201.3;IPI00910338.1;IPI00441992.1	3;3;3;3;3;3;2;1	3;3;3;3;3;3;2;1	3;3;3;3;3;3;2;1	FALSE	Putative adenosylhomocysteinase 3;S-adenosyl-L-homocysteine hydrolase 3;S-adenosylhomocysteine hydrolase-like protein 2;Putative uncharacterized protein AHCYL1;Putative adenosylhomocysteinase 2;S-adenosyl-L-homocysteine hydrolase 2;S-adenosylhomocysteine hydrolase-like protein 1;DC-expressed AHCY-like molecule;Adenosylhomocysteinase	AHCYL2;KIAA0828;AHCYL1;DCAL;XPVKONA	Putative adenosylhomocysteinase 3;S-adenosylhomocysteine hydrolase-like 2 isoform b;Adenosylhomocysteinase;Isoform 1 of Putative adenosylhomocysteinase 2;S-adenosylhomocysteine hydrolase-like 2 isoform c;Isoform 2 of Putative adenosylhomocysteinase 2;S-ade	Q96HN2;A8MYU1;O43865-1;O43865;Q2NKW8;B4DIZ5;Q6ZNS6;O43865-2;B4E168;O43210;Q9BTL0	SAHH3_HUMAN;A8MYU1_HUMAN;SAHH2_HUMAN;B4DIZ5_HUMAN	ENST00000325006;ENST00000393614;ENST00000369799	OTTHUMP00000013376;OTTHUMP00000013377;OTTHUMP00000025425	NP_056143;NP_001124192;NP_006612;NP_001124194;NP_001124195	PF05221;PF00670	AdoHcyase;AdoHcyase_NAD	S-adenosyl-L-homocysteine hydrolase;S-adenosyl-L-homocysteine hydrolase, NAD binding domain	GO:0005783;GO:0043226;GO:0043227;GO:0043229;GO:0043231;GO:0044424;GO:0044444;GO:0044464	endoplasmic reticulum;organelle;membrane-bounded organelle;intracellular organelle;intracellular membrane-bounded organelle;intracellular part;cytoplasmic part;cell part	GO:0003824;GO:0004013;GO:0005488;GO:0016787;GO:0016801;GO:0016802	catalytic activity;adenosylhomocysteinase activity;binding;hydrolase activity;hydrolase activity, acting on ether bonds;trialkylsulfonium hydrolase activity	GO:0006730;GO:0008152;GO:0009987;GO:0044237	one-carbon metabolic process;metabolic process;cellular process;cellular metabolic process	hsa:23382;hsa:10768	ko00271;ko00450	Methionine metabolism;Selenoamino acid metabolism	K01251	8	3	3	7	3	3	7	3	3	7	0	3	0	3	0	3	5.4	5.4	5.4	66.72
895	1775;3100;9861	826	1	IPI00031605.1	3	1	1	FALSE	AHNAK nucleoprotein;AHNAK nucleoprotein (Desmoyokin)	AHNAK;hCG_1731267	AHNAK protein	A1A586;Q96EC4;Q9BVU3	A1A586_HUMAN	ENST00000257247;ENST00000378024		NP_076965	PF00595	PDZ	PDZ domain (Also known as DHR or GLGF)			GO:0003676;GO:0005488;GO:0005515	nucleic acid binding;binding;protein binding							1	3	3	5	1	1	1	1	1	1	0	3	0	1	0	1	30.7	6	6	16.19
637	232;248;256;281;283;290;331;332;469;1011;1027;1775;3100;3515;3817;3818;4105;4106;4107;4428;4429;4430;4431;4432;4604;4619;4757;4954;4971;4979;4997;4998;5000;5117;5962;6000;6296;6654;6688;6699;6700;6701;6702;6703;8052;8053;8054;8056;8059;8589;8617;9098;9821;9979;9980;9981;11893;13638;14105;14106;14107;14108;14109;14110;14111;14112;14113;14119;14120;14121;14123;14125;14160;14162;14163;14164;14165;14…	595;596;597;598;599;600;601;602;603;604;605;606;607;608;609;610;611;612;613;614;615;616;617	808;811;820;887;989;1185;1188;1224;1236;1465;1671;2253;2581;2776;3032;3109;3221;3685;3902;4143;4611;4958;5550	IPI00021812.2;IPI00555610.4	106;64	106;64	104;64	FALSE	Neuroblast differentiation-associated protein AHNAK;Desmoyokin;Putative uncharacterized protein AHNAK	AHNAK;PM227	Neuroblast differentiation-associated protein AHNAK;Putative uncharacterized protein AHNAK	Q09666;B4DTV0;Q13727;Q6ZQN2;Q8N274;B5MEH8	AHNK_HUMAN;B5MEH8_HUMAN	ENST00000378024;ENST00000244934		NP_001611	PF04509;PF00595	CheC;PDZ	CheC-like family;PDZ domain (Also known as DHR or GLGF)	GO:0005634;GO:0043226;GO:0043227;GO:0043229;GO:0043231;GO:0044424;GO:0044464	nucleus;organelle;membrane-bounded organelle;intracellular organelle;intracellular membrane-bounded organelle;intracellular part;cell part	GO:0005488;GO:0005515	binding;protein binding	GO:0007399;GO:0032502;GO:0048731;GO:0048856	nervous system development;developmental process;system development;anatomical structure development	hsa:79026				2	106	108	162	106	108	162	104	106	158	16	104	16	104	16	102	41.5	41.5	40.9	629.09
1913	9028;14178	1747	1202	IPI00856045.1;IPI00884904.1	2;2	2;2	2;2	FALSE	Protein AHNAK2	AHNAK2;C14orf78;KIAA2019	Isoform 1 of Protein AHNAK2;Isoform 3 of Protein AHNAK2	Q8IVF2-1;Q8IVF2;Q8IVF2-3	AHNK2_HUMAN	ENST00000333244	OTTHUMP00000028440	NP_612429	PF00904;PF00595	Involucrin;PDZ	Involucrin repeat;PDZ domain (Also known as DHR or GLGF)	GO:0005634;GO:0005737;GO:0043226;GO:0043227;GO:0043229;GO:0043231;GO:0044424;GO:0044464	nucleus;cytoplasm;organelle;membrane-bounded organelle;intracellular organelle;intracellular membrane-bounded organelle;intracellular part;cell part	GO:0005488;GO:0005515	binding;protein binding	GO:0031424;GO:0032502	keratinization;developmental process	hsa:113146				2	2	2	2	2	2	2	2	2	2	0	2	0	2	0	2	3.5	3.5	3.5	616.62
33	105;814;1075;1888;6412;7610;8193;12339;13264;14861;14873			IPI00000690.1;IPI00157908.4;IPI00300018.1;IPI00910617.1;IPI00910786.1	11;11;8;6;3	11;11;8;6;3	11;11;8;6;3	FALSE	Apoptosis-inducing factor 1, mitochondrial;Programmed cell death protein 8;Apoptosis-inducing factor short isoform 1	AIFM1;AIF;PDCD8	Isoform 1 of Apoptosis-inducing factor 1, mitochondrial;Isoform 3 of Apoptosis-inducing factor 1, mitochondrial;Isoform 2 of Apoptosis-inducing factor 1, mitochondrial;programmed cell death 8 isoform 4	O95831-1;O95831;A4QPB4;O95831-3;B2RB08;Q5RZ99;Q5RZA0;O95831-2;B1ALN1;Q2QKE4	AIFM1_HUMAN;Q2QKE4_HUMAN	ENST00000287295;ENST00000319908;ENST00000346424	OTTHUMP00000024007;OTTHUMP00000024008;OTTHUMP00000024009	NP_004199;NP_665811;NP_665812;NP_001124318	PF00070;PF07992	Pyr_redox;Pyr_redox_2	Pyridine nucleotide-disulphide oxidoreductase;Pyridine nucleotide-disulphide oxidoreductase	GO:0005634;GO:0005758;GO:0031970;GO:0031974;GO:0043226;GO:0043227;GO:0043229;GO:0043231;GO:0044422;GO:0044424;GO:0044429;GO:0044444;GO:0044446;GO:0044464;GO:0000267;GO:0005624;GO:0005625;GO:0005626;GO:0005739;GO:0005792;GO:0042598	nucleus;mitochondrial intermembrane space;organelle envelope lumen;membrane-enclosed lumen;organelle;membrane-bounded organelle;intracellular organelle;intracellular membrane-bounded organelle;organelle part;intracellular part;mitochondrial part	GO:0000166;GO:0001882;GO:0001883;GO:0003676;GO:0003677;GO:0003824;GO:0005488;GO:0005515;GO:0009055;GO:0016491;GO:0017076;GO:0030554;GO:0048037;GO:0050660;GO:0050662	nucleotide binding;nucleoside binding;purine nucleoside binding;nucleic acid binding;DNA binding;catalytic activity;binding;protein binding;electron carrier activity;oxidoreductase activity;purine nucleotide binding;adenyl nucleotide binding	GO:0000737;GO:0006139;GO:0006259;GO:0006308;GO:0006309;GO:0006807;GO:0006917;GO:0006921;GO:0006950;GO:0006974;GO:0007154;GO:0007165;GO:0007242;GO:0008152;GO:0008629;GO:0008630;GO:0009056;GO:0009057;GO:0009987;GO:0010941;GO:0010942;GO:0012502;GO:0016043;GO:0019725;GO:0022411;GO:0033554;GO:0034960;GO:0034962;GO:0034984;GO:0042592;GO:0042770;GO:0042981;GO:0043065;GO:0043067;GO:0043068;GO:0043170;GO:…	DNA catabolic process, endonucleolytic;nucleobase, nucleoside, nucleotide and nucleic acid metabolic process;DNA metabolic process;DNA catabolic process;DNA fragmentation involved in apoptosis;nitrogen compound metabolic process;induction of apoptosis	hsa:9131	ko04210	Apoptosis	K04727	5	11	11	13	11	11	13	11	11	13	4	9	4	9	4	9	26.3	26.3	26.3	66.9
192	647;4265;6744			IPI00793201.1;IPI00006252.3;IPI00910647.1	3;3;3	3;3;3	3;3;3	FALSE	cDNA FLJ61202, highly similar to Multisynthetase complex auxiliary component p43;Aminoacyl tRNA synthetase complex-interacting multifunctional protein 1;Multisynthetase complex auxiliary component p43;Endothelial monocyte-activating polypeptide 2;EMAP-II;Small inducible cytokine subfamily E member 1;cDNA FLJ52127, highly similar to Multisynthetase complex auxiliary component p43	AIMP1;EMAP2;SCYE1	cDNA FLJ61202, highly similar to Multisynthetase complex auxiliary component p43;Multisynthetase complex auxiliary component p43;cDNA FLJ52127, highly similar to Multisynthetase complex auxiliary component p43	B4E1S7;Q12904;B3KTR2;B4DNK3	B4E1S7_HUMAN;AIMP1_HUMAN;B4DNK3_HUMAN	ENST00000394701;ENST00000358008;ENST00000394699	OTTHUMP00000161877;OTTHUMP00000161878	NP_004748	PF01588	tRNA_bind	Putative tRNA binding domain	GO:0005615;GO:0017101;GO:0032991;GO:0043234;GO:0044421;GO:0044424;GO:0044464	extracellular space;aminoacyl-tRNA synthetase multienzyme complex;macromolecular complex;protein complex;extracellular region part;intracellular part;cell part	GO:0000049;GO:0003676;GO:0003723;GO:0005488;GO:0005102;GO:0005125;GO:0005515;GO:0042802;GO:0042803;GO:0043498;GO:0046983	tRNA binding;nucleic acid binding;RNA binding;binding;receptor binding;cytokine activity;protein binding;identical protein binding;protein homodimerization activity;cell surface binding;protein dimerization activity	GO:0001936;GO:0001937;GO:0002376;GO:0006082;GO:0006139;GO:0006399;GO:0006418;GO:0006519;GO:0006520;GO:0006807;GO:0006928;GO:0006935;GO:0006950;GO:0006952;GO:0006954;GO:0007154;GO:0007165;GO:0007267;GO:0007610;GO:0007626;GO:0008152;GO:0008285;GO:0009308;GO:0009605;GO:0009611;GO:0009987;GO:0016070;GO:0016477;GO:0019752;GO:0034660;GO:0034960;GO:0040011;GO:0042127;GO:0042180;GO:0042221;GO:0042330;GO:…	regulation of endothelial cell proliferation;negative regulation of endothelial cell proliferation;immune system process;organic acid metabolic process;nucleobase, nucleoside, nucleotide and nucleic acid metabolic process;tRNA metabolic process	hsa:9255				3	3	3	4	3	3	4	3	3	4	0	3	0	3	0	3	11.9	11.9	11.9	37.039
364	4099;9079;14801			IPI00011916.1;IPI00893993.1;IPI00893242.1;IPI00893909.1	3;3;2;1	3;3;2;1	3;3;2;1	FALSE	Aminoacyl tRNA synthetase complex-interacting multifunctional protein 2;Multisynthetase complex auxiliary component p38;Protein JTV-1;Putative uncharacterized protein STAG3L3	AIMP2;JTV1;PRO0992;STAG3L3	Multisynthetase complex auxiliary component p38;28 kDa protein;Putative uncharacterized protein ENSP00000383327	Q13155;B2R7M3;A8MU58	AIMP2_HUMAN;A8MU58_HUMAN	ENST00000223029;ENST00000400479	OTTHUMP00000025129;OTTHUMP00000151158;OTTHUMP00000201311;OTTHUMP00000201310	NP_006294						GO:0005488;GO:0005515	binding;protein binding	GO:0006412;GO:0008152;GO:0009058;GO:0009059;GO:0009987;GO:0019538;GO:0034645;GO:0034960;GO:0034961;GO:0043170;GO:0043283;GO:0043284;GO:0044237;GO:0044238;GO:0044249;GO:0044260;GO:0044267	translation;metabolic process;biosynthetic process;macromolecule biosynthetic process;cellular process;protein metabolic process;cellular macromolecule biosynthetic process;cellular biopolymer metabolic process;cellular biopolymer biosynthetic process	hsa:7965				4	3	3	4	3	3	4	3	3	4	1	3	1	3	1	3	11.2	11.2	11.2	35.348
328	9676;14676			IPI00010460.1	2	2	2	FALSE	AH receptor-interacting protein;Aryl-hydrocarbon receptor-interacting protein;Immunophilin homolog ARA9;HBV X-associated protein 2	AIP;XAP2	AH receptor-interacting protein	O00170;A0SZW3;A0SZW4;A0SZW5;A0SZW6;A3RDR6;A3RDR8;A3RDR9;A5JGZ4;A7KS93;A7KS94;A7YDK1;A7YDK2;A7YDK6;A7YDK7;A8BQF1;B3TMT2	AIP_HUMAN	ENST00000279146		NP_003968	PF00254;PF07719	FKBP_C;TPR_2	FKBP-type peptidyl-prolyl cis-trans isomerase;Tetratricopeptide repeat	GO:0005634;GO:0005829;GO:0043226;GO:0043227;GO:0043229;GO:0043231;GO:0044424;GO:0044444;GO:0044464	nucleus;cytosol;organelle;membrane-bounded organelle;intracellular organelle;intracellular membrane-bounded organelle;intracellular part;cytoplasmic part;cell part	GO:0003712;GO:0003713;GO:0005488;GO:0005515;GO:0008134;GO:0016563;GO:0030528;GO:0051082	transcription cofactor activity;transcription coactivator activity;binding;protein binding;transcription factor binding;transcription activator activity;transcription regulator activity;unfolded protein binding	GO:0006457;GO:0008152;GO:0009987;GO:0019538;GO:0022417;GO:0034960;GO:0043170;GO:0043283;GO:0044237;GO:0044238;GO:0044260;GO:0044267;GO:0051604	protein folding;metabolic process;cellular process;protein metabolic process;protein maturation by protein folding;cellular biopolymer metabolic process;macromolecule metabolic process;biopolymer metabolic process;cellular metabolic process					1	2	2	2	2	2	2	2	2	2	0	2	0	2	0	2	10	10	10	37.664
545	5055;6145;6216;7633;14089;15789			IPI00640817.1;IPI00018342.5;IPI00515036.2	6;6;3	6;6;3	6;6;3	FALSE	Adenylate kinase 1 variant;Adenylate kinase isoenzyme 1;ATP-AMP transphosphorylase 1;Myokinase;Adenylate kinase 1	AK1;RP11-203J24.1-009;RP11-203J24.1-011	Adenylate kinase 1;Adenylate kinase isoenzyme 1;Adenylate kinase 1	Q53EY8;Q5T9B7;P00568;Q6FGX9;Q5T9B8	Q53EY8_HUMAN;KAD1_HUMAN;Q5T9B8_HUMAN	ENST00000223836;ENST00000373156;ENST00000373176;ENST00000373157	OTTHUMP00000022219;OTTHUMP00000022217;OTTHUMP00000022218;OTTHUMP00000022220	NP_000467	PF00406	ADK	Adenylate kinase	GO:0005739;GO:0005886;GO:0016020;GO:0043226;GO:0043227;GO:0043229;GO:0043231;GO:0044424;GO:0044444;GO:0044464;GO:0005634;GO:0005829;GO:0005737	mitochondrion;plasma membrane;membrane;organelle;membrane-bounded organelle;intracellular organelle;intracellular membrane-bounded organelle;intracellular part;cytoplasmic part;cell part;nucleus;cytosol;cytoplasm	GO:0000166;GO:0001882;GO:0001883;GO:0003824;GO:0004017;GO:0005488;GO:0005524;GO:0016301;GO:0016740;GO:0016772;GO:0016776;GO:0017076;GO:0019201;GO:0019205;GO:0030554;GO:0032553;GO:0032555;GO:0032559;GO:0005515;GO:0019206	nucleotide binding;nucleoside binding;purine nucleoside binding;catalytic activity;adenylate kinase activity;binding;ATP binding;kinase activity;transferase activity;transferase activity, transferring phosphorus-containing groups	GO:0006139;GO:0006163;GO:0006753;GO:0006807;GO:0007050;GO:0008152;GO:0009117;GO:0009141;GO:0009144;GO:0009150;GO:0009199;GO:0009205;GO:0009259;GO:0009987;GO:0022402;GO:0044237;GO:0044238;GO:0046034;GO:0046483;GO:0055086	nucleobase, nucleoside, nucleotide and nucleic acid metabolic process;purine nucleotide metabolic process;nucleoside phosphate metabolic process;nitrogen compound metabolic process;cell cycle arrest;metabolic process;nucleotide metabolic process	hsa:203	ko00230	Purine metabolism	K00939	3	6	6	10	6	6	10	6	6	10	0	6	0	6	0	6	43.8	43.8	43.8	23.411
1157	975;1081;1439;2972;4684;7990;9131;9649;10392;11112	1001;1002	53;78	IPI00215901.1;IPI00218988.4;IPI00172460.4;IPI00218989.1	10;10;8;6	10;10;8;6	10;10;8;6	FALSE	Adenylate kinase 2, mitochondrial;ATP-AMP transphosphorylase 2	AK2;ADK2	Isoform 1 of Adenylate kinase isoenzyme 2, mitochondrial;Isoform 2 of Adenylate kinase isoenzyme 2, mitochondrial;Isoform 3 of Adenylate kinase isoenzyme 2, mitochondrial;Isoform 4 of Adenylate kinase isoenzyme 2, mitochondrial	P54819-1;P54819;A8K6L1;B4DHH7;P54819-2;B4DL64;Q5EB54;P54819-3;B4DLK2;P54819-4	KAD2_HUMAN	ENST00000354858;ENST00000373449;ENST00000398192	OTTHUMP00000004287;OTTHUMP00000004288	NP_001616;NP_037543	PF00406;PF05191	ADK;ADK_lid	Adenylate kinase;Adenylate kinase, active site lid	GO:0005758;GO:0031970;GO:0031974;GO:0044422;GO:0044424;GO:0044429;GO:0044444;GO:0044446;GO:0044464	mitochondrial intermembrane space;organelle envelope lumen;membrane-enclosed lumen;organelle part;intracellular part;mitochondrial part;cytoplasmic part;intracellular organelle part;cell part	GO:0000166;GO:0001882;GO:0001883;GO:0003824;GO:0004017;GO:0005488;GO:0005524;GO:0016301;GO:0016740;GO:0016772;GO:0016776;GO:0017076;GO:0019201;GO:0019205;GO:0019206;GO:0030554;GO:0032553;GO:0032555;GO:0032559	nucleotide binding;nucleoside binding;purine nucleoside binding;catalytic activity;adenylate kinase activity;binding;ATP binding;kinase activity;transferase activity;transferase activity, transferring phosphorus-containing groups	GO:0006139;GO:0006807;GO:0008152;GO:0009987;GO:0044237;GO:0044238	nucleobase, nucleoside, nucleotide and nucleic acid metabolic process;nitrogen compound metabolic process;metabolic process;cellular process;cellular metabolic process;primary metabolic process	hsa:204	ko00230	Purine metabolism	K00939	4	10	11	20	10	11	20	10	11	20	4	10	4	10	4	10	53.6	53.6	53.6	26.477
1739	7794;10601;13824			IPI00465256.4;IPI00478236.3;IPI00910240.1	3;3;1	3;3;1	3;3;1	FALSE	GTP:AMP phosphotransferase mitochondrial;Adenylate kinase 3;Adenylate kinase 3 alpha-like 1;GTP:AMP phosphotransferase;cDNA FLJ40886 fis, clone UTERU2000663, highly similar to GTP:AMP phosphotransferase mitochondrial (EC 2.7.4.10);Adenylate kinase 3, isoform CRA_b	AK3;AK3L1;AK6;AKL3L;RP11-6J24.4-001;hCG_2011468	GTP:AMP phosphotransferase mitochondrial;Adenylate kinase 3, isoform CRA_b	Q9UIJ7;B3KWD9;Q7Z4Y4;Q7Z531;Q9HC01	KAD3_HUMAN;Q9HC01_HUMAN	ENST00000381809;ENST00000359883	OTTHUMP00000021016;OTTHUMP00000021015	NP_057366	PF00406;PF05191	ADK;ADK_lid	Adenylate kinase;Adenylate kinase, active site lid	GO:0005759;GO:0044422;GO:0044424;GO:0044429;GO:0044444;GO:0044446;GO:0044464;GO:0005739;GO:0043226;GO:0043227;GO:0043229;GO:0043231	mitochondrial matrix;organelle part;intracellular part;mitochondrial part;cytoplasmic part;intracellular organelle part;cell part;mitochondrion;organelle;membrane-bounded organelle;intracellular organelle;intracellular membrane-bounded organelle	GO:0000166;GO:0001882;GO:0001883;GO:0003824;GO:0004017;GO:0005488;GO:0005524;GO:0005525;GO:0016301;GO:0016740;GO:0016772;GO:0016776;GO:0017076;GO:0019001;GO:0019201;GO:0019205;GO:0030554;GO:0032553;GO:0032555;GO:0032559;GO:0032561;GO:0046899	nucleotide binding;nucleoside binding;purine nucleoside binding;catalytic activity;adenylate kinase activity;binding;ATP binding;GTP binding;kinase activity;transferase activity;transferase activity, transferring phosphorus-containing groups	GO:0006139;GO:0006807;GO:0008152;GO:0009987;GO:0044237;GO:0044238	nucleobase, nucleoside, nucleotide and nucleic acid metabolic process;nitrogen compound metabolic process;metabolic process;cellular process;cellular metabolic process;primary metabolic process	hsa:50808	ko00240	Pyrimidine metabolism	K00944	3	3	3	3	3	3	3	3	3	3	1	2	1	2	1	2	15.9	15.9	15.9	25.565
488	5865			IPI00016568.1;IPI00738805.1;IPI00787868.1	1;1;1	1;1;1	1;1;1	FALSE	Adenylate kinase isoenzyme 4, mitochondrial;Adenylate kinase 3-like;ATP-AMP transphosphorylase	AK3L1;AK3;AK4;AK3L2	Adenylate kinase isoenzyme 4, mitochondrial;similar to hCG38824;similar to hCG38824	P27144;B2R927	KAD4_HUMAN	ENST00000294419;ENST00000327299;ENST00000395334	OTTHUMP00000010594;OTTHUMP00000183446;OTTHUMP00000167083	NP_001005353;NP_037542;NP_982289;XP_001725226;XP_933725;XP_001132080	PF00406;PF05191	ADK;ADK_lid	Adenylate kinase;Adenylate kinase, active site lid	GO:0005759;GO:0044422;GO:0044424;GO:0044429;GO:0044444;GO:0044446;GO:0044464	mitochondrial matrix;organelle part;intracellular part;mitochondrial part;cytoplasmic part;intracellular organelle part;cell part	GO:0000166;GO:0001882;GO:0001883;GO:0003824;GO:0004017;GO:0005488;GO:0005524;GO:0005525;GO:0016301;GO:0016740;GO:0016772;GO:0016776;GO:0017076;GO:0019001;GO:0019201;GO:0019205;GO:0030554;GO:0032553;GO:0032555;GO:0032559;GO:0032561	nucleotide binding;nucleoside binding;purine nucleoside binding;catalytic activity;adenylate kinase activity;binding;ATP binding;GTP binding;kinase activity;transferase activity;transferase activity, transferring phosphorus-containing groups	GO:0006139;GO:0006807;GO:0008152;GO:0009987;GO:0044237;GO:0044238	nucleobase, nucleoside, nucleotide and nucleic acid metabolic process;nitrogen compound metabolic process;metabolic process;cellular process;cellular metabolic process;primary metabolic process	hsa:205	ko00230	Purine metabolism	K00939	3	1	1	1	1	1	1	1	1	1	0	1	0	1	0	1	7.6	7.6	7.6	25.268
931	10024;13133			IPI00032879.1;IPI00556532.1	2;1	2;1	2;1	FALSE	Adenylate kinase isoenzyme 6;ATP-AMP transphosphorylase 6;Putative uncharacterized protein TAF9;TAF9 RNA polymerase II, TATA box binding protein (TBP)-associated factor, 32kDa, isoform CRA_a	AK6;AD-004;CGI-137;TAF9	Adenylate kinase isoenzyme 6;TAF9 RNA polymerase II isoform c	Q9Y3D8;Q5F2S9;A8MSZ6	KAD6_HUMAN;A8MSZ6_HUMAN	ENST00000380822;ENST00000380818	OTTHUMP00000125186	NP_057367;NP_001015891	PF00004;PF01202	AAA;SKI	ATPase family associated with various cellular activities (AAA);Shikimate kinase	GO:0005634;GO:0043226;GO:0043227;GO:0043229;GO:0043231;GO:0044424;GO:0044464	nucleus;organelle;membrane-bounded organelle;intracellular organelle;intracellular membrane-bounded organelle;intracellular part;cell part	GO:0000166;GO:0001882;GO:0001883;GO:0003824;GO:0004017;GO:0005488;GO:0005524;GO:0016301;GO:0016740;GO:0016772;GO:0016776;GO:0017076;GO:0019201;GO:0019205;GO:0030554;GO:0032553;GO:0032555;GO:0032559;GO:0004765;GO:0016773	nucleotide binding;nucleoside binding;purine nucleoside binding;catalytic activity;adenylate kinase activity;binding;ATP binding;kinase activity;transferase activity;transferase activity, transferring phosphorus-containing groups			hsa:6880	ko03022	Basal transcription factors	K03133	2	2	2	2	2	2	2	2	2	2	0	2	0	2	0	2	14.5	14.5	14.5	20.061
1284	142			IPI00220271.3;IPI00647702.1	1;1	1;1	1;1	FALSE	Alcohol dehydrogenase [NADP+];Aldehyde reductase;Aldo-keto reductase family 1 member A1;Aldo-keto reductase family 1, member A1 (Aldehyde reductase)	AKR1A1;ALDR1;ALR;RP4-697E16.2-004	Alcohol dehydrogenase [NADP+];Aldo-keto reductase family 1, member A1	P14550;A8KAL8;Q6IAZ4;Q5T621	AK1A1_HUMAN;Q5T621_HUMAN	ENST00000351829;ENST00000372070	OTTHUMP00000009240;OTTHUMP00000009241;OTTHUMP00000009242	NP_006057;NP_697021	PF00248	Aldo_ket_red	Aldo/keto reductase family	GO:0005829;GO:0016324;GO:0044424;GO:0044425;GO:0044444;GO:0044459;GO:0044464	cytosol;apical plasma membrane;intracellular part;membrane part;cytoplasmic part;plasma membrane part;cell part	GO:0003824;GO:0004032;GO:0004033;GO:0005488;GO:0005515;GO:0008106;GO:0009055;GO:0016491;GO:0016614;GO:0016616;GO:0047939	catalytic activity;aldehyde reductase activity;aldo-keto reductase activity;binding;protein binding;alcohol dehydrogenase (NADP+) activity;electron carrier activity;oxidoreductase activity;oxidoreductase activity, acting on CH-OH group of donors	GO:0005975;GO:0005996;GO:0006006;GO:0006066;GO:0008152;GO:0019318;GO:0044238;GO:0055114;GO:0006063;GO:0006064;GO:0006081;GO:0006082;GO:0006766;GO:0006767;GO:0009056;GO:0009058;GO:0009110;GO:0009987;GO:0016052;GO:0016053;GO:0016054;GO:0019585;GO:0019752;GO:0019852;GO:0019853;GO:0032787;GO:0042180;GO:0042364;GO:0042839;GO:0042840;GO:0043436;GO:0044237;GO:0044248;GO:0044249;GO:0046185;GO:0046394;GO:…	carbohydrate metabolic process;monosaccharide metabolic process;glucose metabolic process;alcohol metabolic process;metabolic process;hexose metabolic process;primary metabolic process;oxidation reduction;uronic acid metabolic process	hsa:10327	ko00010;ko00561;ko00930	Glycolysis / Gluconeogenesis;Glycerolipid metabolism;Caprolactam degradation	K00002	2	1	1	2	1	1	2	1	1	2	0	1	0	1	0	1	3.7	3.7	3.7	36.573
1675	628;8004;8509;8776;9694;11571;12632;13526;13753;13993;14053;14286;15863			IPI00413641.7;IPI00556258.1;IPI00455023.6;IPI00879481.1	13;10;1;1	13;10;1;1	13;10;1;1	FALSE	Aldose reductase;Aldehyde reductase;Aldo-keto reductase family 1, member B1 variant	AKR1B1;ALDR1	Aldose reductase;Aldo-keto reductase family 1, member B1 variant (Fragment)	P15121;B2R8N3;O15289;Q6FGA4;Q6ICP2;Q59EL5	ALDR_HUMAN;Q59EL5_HUMAN	ENST00000285930	OTTHUMP00000024737	NP_001619	PF00248	Aldo_ket_red	Aldo/keto reductase family	GO:0005615;GO:0005829;GO:0044421;GO:0044424;GO:0044444;GO:0044464	extracellular space;cytosol;extracellular region part;intracellular part;cytoplasmic part;cell part	GO:0003824;GO:0004032;GO:0004033;GO:0005488;GO:0005515;GO:0009055;GO:0016491;GO:0016614;GO:0016616	catalytic activity;aldehyde reductase activity;aldo-keto reductase activity;binding;protein binding;electron carrier activity;oxidoreductase activity;oxidoreductase activity, acting on CH-OH group of donors	GO:0005975;GO:0006950;GO:0008152;GO:0044238;GO:0050896;GO:0055114	carbohydrate metabolic process;response to stress;metabolic process;primary metabolic process;response to stimulus;oxidation reduction	hsa:231	ko00040;ko00051;ko00052;ko00620;ko00561	Pentose and glucuronate interconversions;Fructose and mannose metabolism;Galactose metabolism;Pyruvate metabolism;Glycerolipid metabolism	K00011	4	13	14	24	13	14	24	13	14	24	0	13	0	13	0	13	49.1	49.1	49.1	35.853
170	13592			IPI00877157.1;IPI00005668.4;IPI00289524.3;IPI00291483.3;IPI00029733.1;IPI00910990.1;IPI00887538.1;IPI00514814.2;IPI00455167.4	1;1;1;1;1;1;1;1;1	1;1;1;1;1;1;1;1;1	1;1;1;1;1;1;1;1;1	FALSE	Aldo-keto reductase family 1 member C3;Trans-1,2-dihydrobenzene-1,2-diol dehydrogenase;3-alpha-hydroxysteroid dehydrogenase type 2;3-alpha-HSD type II, brain;Testosterone 17-beta-dehydrogenase 5;17-beta-hydroxysteroid dehydrogenase type 5;Prostaglandin F synthase;Indanol dehydrogenase;Dihydrodiol dehydrogenase type I;Dihydrodiol dehydrogenase 3;Chlordecone reductase homolog HAKRb;HA1753;Aldo-keto…	AKR1C3;DDH1;HSD17B5;KIAA0119;PGFS;AKR1C2;DDH2;AKR1C4;CHDR;AKR1C1;DDH;RP11-69D4.1-003	aldo-keto reductase family 1, member C3;Aldo-keto reductase family 1 member C2;Aldo-keto reductase family 1 member C4;Aldo-keto reductase family 1 member C3;Aldo-keto reductase family 1 member C1;cDNA FLJ52680, highly similar to Aldo-keto reductase family	A8K2V0;B4DL37;Q2XPP3;P52895;P17516;P42330;Q04828;B4DK69;Q5SR14;B5ME26	AK1C3_HUMAN;AK1C2_HUMAN;AK1C4_HUMAN;AK1C1_HUMAN;B4DK69_HUMAN;Q5SR14_HUMAN;B5ME26_HUMAN	ENST00000380554;ENST00000380753;ENST00000407674;ENST00000263126;ENST00000380448;ENST00000380872;ENST00000331192	OTTHUMP00000018996;OTTHUMP00000018995;OTTHUMP00000018997;OTTHUMP00000018992;OTTHUMP00000018993	NP_003730;NP_001345;NP_995317;NP_001809;NP_001344;XP_001724171	PF00248	Aldo_ket_red	Aldo/keto reductase family	GO:0005737;GO:0044424;GO:0044464;GO:0005829;GO:0044444	cytoplasm;intracellular part;cell part;cytosol;cytoplasmic part	GO:0003824;GO:0004033;GO:0016229;GO:0016491;GO:0016614;GO:0016616;GO:0016627;GO:0016628;GO:0033764;GO:0047017;GO:0047026;GO:0047045;GO:0047115;GO:0050327;GO:0005488;GO:0005496;GO:0008289;GO:0031406;GO:0032052;GO:0033293;GO:0005215;GO:0005342;GO:0008028;GO:0009055;GO:0015125;GO:0022857;GO:0022891;GO:0022892;GO:0046943;GO:0047042;GO:0047743;GO:0047006	catalytic activity;aldo-keto reductase activity;steroid dehydrogenase activity;oxidoreductase activity;oxidoreductase activity, acting on CH-OH group of donors;oxidoreductase activity, acting on the CH-OH group of donors, NAD or NADP as acceptor	GO:0006082;GO:0006629;GO:0006631;GO:0006690;GO:0006692;GO:0006693;GO:0008152;GO:0009987;GO:0019752;GO:0032787;GO:0033559;GO:0042180;GO:0043436;GO:0044237;GO:0044238;GO:0044255;GO:0055114;GO:0007586;GO:0008202;GO:0009058;GO:0032501;GO:0044249;GO:0006810;GO:0008209;GO:0010817;GO:0015718;GO:0015721;GO:0015849;GO:0034754;GO:0042445;GO:0046942;GO:0051234;GO:0065007;GO:0065008;GO:0003008;GO:0006461;GO:…	organic acid metabolic process;lipid metabolic process;fatty acid metabolic process;icosanoid metabolic process;prostanoid metabolic process;prostaglandin metabolic process;metabolic process;cellular process;carboxylic acid metabolic process	hsa:8644;hsa:1646;hsa:1109;hsa:1645	ko00590;ko00980;ko00120;ko00140;ko00150	Arachidonic acid metabolism;Metabolism of xenobiotics by cytochrome P450;Bile acid biosynthesis;C21-Steroid hormone metabolism;Androgen and estrogen metabolism	K00089;K00212;K04119;K00037;K00092	9	1	1	2	1	1	2	1	1	2	0	1	0	1	0	1	2.5	2.5	2.5	36.853
1084	4222			IPI00305978.4;IPI00169280.5	1;1	1;1	1;1	FALSE	Aflatoxin B1 aldehyde reductase member 2;AFB1-AR 1;Aldoketoreductase 7;Aflatoxin B1 aldehyde reductase member 4;Aldoketoreductase 7-like	AKR7A2;AFAR;AFAR1;AKR7;AKR7L;AFAR3;AKR7A4	Aflatoxin B1 aldehyde reductase member 2;Isoform 1 of Aflatoxin B1 aldehyde reductase member 4	O43488;Q8NHP1-1;Q8NHP1	ARK72_HUMAN;ARK74_HUMAN	ENST00000235835;ENST00000388886	OTTHUMP00000002622	NP_003680	PF00248	Aldo_ket_red	Aldo/keto reductase family	GO:0005794;GO:0043226;GO:0043227;GO:0043229;GO:0043231;GO:0044424;GO:0044444;GO:0044464	Golgi apparatus;organelle;membrane-bounded organelle;intracellular organelle;intracellular membrane-bounded organelle;intracellular part;cytoplasmic part;cell part	GO:0003824;GO:0004032;GO:0004033;GO:0009055;GO:0016491;GO:0016614;GO:0016616;GO:0005488;GO:0008430	catalytic activity;aldehyde reductase activity;aldo-keto reductase activity;electron carrier activity;oxidoreductase activity;oxidoreductase activity, acting on CH-OH group of donors	GO:0005975;GO:0006081;GO:0008152;GO:0009987;GO:0044237;GO:0044238;GO:0055114	carbohydrate metabolic process;cellular aldehyde metabolic process;metabolic process;cellular process;cellular metabolic process;primary metabolic process;oxidation reduction	hsa:8574;hsa:246181				2	1	1	1	1	1	1	1	1	1	0	1	0	1	0	1	4.2	4.2	4.2	39.589
1780	1233			IPI00549786.5;IPI00853601.1	1;1	1;1	1;1	FALSE	Proline-rich AKT1 substrate 1;40 kDa proline-rich AKT substrate	AKT1S1;PRAS40	Isoform 1 of Proline-rich AKT1 substrate 1;Putative uncharacterized protein AKT1S1	Q96B36-1;Q96B36;B2RE93;A8MTQ1	AKTS1_HUMAN	ENST00000344175;ENST00000391831;ENST00000391832;ENST00000391833;ENST00000391834;ENST00000391835	OTTHUMP00000077608;OTTHUMP00000077609;OTTHUMP00000196757;OTTHUMP00000196758;OTTHUMP00000196759;OTTHUMP00000196760;OTTHUMP00000196761	NP_001092102;NP_001092103;NP_115751				GO:0044424;GO:0044444;GO:0044445;GO:0044464	intracellular part;cytoplasmic part;cytosolic part;cell part			GO:0006916;GO:0010468;GO:0010941;GO:0019222;GO:0042981;GO:0043066;GO:0043067;GO:0043069;GO:0043523;GO:0043526;GO:0045884;GO:0048519;GO:0048523;GO:0050789;GO:0050793;GO:0050794;GO:0051093;GO:0060255;GO:0060548;GO:0065007	anti-apoptosis;regulation of gene expression;regulation of cell death;regulation of metabolic process;regulation of apoptosis;negative regulation of apoptosis;regulation of programmed cell death;negative regulation of programmed cell death	hsa:84335				2	1	1	1	1	1	1	1	1	1	0	1	0	1	0	1	7	7	7	27.383
280	1564;2096;5011;6369;7859;8368;8452;9944;13624;15135;15896	301	636	IPI00008982.1;IPI00218547.1	11;11	11;11	11;11	FALSE	Delta-1-pyrroline-5-carboxylate synthetase;Aldehyde dehydrogenase family 18 member A1;Glutamate 5-kinase;Gamma-glutamyl kinase;Gamma-glutamyl phosphate reductase;Glutamate-5-semialdehyde dehydrogenase;Glutamyl-gamma-semialdehyde dehydrogenase	ALDH18A1;GSAS;P5CS;PYCS	Isoform Long of Delta-1-pyrroline-5-carboxylate synthetase;Isoform Short of Delta-1-pyrroline-5-carboxylate synthetase	P54886-1;P54886;B2R5Q4;Q3KQU2;P54886-2;Q5T567	P5CS_HUMAN	ENST00000371221;ENST00000371224	OTTHUMP00000020159;OTTHUMP00000020160	NP_002851;NP_001017423	PF00696	AA_kinase	Amino acid kinase family	GO:0005743;GO:0016020;GO:0019866;GO:0031090;GO:0031966;GO:0044422;GO:0044424;GO:0044429;GO:0044444;GO:0044446;GO:0044464	mitochondrial inner membrane;membrane;organelle inner membrane;organelle membrane;mitochondrial membrane;organelle part;intracellular part;mitochondrial part;cytoplasmic part;intracellular organelle part;cell part	GO:0000166;GO:0001882;GO:0001883;GO:0003824;GO:0004349;GO:0004350;GO:0005488;GO:0005524;GO:0016301;GO:0016491;GO:0016620;GO:0016740;GO:0016772;GO:0016774;GO:0016903;GO:0017076;GO:0019202;GO:0030554;GO:0032553;GO:0032555;GO:0032559	nucleotide binding;nucleoside binding;purine nucleoside binding;catalytic activity;glutamate 5-kinase activity;glutamate-5-semialdehyde dehydrogenase activity;binding;ATP binding;kinase activity;oxidoreductase activity	GO:0006082;GO:0006519;GO:0006520;GO:0006560;GO:0006561;GO:0006807;GO:0008152;GO:0008652;GO:0009058;GO:0009064;GO:0009084;GO:0009308;GO:0009309;GO:0009987;GO:0016053;GO:0018130;GO:0019752;GO:0034641;GO:0042180;GO:0043436;GO:0044106;GO:0044237;GO:0044238;GO:0044249;GO:0044271;GO:0046394;GO:0046483;GO:0055114	organic acid metabolic process;cellular amino acid and derivative metabolic process;cellular amino acid metabolic process;proline metabolic process;proline biosynthetic process;nitrogen compound metabolic process;metabolic process	hsa:5832	ko00330	Arginine and proline metabolism	K00147;K00931	2	11	13	26	11	13	26	11	13	26	5	11	5	11	5	11	17.5	17.5	17.5	87.301
1014	13239;13970;15427			IPI00103467.4	3	3	3	FALSE	Aldehyde dehydrogenase X, mitochondrial;Aldehyde dehydrogenase family 1 member B1;Aldehyde dehydrogenase 5	ALDH1B1;ALDH5;ALDHX	Aldehyde dehydrogenase X, mitochondrial	P30837;B2R8F0;B4DLJ0	AL1B1_HUMAN	ENST00000377698	OTTHUMP00000021399	NP_000683	PF00171	Aldedh	Aldehyde dehydrogenase family	GO:0005759;GO:0044422;GO:0044424;GO:0044429;GO:0044444;GO:0044446;GO:0044464	mitochondrial matrix;organelle part;intracellular part;mitochondrial part;cytoplasmic part;intracellular organelle part;cell part	GO:0003824;GO:0004029;GO:0016491;GO:0016620;GO:0016903	catalytic activity;aldehyde dehydrogenase (NAD) activity;oxidoreductase activity;oxidoreductase activity, acting on the aldehyde or oxo group of donors, NAD or NADP as acceptor;oxidoreductase activity, acting on the aldehyde or oxo group of donors	GO:0005975;GO:0008152;GO:0044238;GO:0055114	carbohydrate metabolic process;metabolic process;primary metabolic process;oxidation reduction	hsa:219	ko00010;ko00053;ko00620;ko00640;ko00650;ko00071;ko00561;ko00280;ko00310;ko00330;ko00340;ko00380;ko00410;ko00903;ko00641;ko00631	Glycolysis / Gluconeogenesis;Ascorbate and aldarate metabolism;Pyruvate metabolism;Propanoate metabolism;Butanoate metabolism;Fatty acid metabolism;Glycerolipid metabolism;Valine, leucine and isoleucine degradation;Lysine degradation;Arginine and proline metabolism;Histidine metabolism;Tryptophan metabolism;beta-Alanine metabolism;Limonene and pinene degradation;3-Chloroacrylic acid degradation;1…	K00128	1	3	3	3	3	3	3	3	3	3	1	3	1	3	1	3	11.4	11.4	11.4	57.238
1317	4315;4461;14901			IPI00221234.7;IPI00909694.1;IPI00910420.1	3;3;1	3;3;1	3;3;1	FALSE	Alpha-aminoadipic semialdehyde dehydrogenase;Delta1-piperideine-6-carboxylate dehydrogenease;Aldehyde dehydrogenase family 7 member A1;Antiquitin-1;cDNA FLJ56008, highly similar to Aldehyde dehydrogenase family 7 member A1 (EC 1.2.1.3)	ALDH7A1;ATQ1	aldehyde dehydrogenase 7 family, member A1;cDNA FLJ56008, highly similar to Aldehyde dehydrogenase family 7 member A1	P49419;B2R669;B4DMA0	AL7A1_HUMAN;B4DMA0_HUMAN	ENST00000297542;ENST00000409134	OTTHUMP00000159189	NP_001173	PF00171	Aldedh	Aldehyde dehydrogenase family			GO:0003824;GO:0004029;GO:0004043;GO:0016491;GO:0016620;GO:0016903	catalytic activity;aldehyde dehydrogenase (NAD) activity;L-aminoadipate-semialdehyde dehydrogenase activity;oxidoreductase activity;oxidoreductase activity, acting on the aldehyde or oxo group of donors, NAD or NADP as acceptor	GO:0003008;GO:0006081;GO:0007600;GO:0007605;GO:0008152;GO:0009987;GO:0032501;GO:0044237;GO:0050877;GO:0050890;GO:0050954;GO:0055114	system process;cellular aldehyde metabolic process;sensory perception;sensory perception of sound;metabolic process;cellular process;multicellular organismal process;cellular metabolic process;neurological system process;cognition	hsa:501	ko00010;ko00053;ko00620;ko00640;ko00650;ko00071;ko00561;ko00280;ko00310;ko00330;ko00340;ko00380;ko00410;ko00903;ko00641;ko00631	Glycolysis / Gluconeogenesis;Ascorbate and aldarate metabolism;Pyruvate metabolism;Propanoate metabolism;Butanoate metabolism;Fatty acid metabolism;Glycerolipid metabolism;Valine, leucine and isoleucine degradation;Lysine degradation;Arginine and proline metabolism;Histidine metabolism;Tryptophan metabolism;beta-Alanine metabolism;Limonene and pinene degradation;3-Chloroacrylic acid degradation;1…	K00128	3	3	3	6	3	3	6	3	3	6	3	3	3	3	3	3	8.3	8.3	8.3	58.486
1745	133;134;216;741;876;895;1645;1872;3141;4097;4098;4689;5285;6110;7056;9233;9234;11103;11316;11529;11723;12366;14617;14911;15615;16114	1555;1556;1557	219;287;305	IPI00796333.1;IPI00465439.5;IPI00848191.3;IPI00218407.6;IPI00513830.1	26;26;3;1;1	26;26;3;1;1	23;23;3;0;0	FALSE	Fructose-bisphosphate aldolase A;Muscle-type aldolase;Lung cancer antigen NY-LU-1	ALDOA;ALDA	cDNA FLJ56890, highly similar to Fructose-bisphosphate aldolase A;Fructose-bisphosphate aldolase A	B4DXI7;P04075;A4UCS9;A4UCT0;Q6FI10;Q9UCN2	ALDOA_HUMAN	ENST00000338110;ENST00000395240;ENST00000395248	OTTHUMP00000162984;OTTHUMP00000080131;OTTHUMP00000080132;OTTHUMP00000080133;OTTHUMP00000162983	NP_000025;NP_001121089;NP_908930;NP_908932	PF00274	Glycolytic	Fructose-bisphosphate aldolase class-I	GO:0005634;GO:0005856;GO:0015629;GO:0031674;GO:0031982;GO:0031988;GO:0043226;GO:0043227;GO:0043228;GO:0043229;GO:0043230;GO:0043231;GO:0043232;GO:0044421;GO:0044424;GO:0044444;GO:0044449;GO:0044464;GO:0065010;GO:0070062	nucleus;cytoskeleton;actin cytoskeleton;I band;vesicle;membrane-bounded vesicle;organelle;membrane-bounded organelle;non-membrane-bounded organelle;intracellular organelle;extracellular organelle;intracellular membrane-bounded organelle	GO:0003779;GO:0003824;GO:0004332;GO:0005488;GO:0005515;GO:0005529;GO:0008092;GO:0015631;GO:0016829;GO:0016830;GO:0016832;GO:0030246;GO:0042802;GO:0048029;GO:0070061	actin binding;catalytic activity;fructose-bisphosphate aldolase activity;binding;protein binding;sugar binding;cytoskeletal protein binding;tubulin binding;lyase activity;carbon-carbon lyase activity;aldehyde-lyase activity;carbohydrate binding	GO:0003008;GO:0003012;GO:0005975;GO:0005996;GO:0006000;GO:0006006;GO:0006007;GO:0006066;GO:0006091;GO:0006096;GO:0006139;GO:0006163;GO:0006164;GO:0006753;GO:0006754;GO:0006807;GO:0006936;GO:0006941;GO:0006996;GO:0007010;GO:0007015;GO:0008152;GO:0008360;GO:0009056;GO:0009058;GO:0009117;GO:0009141;GO:0009142;GO:0009144;GO:0009145;GO:0009150;GO:0009152;GO:0009165;GO:0009199;GO:0009201;GO:0009205;GO:…	system process;muscle system process;carbohydrate metabolic process;monosaccharide metabolic process;fructose metabolic process;glucose metabolic process;glucose catabolic process;alcohol metabolic process;generation of precursor metabolites and energy	hsa:226	ko00010;ko00030;ko00051;ko00710	Glycolysis / Gluconeogenesis;Pentose phosphate pathway;Fructose and mannose metabolism;Carbon fixation in photosynthetic organisms	K01623	5	26	29	54	26	29	54	23	26	50	19	23	19	23	17	21	69.9	69.9	59.8	45.26
1685	1872;5284;14617;15615			IPI00418262.4;IPI00792375.1;IPI00789171.1	4;3;2	1;1;1	1;1;1	FALSE	Fructose-bisphosphate aldolase C;Brain-type aldolase;Putative uncharacterized protein ALDOC	ALDOC;ALDC	Fructose-bisphosphate aldolase C;Fructose-bisphosphate aldolase;16 kDa protein	P09972;B2R5R3;A8MVZ9	ALDOC_HUMAN;A8MVZ9_HUMAN	ENST00000226253;ENST00000395321;ENST00000395319	OTTHUMP00000163435;OTTHUMP00000163437;OTTHUMP00000181000;OTTHUMP00000163436;OTTHUMP00000166100	NP_005156	PF00274	Glycolytic	Fructose-bisphosphate aldolase class-I	GO:0005856;GO:0043226;GO:0043228;GO:0043229;GO:0043232;GO:0044424;GO:0044464	cytoskeleton;organelle;non-membrane-bounded organelle;intracellular organelle;intracellular non-membrane-bounded organelle;intracellular part;cell part	GO:0003824;GO:0004332;GO:0005488;GO:0005515;GO:0008092;GO:0016829;GO:0016830;GO:0016832	catalytic activity;fructose-bisphosphate aldolase activity;binding;protein binding;cytoskeletal protein binding;lyase activity;carbon-carbon lyase activity;aldehyde-lyase activity	GO:0005975;GO:0005996;GO:0006000;GO:0006006;GO:0006007;GO:0006066;GO:0006091;GO:0006096;GO:0008152;GO:0009056;GO:0009987;GO:0016052;GO:0019318;GO:0019320;GO:0030388;GO:0044237;GO:0044238;GO:0046164;GO:0046365	carbohydrate metabolic process;monosaccharide metabolic process;fructose metabolic process;glucose metabolic process;glucose catabolic process;alcohol metabolic process;generation of precursor metabolites and energy;glycolysis;metabolic process	hsa:230	ko00010;ko00030;ko00051;ko00710	Glycolysis / Gluconeogenesis;Pentose phosphate pathway;Fructose and mannose metabolism;Carbon fixation in photosynthetic organisms	K01623	3	4	4	5	1	1	1	1	1	1	2	3	0	1	0	1	17.9	6.3	6.3	39.455
1450	545;988;4007;4927;10555;12899;15046			IPI00298622.1	7	4	4	FALSE	Intestinal alkaline phosphatase	ALPI	Intestinal alkaline phosphatase	P09923;B2R7Y4	PPBI_HUMAN	ENST00000295463	OTTHUMP00000164357	NP_001622	PF00245	Alk_phosphatase	Alkaline phosphatase	GO:0005886;GO:0016020;GO:0016021;GO:0031224;GO:0031225;GO:0044425;GO:0044464	plasma membrane;membrane;integral to membrane;intrinsic to membrane;anchored to membrane;membrane part;cell part	GO:0000287;GO:0003824;GO:0004035;GO:0005488;GO:0005515;GO:0008270;GO:0016787;GO:0016788;GO:0016791;GO:0042578;GO:0043167;GO:0043169;GO:0046872;GO:0046914	magnesium ion binding;catalytic activity;alkaline phosphatase activity;binding;protein binding;zinc ion binding;hydrolase activity;hydrolase activity, acting on ester bonds;phosphatase activity;phosphoric ester hydrolase activity;ion binding	GO:0006793;GO:0006796;GO:0008152;GO:0009987;GO:0016310;GO:0044237	phosphorus metabolic process;phosphate metabolic process;metabolic process;cellular process;phosphorylation;cellular metabolic process	hsa:248	ko00790;ko00361;ko02020	Folate biosynthesis;gamma-Hexachlorocyclohexane degradation;Two-component system	K01077	1	7	7	10	4	4	5	4	4	5	2	6	0	4	0	4	19.9	13.3	13.3	56.811
1697	631;1968;1974;4494;5049;5435;7948;10870;12897;13169;14886	1512;1513	62;219	IPI00419916.4;IPI00643764.1	11;2	11;2	11;2	FALSE	Alkaline phosphatase, tissue-nonspecific isozyme;AP-TNAP;TNSALP;Alkaline phosphatase liver/bone/kidney isozyme	ALPL	Alkaline phosphatase, tissue-nonspecific isozyme	P05186;B2R6Q2;B2RMP8;Q9UIL5	PPBT_HUMAN	ENST00000374832;ENST00000374840	OTTHUMP00000002971;OTTHUMP00000002972	NP_000469;NP_001120973	PF00245	Alk_phosphatase	Alkaline phosphatase	GO:0005737;GO:0005886;GO:0016020;GO:0016021;GO:0031224;GO:0031225;GO:0044424;GO:0044425;GO:0044464	cytoplasm;plasma membrane;membrane;integral to membrane;intrinsic to membrane;anchored to membrane;intracellular part;membrane part;cell part	GO:0000287;GO:0003824;GO:0004035;GO:0005488;GO:0008270;GO:0016787;GO:0016788;GO:0016791;GO:0042578;GO:0043167;GO:0043169;GO:0046872;GO:0046914	magnesium ion binding;catalytic activity;alkaline phosphatase activity;binding;zinc ion binding;hydrolase activity;hydrolase activity, acting on ester bonds;phosphatase activity;phosphoric ester hydrolase activity;ion binding;cation binding	GO:0001503;GO:0007584;GO:0008152;GO:0009605;GO:0009991;GO:0031667;GO:0032502;GO:0033273;GO:0033280;GO:0042221;GO:0050896	ossification;response to nutrient;metabolic process;response to external stimulus;response to extracellular stimulus;response to nutrient levels;developmental process;response to vitamin;response to vitamin D;response to chemical stimulus	hsa:249	ko00790;ko00361;ko02020	Folate biosynthesis;gamma-Hexachlorocyclohexane degradation;Two-component system	K01077	2	11	12	12	11	12	12	11	12	12	1	10	1	10	1	10	33.4	33.4	33.4	57.304
223	544;907;1531;1876;2051;2362;4008;4493;4927;4930;7349;9928;11412;12899;15046	248;249;250	247;326;328	IPI00007289.7;IPI00290380.7;IPI00910839.1	15;11;3	15;11;3	12;9;3	FALSE	Alkaline phosphatase, placental type;PLAP-1;Alkaline phosphatase Regan isozyme;Alkaline phosphatase, placental-like;Alkaline phosphatase Nagao isozyme;Germ cell alkaline phosphatase;PLAP-like;ALP-1	ALPP;PLAP;ALPPL2;ALPPL	Alkaline phosphatase, placental type precursor;Alkaline phosphatase, placental-like	P05187;B2R7C7;P10696;A8KAF2;Q9UIL6	PPB1_HUMAN;PPBN_HUMAN	ENST00000392027;ENST00000295453	OTTHUMP00000164354;OTTHUMP00000164356	NP_001623;NP_112603	PF00245	Alk_phosphatase	Alkaline phosphatase	GO:0005886;GO:0009986;GO:0016020;GO:0016021;GO:0031224;GO:0031225;GO:0044425;GO:0044464	plasma membrane;cell surface;membrane;integral to membrane;intrinsic to membrane;anchored to membrane;membrane part;cell part	GO:0000287;GO:0003824;GO:0004035;GO:0005488;GO:0008270;GO:0016787;GO:0016788;GO:0016791;GO:0042578;GO:0043167;GO:0043169;GO:0046872;GO:0046914	magnesium ion binding;catalytic activity;alkaline phosphatase activity;binding;zinc ion binding;hydrolase activity;hydrolase activity, acting on ester bonds;phosphatase activity;phosphoric ester hydrolase activity;ion binding;cation binding	GO:0008152;GO:0006793;GO:0006796;GO:0009987;GO:0016310;GO:0044237	metabolic process;phosphorus metabolic process;phosphate metabolic process;cellular process;phosphorylation;cellular metabolic process	hsa:250;hsa:251	ko00790;ko00361;ko02020	Folate biosynthesis;gamma-Hexachlorocyclohexane degradation;Two-component system	K01077	3	15	17	27	15	17	27	12	14	22	6	14	6	14	4	12	40.7	40.7	34.4	59.519
1870	10862	1678	487	IPI00793360.1;IPI00760833.1	1;1	1;1	1;1	TRUE	Ankyrin repeat domain-containing protein 26	ANKRD26;KIAA1074	Isoform 3 of Ankyrin repeat domain-containing protein 26;Isoform 1 of Ankyrin repeat domain-containing protein 26	Q9UPS8-3;Q9UPS8;Q9UPS8-1	ANR26_HUMAN	ENST00000376070;ENST00000376087	OTTHUMP00000019356	NP_055730	PF00023	Ank	Ankyrin repeat							hsa:22852				2	1	1	2	1	1	2	1	1	2	1	1	1	1	1	1	0.8	0.8	0.8	196.41
741	1646;2176;3160;6280;6281;7290;7509;8810;8811;12405;12406;15133			IPI00025849.1;IPI00449263.1;IPI00760940.1;IPI00172487.2;IPI00018262.1	12;11;4;3;2	12;11;4;3;2	10;9;3;3;2	FALSE	Acidic leucine-rich nuclear phosphoprotein 32 family member A;Potent heat-stable protein phosphatase 2A inhibitor I1PP2A;Acidic nuclear phosphoprotein pp32;Leucine-rich acidic nuclear protein;Putative HLA-DR-associated protein I;Mapmodulin;ANP32A protein	ANP32A;C15orf1;LANP;MAPM;PHAP1	Acidic leucine-rich nuclear phosphoprotein 32 family member A;ANP32A protein (Fragment)	P39687;B2R6T4;Q08AJ6;Q3KPI8;Q6PKH8	AN32A_HUMAN;Q3KPI8_HUMAN	ENST00000409628	OTTHUMP00000176434;OTTHUMP00000176435	NP_006296	PF00560	LRR_1	Leucine Rich Repeat	GO:0005634;GO:0005783;GO:0043226;GO:0043227;GO:0043229;GO:0043231;GO:0044424;GO:0044444;GO:0044464;GO:0048471	nucleus;endoplasmic reticulum;organelle;membrane-bounded organelle;intracellular organelle;intracellular membrane-bounded organelle;intracellular part;cytoplasmic part;cell part;perinuclear region of cytoplasm	GO:0005488;GO:0005515	binding;protein binding	GO:0006139;GO:0006350;GO:0006355;GO:0006807;GO:0006810;GO:0006913;GO:0007154;GO:0007165;GO:0007242;GO:0008152;GO:0009058;GO:0009059;GO:0009889;GO:0009987;GO:0010468;GO:0010556;GO:0019219;GO:0019222;GO:0031323;GO:0031326;GO:0034645;GO:0034960;GO:0034961;GO:0043170;GO:0043283;GO:0043284;GO:0044237;GO:0044238;GO:0044249;GO:0044260;GO:0045449;GO:0046907;GO:0050789;GO:0050794;GO:0051169;GO:0051171;GO:…	nucleobase, nucleoside, nucleotide and nucleic acid metabolic process;transcription;regulation of transcription, DNA-dependent;nitrogen compound metabolic process;transport;nucleocytoplasmic transport;cell communication;signal transduction	hsa:8125				5	12	12	27	12	12	27	10	10	22	3	12	3	12	2	10	40.6	40.6	40.6	28.585
230	6054;7291;8082;8810;9078;12405	254	82	IPI00007423.1;IPI00759824.2;IPI00647001.1	6;6;3	4;4;1	4;4;1	FALSE	Acidic leucine-rich nuclear phosphoprotein 32 family member B;Acidic protein rich in leucines;PHAPI2;Silver-stainable protein SSP29;Acidic (Leucine-rich) nuclear phosphoprotein 32 family, member B	ANP32B;APRIL;PHAPI2;RP11-535C21.1-003	Isoform 1 of Acidic leucine-rich nuclear phosphoprotein 32 family member B;Isoform 2 of Acidic leucine-rich nuclear phosphoprotein 32 family member B;Acidic (Leucine-rich) nuclear phosphoprotein 32 family, member B	Q92688-1;Q92688;B2R9C7;Q53F35;Q92688-2;Q5T6W8	AN32B_HUMAN;Q5T6W8_HUMAN	ENST00000339399	OTTHUMP00000021759;OTTHUMP00000021760	NP_006392	PF00560	LRR_1	Leucine Rich Repeat	GO:0005634;GO:0043226;GO:0043227;GO:0043229;GO:0043231;GO:0044424;GO:0044464	nucleus;organelle;membrane-bounded organelle;intracellular organelle;intracellular membrane-bounded organelle;intracellular part;cell part	GO:0005488;GO:0005515	binding;protein binding			hsa:10541				3	6	7	13	4	5	8	4	5	8	4	5	3	3	3	3	24.3	12.7	12.7	28.787
1069	3032;6282;7289;7506;12404			IPI00165393.1;IPI00640833.1;IPI00910661.2;IPI00514333.1;IPI00910423.1;IPI00514758.1	5;4;3;3;2;1	5;4;3;3;2;1	5;4;3;3;2;1	FALSE	Acidic leucine-rich nuclear phosphoprotein 32 family member E;LANP-like protein;Acidic (Leucine-rich) nuclear phosphoprotein 32 family, member E;Acidic (Leucine-rich) nuclear phosphoprotein 32 family, member E, isoform CRA_a;cDNA FLJ61689, highly similar to Acidic leucine-rich nuclear phosphoprotein 32 family member E	ANP32E;RP4-790G17.1-002;hCG_1998392;RP4-790G17.1-004	Acidic leucine-rich nuclear phosphoprotein 32 family member E;acidic (leucine-rich) nuclear phosphoprotein 32 family, member E isoform 3;acidic (leucine-rich) nuclear phosphoprotein 32 family, member E isoform 2;Acidic (Leucine-rich) nuclear phosphoprotein	Q9BTT0;Q53F20;Q5TB18;Q5TB20;B4E0I6;Q5TB19	AN32E_HUMAN;Q5TB20_HUMAN;B4E0I6_HUMAN;Q5TB19_HUMAN	ENST00000314136;ENST00000369119;ENST00000369114	OTTHUMP00000014533;OTTHUMP00000014534;OTTHUMP00000037719	NP_112182;NP_001129951;NP_001129950	PF00560	LRR_1	Leucine Rich Repeat	GO:0005634;GO:0016023;GO:0031410;GO:0031982;GO:0031988;GO:0043226;GO:0043227;GO:0043229;GO:0043231;GO:0044424;GO:0044444;GO:0044464	nucleus;cytoplasmic membrane-bounded vesicle;cytoplasmic vesicle;vesicle;membrane-bounded vesicle;organelle;membrane-bounded organelle;intracellular organelle;intracellular membrane-bounded organelle;intracellular part;cytoplasmic part;cell part	GO:0004857;GO:0005488;GO:0005515;GO:0019208;GO:0019212;GO:0019888;GO:0030234	enzyme inhibitor activity;binding;protein binding;phosphatase regulator activity;phosphatase inhibitor activity;protein phosphatase regulator activity;enzyme regulator activity			hsa:81611				6	5	5	10	5	5	10	5	5	10	2	5	2	5	2	5	29.5	29.5	29.5	30.692
1234	180;909;942;1625;2018;4597;4827;5179;7162;10215;10216;10251;11145;12064;12089;13597;14653;14654;15436	1054	308	IPI00218918.5;IPI00908577.1;IPI00549413.2;IPI00643231.1	19;11;9;4	19;11;9;4	19;11;9;4	FALSE	Annexin A1;Annexin-1;Annexin I;Lipocortin I;Calpactin II;Chromobindin-9;p35;Phospholipase A2 inhibitory protein;cDNA FLJ51887, highly similar to Annexin A1	ANXA1;ANX1;LPC1	Annexin A1;cDNA FLJ51887, highly similar to Annexin A1	P04083;B5BU38;Q05BR2;Q5TZZ9;B4DL19	ANXA1_HUMAN;B4DL19_HUMAN	ENST00000257497;ENST00000376911	OTTHUMP00000021474;OTTHUMP00000021475	NP_000691	PF00191	Annexin	Annexin	GO:0001533;GO:0005634;GO:0005737;GO:0005856;GO:0005929;GO:0016323;GO:0042995;GO:0043226;GO:0043227;GO:0043228;GO:0043229;GO:0043231;GO:0043232;GO:0044424;GO:0044425;GO:0044459;GO:0044464;GO:0005886;GO:0016020;GO:0042383	cornified envelope;nucleus;cytoplasm;cytoskeleton;cilium;basolateral plasma membrane;cell projection;organelle;membrane-bounded organelle;non-membrane-bounded organelle;intracellular organelle;intracellular membrane-bounded organelle	GO:0004857;GO:0004859;GO:0005102;GO:0005198;GO:0005488;GO:0005509;GO:0005515;GO:0005543;GO:0005544;GO:0008289;GO:0019834;GO:0030234;GO:0030674;GO:0043167;GO:0043169;GO:0046872;GO:0055102	enzyme inhibitor activity;phospholipase inhibitor activity;receptor binding;structural molecule activity;binding;calcium ion binding;protein binding;phospholipid binding;calcium-dependent phospholipid binding;lipid binding	GO:0006464;GO:0006629;GO:0006916;GO:0006928;GO:0006950;GO:0006952;GO:0006954;GO:0007154;GO:0007165;GO:0007166;GO:0008152;GO:0009605;GO:0009611;GO:0009913;GO:0009987;GO:0010941;GO:0018149;GO:0019538;GO:0030154;GO:0030216;GO:0032502;GO:0034960;GO:0042981;GO:0043066;GO:0043067;GO:0043069;GO:0043170;GO:0043283;GO:0043412;GO:0043687;GO:0044237;GO:0044238;GO:0044260;GO:0044267;GO:0048519;GO:0048523;GO:…	protein modification process;lipid metabolic process;anti-apoptosis;cell motion;response to stress;defense response;inflammatory response;cell communication;signal transduction;cell surface receptor linked signal transduction;metabolic process	hsa:301				4	19	20	34	19	20	34	19	20	34	5	18	5	18	5	18	61.8	61.8	61.8	38.714
1679	591;4516;5246			IPI00414320.1;IPI00909703.1;IPI00552303.3	3;3;1	3;3;1	3;3;1	FALSE	Annexin A11;Annexin-11;Annexin XI;Calcyclin-associated annexin 50;56 kDa autoantigen;cDNA FLJ51518, highly similar to Annexin A11	ANXA11;ANX11	Annexin A11;cDNA FLJ51518, highly similar to Annexin A11	P50995;B4DVE7;Q59EP1;Q5T0G8;Q6ICS0;B4DPJ2	ANX11_HUMAN;B4DPJ2_HUMAN	ENST00000265447;ENST00000360615;ENST00000372231;ENST00000372234	OTTHUMP00000019955;OTTHUMP00000019956;OTTHUMP00000019957;OTTHUMP00000019958	NP_001148;NP_665875;NP_665876	PF00191	Annexin	Annexin	GO:0005635;GO:0005654;GO:0016023;GO:0031410;GO:0031967;GO:0031975;GO:0031982;GO:0031988;GO:0042470;GO:0043226;GO:0043227;GO:0043229;GO:0043231;GO:0044422;GO:0044424;GO:0044428;GO:0044444;GO:0044446;GO:0044464;GO:0048770	nuclear envelope;nucleoplasm;cytoplasmic membrane-bounded vesicle;cytoplasmic vesicle;organelle envelope;envelope;vesicle;membrane-bounded vesicle;melanosome;organelle;membrane-bounded organelle;intracellular organelle	GO:0005488;GO:0005509;GO:0005515;GO:0005543;GO:0005544;GO:0008289;GO:0043167;GO:0043169;GO:0046872;GO:0048306	binding;calcium ion binding;protein binding;phospholipid binding;calcium-dependent phospholipid binding;lipid binding;ion binding;cation binding;metal ion binding;calcium-dependent protein binding	GO:0002376;GO:0006955;GO:0050896	immune system process;immune response;response to stimulus	hsa:311				3	3	3	5	3	3	5	3	3	5	0	3	0	3	0	3	8.7	8.7	8.7	54.389
688	853;1244;2513;4287;4446;4680;10015;12087;12437;12438;15481	667	40	IPI00024095.3;IPI00745868.3	11;10	11;10	11;10	FALSE	Annexin A3;Annexin-3;Annexin III;Lipocortin III;Placental anticoagulant protein III;35-alpha calcimedin;Inositol 1,2-cyclic phosphate 2-phosphohydrolase;Putative uncharacterized protein ANXA3	ANXA3;ANX3	Annexin A3;Putative uncharacterized protein ANXA3 (Fragment)	P12429;B2R9W6;A6NLK4	ANXA3_HUMAN;A6NLK4_HUMAN	ENST00000264908;ENST00000380662	OTTHUMP00000160701	NP_005130	PF00191	Annexin	Annexin	GO:0005737;GO:0044424;GO:0044464	cytoplasm;intracellular part;cell part	GO:0004857;GO:0004859;GO:0005488;GO:0005509;GO:0005543;GO:0005544;GO:0008289;GO:0019834;GO:0030234;GO:0043167;GO:0043169;GO:0046872;GO:0055102	enzyme inhibitor activity;phospholipase inhibitor activity;binding;calcium ion binding;phospholipid binding;calcium-dependent phospholipid binding;lipid binding;phospholipase A2 inhibitor activity;enzyme regulator activity;ion binding;cation binding	GO:0007154;GO:0007165;GO:0009987;GO:0050789;GO:0050794;GO:0065007	cell communication;signal transduction;cellular process;regulation of biological process;regulation of cellular process;biological regulation	hsa:306			K01124	2	11	11	14	11	11	14	11	11	14	0	11	0	11	0	11	39.6	39.6	39.6	36.375
1894	12123			IPI00793199.1;IPI00872780.1;IPI00908359.1	1;1;1	1;1;1	1;1;1	FALSE	Proliferation-inducing protein 28;ANXA4 protein;Annexin A4;Putative uncharacterized protein ANXA4;cDNA, FLJ96576, Homo sapiens annexin A4 (ANXA4), mRNA;Annexin-4;Annexin IV;Lipocortin IV;Endonexin I;Chromobindin-4;Protein II;P32.5;Placental anticoagulant protein II;PP4-X;35-beta calcimedin;Carbohydrate-binding protein p33/p41;cDNA FLJ51794, highly similar to Annexin A4	ANXA4;PIG28;hCG_39482;ANX4	annexin IV;Annexin A4;ANXA4 protein	Q6LES2;P09525;B4DDF9;B4DE02;Q59FK3;Q6MZI0;B4DDZ4;B4E1S2;Q6P452	Q6LES2_HUMAN;ANXA4_HUMAN;B4DDZ4_HUMAN	ENST00000355054;ENST00000394295;ENST00000409920	OTTHUMP00000160052	NP_001144	PF00191	Annexin	Annexin	GO:0005737;GO:0005856;GO:0043226;GO:0043228;GO:0043229;GO:0043232;GO:0044424;GO:0044464	cytoplasm;cytoskeleton;organelle;non-membrane-bounded organelle;intracellular organelle;intracellular non-membrane-bounded organelle;intracellular part;cell part	GO:0005488;GO:0005509;GO:0005543;GO:0005544;GO:0008289;GO:0043167;GO:0043169;GO:0046872;GO:0004857;GO:0004859;GO:0030234;GO:0055102	binding;calcium ion binding;phospholipid binding;calcium-dependent phospholipid binding;lipid binding;ion binding;cation binding;metal ion binding;enzyme inhibitor activity;phospholipase inhibitor activity;enzyme regulator activity	GO:0006916;GO:0007154;GO:0007165;GO:0009987;GO:0010941;GO:0042981;GO:0043066;GO:0043067;GO:0043069;GO:0048519;GO:0048523;GO:0050789;GO:0050793;GO:0050794;GO:0051093;GO:0060548;GO:0065007;GO:0050818;GO:0050819;GO:0051239;GO:0051241	anti-apoptosis;cell communication;signal transduction;cellular process;regulation of cell death;regulation of apoptosis;negative regulation of apoptosis;regulation of programmed cell death;negative regulation of programmed cell death	hsa:307				3	1	1	1	1	1	1	1	1	1	0	1	0	1	0	1	5	5	5	36.085
1570	2131;2245;3383;3797;4284;5215;8525;9730;10053;12086;12322;13608;14805;15482;15960	1377;1378	85;259	IPI00329801.12;IPI00872379.1	15;15	15;15	15;15	FALSE	Annexin A5;Annexin-5;Annexin V;Lipocortin V;Endonexin II;Calphobindin I;Placental anticoagulant protein I;Placental anticoagulant protein 4;Thromboplastin inhibitor;Vascular anticoagulant-alpha;Anchorin CII;Putative uncharacterized protein ANXA5	ANXA5;ANX5;ENX2;PP4	Annexin A5;Putative uncharacterized protein ANXA5 (Fragment)	P08758;B4DNG6;Q6FHB3;A8MTE3	ANXA5_HUMAN;A8MTE3_HUMAN	ENST00000296511;ENST00000394398	OTTHUMP00000164026	NP_001145	PF00191	Annexin	Annexin	GO:0005737;GO:0044424;GO:0044464	cytoplasm;intracellular part;cell part	GO:0004857;GO:0004859;GO:0005488;GO:0005509;GO:0005515;GO:0005543;GO:0005544;GO:0008289;GO:0030234;GO:0043167;GO:0043169;GO:0046872;GO:0055102;GO:0043498;GO:0043499	enzyme inhibitor activity;phospholipase inhibitor activity;binding;calcium ion binding;protein binding;phospholipid binding;calcium-dependent phospholipid binding;lipid binding;enzyme regulator activity;ion binding;cation binding;metal ion binding	GO:0006916;GO:0007154;GO:0007165;GO:0007596;GO:0007599;GO:0009987;GO:0010941;GO:0032501;GO:0042981;GO:0043066;GO:0043067;GO:0043069;GO:0048519;GO:0048523;GO:0050789;GO:0050793;GO:0050794;GO:0050817;GO:0050818;GO:0050819;GO:0050878;GO:0051093;GO:0051239;GO:0051241;GO:0060548;GO:0065007;GO:0065008;GO:0006461;GO:0010033;GO:0010926;GO:0016043;GO:0022607;GO:0042221;GO:0043933;GO:0050896;GO:0051259;GO:…	anti-apoptosis;cell communication;signal transduction;blood coagulation;hemostasis;cellular process;regulation of cell death;multicellular organismal process;regulation of apoptosis;negative regulation of apoptosis;regulation of programmed cell death	hsa:308				2	15	16	31	15	16	31	15	16	31	3	15	3	15	3	15	55	55	55	35.936
72	822;1713;2091;4514;4826;5132;5213;8529;10505;12414;12462;13566;13764			IPI00221226.7;IPI00002459.4;IPI00442825.1	13;13;7	13;13;7	13;13;7	FALSE	Annexin A6;Annexin-6;Annexin VI;Lipocortin VI;p68;p70;Protein III;Chromobindin-20;67 kDa calelectrin;Calphobindin-II;Putative uncharacterized protein ANXA6;cDNA FLJ26567 fis, clone LNF05260, highly similar to Annexin VI	ANXA6;ANX6	Annexin A6;annexin VI isoform 2;cDNA FLJ26567 fis, clone LNF05260, highly similar to Annexin VI	P08133;A8K3Q7;A6NN80;Q6ZP35	ANXA6_HUMAN;A6NN80_HUMAN;Q6ZP35_HUMAN	ENST00000354546;ENST00000356496;ENST00000377751		NP_001146;NP_004024	PF00191	Annexin	Annexin	GO:0016023;GO:0031410;GO:0031982;GO:0031988;GO:0042470;GO:0043226;GO:0043227;GO:0043229;GO:0043231;GO:0044424;GO:0044444;GO:0044464;GO:0048770;GO:0016324;GO:0032991;GO:0043234;GO:0044425;GO:0044459;GO:0048471	cytoplasmic membrane-bounded vesicle;cytoplasmic vesicle;vesicle;membrane-bounded vesicle;melanosome;organelle;membrane-bounded organelle;intracellular organelle;intracellular membrane-bounded organelle;intracellular part;cytoplasmic part;cell part	GO:0005488;GO:0005509;GO:0005515;GO:0005543;GO:0005544;GO:0008289;GO:0043167;GO:0043169;GO:0046872	binding;calcium ion binding;protein binding;phospholipid binding;calcium-dependent phospholipid binding;lipid binding;ion binding;cation binding;metal ion binding	GO:0006810;GO:0006811;GO:0006812;GO:0006816;GO:0006937;GO:0015674;GO:0030001;GO:0044057;GO:0050789;GO:0051234;GO:0051239;GO:0065007;GO:0070838	transport;ion transport;cation transport;calcium ion transport;regulation of muscle contraction;di-, tri-valent inorganic cation transport;metal ion transport;regulation of system process;regulation of biological process;establishment of localization	hsa:309				3	13	13	21	13	13	21	13	13	21	1	13	1	13	1	13	27.6	27.6	27.6	75.872
73	10936;12088			IPI00002460.3;IPI00514510.1;IPI00021771.1	2;2;2	2;2;2	2;2;2	FALSE	cDNA, FLJ92798, highly similar to Homo sapiens annexin A7 (ANXA7), transcript variant 2, mRNA;Annexin A7;Annexin-7;Annexin VII;Synexin	ANXA7;ANX7;SNX;OK/SW-cl.95	cDNA, FLJ92798, highly similar to Homo sapiens annexin A7 (ANXA7), transcript variant 2, mRNA;Isoform 1 of Annexin A7;Isoform 2 of Annexin A7	B2R657;P20073-1;P20073;B2R7L2;Q53HM8;P20073-2;B4DHY4;B4DT77;B4DWU2	B2R657_HUMAN;ANXA7_HUMAN	ENST00000372919;ENST00000394847;ENST00000372921	OTTHUMP00000019813;OTTHUMP00000019812	NP_004025;NP_001147	PF00191	Annexin	Annexin			GO:0005488;GO:0005509;GO:0005543;GO:0005544;GO:0008289;GO:0043167;GO:0043169;GO:0046872;GO:0005515;GO:0048306	binding;calcium ion binding;phospholipid binding;calcium-dependent phospholipid binding;lipid binding;ion binding;cation binding;metal ion binding;protein binding;calcium-dependent protein binding			hsa:310				3	2	2	3	2	2	3	2	2	3	0	2	0	2	0	2	3.7	3.7	3.7	52.826
1547	1690;1759;7126;7456;7818;7861;9354;9870;10465;15966			IPI00328257.4;IPI00413947.1;IPI00384489.2;IPI00879348.1	10;10;10;9	2;2;2;2	2;2;2;2	FALSE	AP-1 complex subunit beta-1;Adapter-related protein complex 1 subunit beta-1;Adaptor protein complex AP-1 subunit beta-1;Beta-adaptin 1;Beta1-adaptin;Golgi adaptor HA1/AP1 adaptin beta subunit;Clathrin assembly protein complex 1 beta large chain;AP1B1 protein	AP1B1;ADTB1;BAM22;CLAPB2	Isoform A of AP-1 complex subunit beta-1;Isoform B of AP-1 complex subunit beta-1;AP1B1 protein;65 kDa protein	Q10567-1;Q10567;B4DG47;B4DS79;Q10567-2;B4DKH5;Q20WL3;Q86X54	AP1B1_HUMAN;Q86X54_HUMAN	ENST00000356015;ENST00000357586;ENST00000405198;ENST00000317368	OTTHUMP00000028955;OTTHUMP00000199165;OTTHUMP00000199168;OTTHUMP00000199166;OTTHUMP00000199167	NP_001118;NP_663782	PF01602;PF02883;PF09066	Adaptin_N;Alpha_adaptinC2;B2-adapt-app_C	Adaptin N terminal region;Adaptin C-terminal domain;Beta2-adaptin appendage, C-terminal sub-domain	GO:0005794;GO:0005829;GO:0012506;GO:0016020;GO:0030119;GO:0030131;GO:0030659;GO:0030662;GO:0030665;GO:0031090;GO:0032991;GO:0043226;GO:0043227;GO:0043229;GO:0043231;GO:0043234;GO:0044422;GO:0044424;GO:0044425;GO:0044433;GO:0044444;GO:0044446;GO:0044464	Golgi apparatus;cytosol;vesicle membrane;membrane;AP-type membrane coat adaptor complex;clathrin adaptor complex;cytoplasmic vesicle membrane;coated vesicle membrane;clathrin coated vesicle membrane;organelle membrane;macromolecular complex;organelle	GO:0005215;GO:0005488;GO:0005515;GO:0008565;GO:0022892	transporter activity;binding;protein binding;protein transporter activity;substrate-specific transporter activity	GO:0006810;GO:0006886;GO:0006897;GO:0009987;GO:0010324;GO:0015031;GO:0016043;GO:0016044;GO:0016192;GO:0045184;GO:0046907;GO:0051234;GO:0051649	transport;intracellular protein transport;endocytosis;cellular process;membrane invagination;protein transport;cellular component organization;membrane organization;vesicle-mediated transport;establishment of protein localization;intracellular transport	hsa:162	ko04142		K12392	4	10	10	12	2	2	2	2	2	2	0	10	0	2	0	2	14.1	5	5	104.61
1390	13863;14626			IPI00643591.5;IPI00293396.5;IPI00909722.1;IPI00909354.1	2;2;2;2	2;2;2;2	2;2;2;2	FALSE	AP-1 complex subunit gamma-1;Adapter-related protein complex 1 subunit gamma-1;Adaptor protein complex AP-1 subunit gamma-1;Golgi adaptor HA1/AP1 adaptin subunit gamma-1;Gamma1-adaptin;Clathrin assembly protein complex 1 gamma-1 large chain;Adaptor-related protein complex 1, gamma 1 subunit;Putative uncharacterized protein	AP1G1;ADTG;CLAPG1	cDNA FLJ46199 fis, clone TESTI4007965, highly similar to AP-1 complex subunit gamma-1;adaptor-related protein complex 1, gamma 1 subunit isoform a;Putative uncharacterized protein;Putative uncharacterized protein	O43747;B3KXW5;Q8IY97;B4DS96;B4DDL1	AP1G1_HUMAN;Q8IY97_HUMAN;B4DS96_HUMAN;B4DDL1_HUMAN	ENST00000299980;ENST00000393512	OTTHUMP00000080146	NP_001119;NP_001025178	PF01602;PF02883	Adaptin_N;Alpha_adaptinC2	Adaptin N terminal region;Adaptin C-terminal domain	GO:0005829;GO:0012506;GO:0016020;GO:0030119;GO:0030131;GO:0030659;GO:0030662;GO:0030665;GO:0031090;GO:0032991;GO:0043234;GO:0044422;GO:0044424;GO:0044425;GO:0044431;GO:0044433;GO:0044444;GO:0044446;GO:0044464;GO:0030117	cytosol;vesicle membrane;membrane;AP-type membrane coat adaptor complex;clathrin adaptor complex;cytoplasmic vesicle membrane;coated vesicle membrane;clathrin coated vesicle membrane;organelle membrane;macromolecular complex;protein complex;organelle part	GO:0005215;GO:0005488;GO:0005515;GO:0008565;GO:0022892	transporter activity;binding;protein binding;protein transporter activity;substrate-specific transporter activity	GO:0006810;GO:0006886;GO:0006897;GO:0009987;GO:0010324;GO:0015031;GO:0016043;GO:0016044;GO:0016192;GO:0045184;GO:0046907;GO:0051234;GO:0051649	transport;intracellular protein transport;endocytosis;cellular process;membrane invagination;protein transport;cellular component organization;membrane organization;vesicle-mediated transport;establishment of protein localization;intracellular transport	hsa:164	ko04142		K12391	4	2	2	3	2	2	3	2	2	3	0	2	0	2	0	2	2.4	2.4	2.4	94.139
1339	1840			IPI00304577.3;IPI00256684.1	1;1	1;1	1;1	FALSE	AP-2 complex subunit alpha-1;Adapter-related protein complex 2 alpha-1 subunit;Adaptor protein complex AP-2 subunit alpha-1;Alpha1-adaptin;Plasma membrane adaptor HA2/AP2 adaptin alpha A subunit;Alpha-adaptin A;Clathrin assembly protein complex 2 alpha-A large chain;100 kDa coated vesicle protein A	AP2A1;ADTAA;CLAPA1	Isoform A of AP-2 complex subunit alpha-1;Isoform B of AP-2 complex subunit alpha-1	O95782-1;O95782;Q8N9K4;O95782-2	AP2A1_HUMAN	ENST00000354293;ENST00000359032	OTTHUMP00000076093;OTTHUMP00000076094	NP_055018;NP_570603	PF01602;PF02296;PF02883	Adaptin_N;Alpha_adaptin_C;Alpha_adaptinC2	Adaptin N terminal region;Alpha adaptin AP2, C-terminal domain;Adaptin C-terminal domain	GO:0005829;GO:0030117;GO:0030118;GO:0030119;GO:0030120;GO:0030122;GO:0030125;GO:0030130;GO:0030131;GO:0032991;GO:0043234;GO:0044422;GO:0044424;GO:0044425;GO:0044431;GO:0044433;GO:0044444;GO:0044446;GO:0044459;GO:0044464	cytosol;membrane coat;clathrin coat;AP-type membrane coat adaptor complex;vesicle coat;AP-2 adaptor complex;clathrin vesicle coat;clathrin coat of trans-Golgi network vesicle;clathrin adaptor complex;macromolecular complex;protein complex;organelle part	GO:0005215;GO:0008565;GO:0022892	transporter activity;protein transporter activity;substrate-specific transporter activity	GO:0002682;GO:0002697;GO:0002831;GO:0006810;GO:0006886;GO:0006892;GO:0006895;GO:0006897;GO:0009987;GO:0010324;GO:0015031;GO:0016043;GO:0016044;GO:0016192;GO:0016197;GO:0031347;GO:0043900;GO:0045184;GO:0046907;GO:0048193;GO:0048583;GO:0050688;GO:0050690;GO:0050776;GO:0050789;GO:0051234;GO:0051649;GO:0065007;GO:0080134	regulation of immune system process;regulation of immune effector process;regulation of response to biotic stimulus;transport;intracellular protein transport;post-Golgi vesicle-mediated transport;Golgi to endosome transport;endocytosis;cellular process					2	1	1	1	1	1	1	1	1	1	0	1	0	1	0	1	1.1	1.1	1.1	107.55
493	4192			IPI00016621.7;IPI00914938.1;IPI00914952.1	1;1;1	1;1;1	1;1;1	FALSE	AP-2 complex subunit alpha-2;Adapter-related protein complex 2 alpha-2 subunit;Adaptor protein complex AP-2 subunit alpha-2;Alpha2-adaptin;Plasma membrane adaptor HA2/AP2 adaptin alpha C subunit;Alpha-adaptin C;Clathrin assembly protein complex 2 alpha-C large chain;100 kDa coated vesicle protein C;Huntingtin-interacting protein J;Huntingtin yeast partner J	AP2A2;ADTAB;CLAPA2;HYPJ;KIAA0899	Isoform 2 of AP-2 complex subunit alpha-2;Isoform 1 of AP-2 complex subunit alpha-2;Isoform 3 of AP-2 complex subunit alpha-2	O94973-2;O94973;O94973-1;Q9UFK5;O94973-3	AP2A2_HUMAN	ENST00000332231		NP_036437	PF01602;PF02296;PF02883	Adaptin_N;Alpha_adaptin_C;Alpha_adaptinC2	Adaptin N terminal region;Alpha adaptin AP2, C-terminal domain;Adaptin C-terminal domain	GO:0005829;GO:0030119;GO:0030122;GO:0030131;GO:0032991;GO:0043234;GO:0044422;GO:0044424;GO:0044425;GO:0044433;GO:0044444;GO:0044446;GO:0044459;GO:0044464	cytosol;AP-type membrane coat adaptor complex;AP-2 adaptor complex;clathrin adaptor complex;macromolecular complex;protein complex;organelle part;intracellular part;membrane part;cytoplasmic vesicle part;cytoplasmic part;intracellular organelle part	GO:0005215;GO:0005488;GO:0008289;GO:0008565;GO:0022892	transporter activity;binding;lipid binding;protein transporter activity;substrate-specific transporter activity	GO:0002682;GO:0002697;GO:0002831;GO:0006810;GO:0006886;GO:0006897;GO:0009987;GO:0010324;GO:0015031;GO:0016043;GO:0016044;GO:0016192;GO:0031347;GO:0043900;GO:0045184;GO:0046907;GO:0048583;GO:0050688;GO:0050690;GO:0050776;GO:0050789;GO:0051234;GO:0051649;GO:0065007;GO:0080134	regulation of immune system process;regulation of immune effector process;regulation of response to biotic stimulus;transport;intracellular protein transport;endocytosis;cellular process;membrane invagination;protein transport	hsa:161	ko05016	Huntington's disease	K11824	3	1	1	2	1	1	2	1	1	2	0	1	0	1	0	1	1.8	1.8	1.8	104.09
1884	882;1690;1759;6609;7126;7453;7861;9209;9354;9870;10465;15966			IPI00784366.1;IPI00784156.1;IPI00790702.1;IPI00909735.1;IPI00385007.3;IPI00788911.1	12;12;11;5;1;1	12;12;11;5;1;1	4;4;4;3;0;0	FALSE	AP-2 complex subunit beta-1;Adapter-related protein complex 2 beta-1 subunit;Beta2-adaptin;Beta-adaptin;Plasma membrane adaptor HA2/AP2 adaptin beta subunit;Clathrin assembly protein complex 2 beta large chain;AP105B;Beta adaptin subunit;Adaptor-related protein complex 2, beta 1 subunit, isoform CRA_f	AP2B1;ADTB2;CLAPB1;hCG_1992160	Isoform 2 of AP-2 complex subunit beta-1;Isoform 1 of AP-2 complex subunit beta-1;Adaptor-related protein complex 2, beta 1 subunit, isoform CRA_f	P63010-2;P63010;A8K0G3;A8K916;B4DWG4;B4E261;Q68DI0;Q96EL6;P63010-1;Q7Z451	AP2B1_HUMAN;Q7Z451_HUMAN	ENST00000262325;ENST00000312678	OTTHUMP00000180957;OTTHUMP00000180958;OTTHUMP00000180959	NP_001025177;NP_001273	PF01602;PF02883;PF09066	Adaptin_N;Alpha_adaptinC2;B2-adapt-app_C	Adaptin N terminal region;Adaptin C-terminal domain;Beta2-adaptin appendage, C-terminal sub-domain	GO:0005829;GO:0005905;GO:0030119;GO:0030131;GO:0032991;GO:0043234;GO:0044424;GO:0044425;GO:0044444;GO:0044464	cytosol;coated pit;AP-type membrane coat adaptor complex;clathrin adaptor complex;macromolecular complex;protein complex;intracellular part;membrane part;cytoplasmic part;cell part	GO:0005215;GO:0005488;GO:0005515;GO:0008565;GO:0022892	transporter activity;binding;protein binding;protein transporter activity;substrate-specific transporter activity	GO:0002682;GO:0002697;GO:0002831;GO:0006810;GO:0006886;GO:0009987;GO:0015031;GO:0016192;GO:0031347;GO:0043900;GO:0045184;GO:0046907;GO:0048583;GO:0050688;GO:0050690;GO:0050776;GO:0050789;GO:0051234;GO:0051649;GO:0065007;GO:0080134	regulation of immune system process;regulation of immune effector process;regulation of response to biotic stimulus;transport;intracellular protein transport;cellular process;protein transport;vesicle-mediated transport;regulation of defense response	hsa:163	ko05016	Huntington's disease	K11825	6	12	12	15	12	12	15	4	4	5	0	12	0	12	0	4	15.9	15.9	6.7	105.69
616	13831;15335			IPI00021129.4	2	2	2	FALSE	AP-3 complex subunit beta-1;Adapter-related protein complex 3 subunit beta-1;Adaptor protein complex AP-3 beta-1 subunit;Beta3A-adaptin;Clathrin assembly protein complex 3 beta-1 large chain	AP3B1;ADTB3A	Isoform 1 of AP-3 complex subunit beta-1	O00203-1;O00203;A8K586;Q3MNE1	AP3B1_HUMAN	ENST00000255194	OTTHUMP00000133884	NP_003655	PF01602	Adaptin_N	Adaptin N terminal region	GO:0005794;GO:0012506;GO:0016020;GO:0030117;GO:0030659;GO:0030662;GO:0030665;GO:0031090;GO:0032991;GO:0043226;GO:0043227;GO:0043229;GO:0043231;GO:0043234;GO:0044422;GO:0044424;GO:0044425;GO:0044433;GO:0044444;GO:0044446;GO:0044464	Golgi apparatus;vesicle membrane;membrane;membrane coat;cytoplasmic vesicle membrane;coated vesicle membrane;clathrin coated vesicle membrane;organelle membrane;macromolecular complex;organelle;membrane-bounded organelle;intracellular organelle	GO:0005215;GO:0005488;GO:0005515;GO:0008565;GO:0019899;GO:0019902;GO:0019903;GO:0022892	transporter activity;binding;protein binding;protein transporter activity;enzyme binding;phosphatase binding;protein phosphatase binding;substrate-specific transporter activity	GO:0006810;GO:0006897;GO:0009987;GO:0010324;GO:0016043;GO:0016044;GO:0016192;GO:0051234	transport;endocytosis;cellular process;membrane invagination;cellular component organization;membrane organization;vesicle-mediated transport;establishment of localization	hsa:8546	ko04142		K12397	1	2	2	2	2	2	2	2	2	2	0	2	0	2	0	2	2.6	2.6	2.6	121.35
1587	768;8787;15257			IPI00337741.4;IPI00794973.1	3;2	3;2	3;2	FALSE	Acylamino-acid-releasing enzyme;Acyl-peptide hydrolase;Acylaminoacyl-peptidase;Oxidized protein hydrolase	APEH;D3F15S2;D3S48E;DNF15S2	Acylamino-acid-releasing enzyme;57 kDa protein	P13798	ACPH_HUMAN	ENST00000296456	OTTHUMP00000171166;OTTHUMP00000171167;OTTHUMP00000171165	NP_001631	PF00326	Peptidase_S9	Prolyl oligopeptidase family	GO:0005737;GO:0044424;GO:0044464	cytoplasm;intracellular part;cell part	GO:0003824;GO:0004175;GO:0004252;GO:0008233;GO:0008236;GO:0016787;GO:0017171;GO:0070011	catalytic activity;endopeptidase activity;serine-type endopeptidase activity;peptidase activity;serine-type peptidase activity;hydrolase activity;serine hydrolase activity;peptidase activity, acting on L-amino acid peptides	GO:0006508;GO:0008152;GO:0009056;GO:0009057;GO:0019538;GO:0030163;GO:0043170;GO:0043283;GO:0043285;GO:0044238	proteolysis;metabolic process;catabolic process;macromolecule catabolic process;protein metabolic process;protein catabolic process;macromolecule metabolic process;biopolymer metabolic process;biopolymer catabolic process;primary metabolic process	hsa:327			K01303	2	3	3	3	3	3	3	3	3	3	0	3	0	3	0	3	4.1	4.1	4.1	81.224
1158	2529;2702;2867;4323;4800;5908;7110;7445;8001;9005;10237;11206;13734;15183			IPI00215911.3;IPI00792538.1	14;7	14;7	14;7	FALSE	DNA-(apurinic or apyrimidinic site) lyase;Apurinic-apyrimidinic endonuclease 1;APEX nuclease;Protein REF-1	APEX1;APE;APEX;APX;HAP1;REF1	DNA-(apurinic or apyrimidinic site) lyase;Protein	P27695;Q5TZP7	APEX1_HUMAN	ENST00000216714;ENST00000398030	OTTHUMP00000163988;OTTHUMP00000163989;OTTHUMP00000163987	NP_001632;NP_542379;NP_542380	PF03372	Exo_endo_phos	Endonuclease/Exonuclease/phosphatase family	GO:0005654;GO:0005783;GO:0005813;GO:0005815;GO:0005840;GO:0030529;GO:0032991;GO:0043226;GO:0043227;GO:0043228;GO:0043229;GO:0043231;GO:0043232;GO:0044422;GO:0044424;GO:0044428;GO:0044430;GO:0044444;GO:0044446;GO:0044464;GO:0048471	nucleoplasm;endoplasmic reticulum;centrosome;microtubule organizing center;ribosome;ribonucleoprotein complex;macromolecular complex;organelle;membrane-bounded organelle;non-membrane-bounded organelle;intracellular organelle	GO:0000287;GO:0003676;GO:0003677;GO:0003712;GO:0003713;GO:0003714;GO:0003824;GO:0003906;GO:0004518;GO:0004519;GO:0004520;GO:0004521;GO:0004523;GO:0004527;GO:0004528;GO:0004536;GO:0004540;GO:0004844;GO:0005488;GO:0005515;GO:0008081;GO:0008134;GO:0008408;GO:0016491;GO:0016563;GO:0016564;GO:0016787;GO:0016788;GO:0016798;GO:0016799;GO:0016829;GO:0016835;GO:0016891;GO:0016893;GO:0019104;GO:0030528;GO:…	magnesium ion binding;nucleic acid binding;DNA binding;transcription cofactor activity;transcription coactivator activity;transcription corepressor activity;catalytic activity;DNA-(apurinic or apyrimidinic site) lyase activity;nuclease activity	GO:0006139;GO:0006259;GO:0006281;GO:0006284;GO:0006350;GO:0006351;GO:0006366;GO:0006807;GO:0006950;GO:0006974;GO:0008152;GO:0009058;GO:0009059;GO:0009987;GO:0016070;GO:0032774;GO:0033554;GO:0034645;GO:0034960;GO:0034961;GO:0034984;GO:0043170;GO:0043283;GO:0043284;GO:0044237;GO:0044238;GO:0044249;GO:0044260;GO:0050896;GO:0051098;GO:0051101;GO:0051716;GO:0065007;GO:0065009	nucleobase, nucleoside, nucleotide and nucleic acid metabolic process;DNA metabolic process;DNA repair;base-excision repair;transcription;transcription, DNA-dependent;transcription from RNA polymerase II promoter;nitrogen compound metabolic process	hsa:328	ko03410	Base excision repair	K10771	2	14	14	28	14	14	28	14	14	28	9	14	9	14	9	14	58.5	58.5	58.5	35.554
1806	1208;5192;7723;9170;10916;12869			IPI00554742.2;IPI00555572.1;IPI00855856.1;IPI00910664.1;IPI00908668.1;IPI00555743.1	6;6;6;5;4;4	6;6;6;5;4;4	6;6;6;5;4;4	FALSE	Apoptosis inhibitor 5;Fibroblast growth factor 2-interacting factor;Protein XAGL;Antiapoptosis clone 11 protein;Cell migration-inducing gene 8 protein;cDNA FLJ52148, highly similar to Apoptosis inhibitor 5;cDNA FLJ53886, highly similar to Apoptosis inhibitor 5	API5;MIG8	cDNA FLJ61353, highly similar to Apoptosis inhibitor 5;Isoform 1 of Apoptosis inhibitor 5;Isoform 4 of Apoptosis inhibitor 5;cDNA FLJ52148, highly similar to Apoptosis inhibitor 5;cDNA FLJ53886, highly similar to Apoptosis inhibitor 5;Isoform 3 of Apoptosi	Q9BZZ5-2;Q9BZZ5;B4DRJ2;B4E283;Q9BZZ5-1;Q9BZZ5-4;B4DDR3;B4DGR0;Q9BZZ5-3	API5_HUMAN;B4DDR3_HUMAN;B4DGR0_HUMAN	ENST00000378852		NP_006586	PF05918	API5	Apoptosis inhibitory protein 5 (API5)	GO:0005681;GO:0005737;GO:0030529;GO:0032991;GO:0044422;GO:0044424;GO:0044428;GO:0044446;GO:0044464	spliceosomal complex;cytoplasm;ribonucleoprotein complex;macromolecular complex;organelle part;intracellular part;nuclear part;intracellular organelle part;cell part	GO:0005488;GO:0005515;GO:0017134;GO:0019838	binding;protein binding;fibroblast growth factor binding;growth factor binding	GO:0006915;GO:0006916;GO:0008219;GO:0009987;GO:0010941;GO:0012501;GO:0016265;GO:0042981;GO:0043066;GO:0043067;GO:0043069;GO:0048519;GO:0048523;GO:0050789;GO:0050793;GO:0050794;GO:0051093;GO:0060548;GO:0065007	apoptosis;anti-apoptosis;cell death;cellular process;regulation of cell death;programmed cell death;death;regulation of apoptosis;negative regulation of apoptosis;regulation of programmed cell death;negative regulation of programmed cell death	hsa:8539				6	6	6	10	6	6	10	6	6	10	1	6	1	6	1	6	16.2	16.2	16.2	59.004
1082	4880;4917;8166;15814			IPI00168479.3;IPI00848298.1;IPI00448169.2;IPI00514157.1	4;4;1;1	4;4;1;1	4;4;1;1	FALSE	Apolipoprotein A-I-binding protein;YjeF N-terminal domain-containing protein 1	APOA1BP;AIBP;YJEFN1	cDNA FLJ56357, highly similar to Homo sapiens apolipoprotein A-I binding protein (APOA1BP), mRNA;Isoform 2 of Apolipoprotein A-I-binding protein	Q8NCW5-1;Q8NCW5;B4DP80;Q8NCW5-2;B4DGY3	AIBP_HUMAN	ENST00000368235	OTTHUMP00000031989	NP_658985	PF03853	YjeF_N	YjeF-related protein N-terminus	GO:0005576	extracellular region	GO:0005488;GO:0005515	binding;protein binding			hsa:128240				4	4	4	6	4	4	6	4	4	6	0	4	0	4	0	4	18.2	18.2	18.2	33.627
948	12691			IPI00042580.4;IPI00797546.2;IPI00843886.1	1;1;1	1;1;1	1;1;1	FALSE	Apolipoprotein O;Protein FAM121B	APOO;FAM121B;My025;UNQ1866/PRO4302	Isoform 1 of Apolipoprotein O;Isoform 2 of Apolipoprotein O;20 kDa protein	Q9BUR5-1;Q9BUR5;B2R4K9;Q9BUR5-2	APOO_HUMAN	ENST00000379220;ENST00000379226	OTTHUMP00000023073;OTTHUMP00000023072	NP_077027	PF09769	ApoO	Apolipoprotein O	GO:0005739;GO:0016021;GO:0031224;GO:0032991;GO:0032994;GO:0034358;GO:0034361;GO:0034362;GO:0034364;GO:0034385;GO:0043226;GO:0043227;GO:0043229;GO:0043231;GO:0044421;GO:0044424;GO:0044425;GO:0044444;GO:0044464	mitochondrion;integral to membrane;intrinsic to membrane;macromolecular complex;protein-lipid complex;plasma lipoprotein particle;very-low-density lipoprotein particle;low-density lipoprotein particle;high-density lipoprotein particle			GO:0006810;GO:0006869;GO:0051234	transport;lipid transport;establishment of localization	hsa:79135				3	1	1	2	1	1	2	1	1	2	1	1	1	1	1	1	5.6	5.6	5.6	22.284
1228	278;2014;4523;5964;9049;12167			IPI00218693.8;IPI00642457.1;IPI00816267.1	6;6;2	6;6;2	6;6;2	FALSE	Adenine phosphoribosyltransferase	APRT	Adenine phosphoribosyltransferase;adenine phosphoribosyltransferase isoform b	P07741	APT_HUMAN	ENST00000378364	OTTHUMP00000080152	NP_000476;NP_001025189	PF00156	Pribosyltran	Phosphoribosyl transferase domain	GO:0005829;GO:0044424;GO:0044444;GO:0044464	cytosol;intracellular part;cytoplasmic part;cell part	GO:0000166;GO:0001882;GO:0001883;GO:0003824;GO:0003999;GO:0005488;GO:0005515;GO:0016208;GO:0016740;GO:0016757;GO:0016763;GO:0017076;GO:0030554;GO:0032553;GO:0032555;GO:0032559	nucleotide binding;nucleoside binding;purine nucleoside binding;catalytic activity;adenine phosphoribosyltransferase activity;binding;protein binding;AMP binding;transferase activity;transferase activity, transferring glycosyl groups	GO:0006139;GO:0006166;GO:0006807;GO:0008152;GO:0009116;GO:0009119;GO:0009987;GO:0042278;GO:0043094;GO:0043101;GO:0043174;GO:0044237;GO:0044238;GO:0046128;GO:0046483;GO:0055086	nucleobase, nucleoside, nucleotide and nucleic acid metabolic process;purine ribonucleoside salvage;nitrogen compound metabolic process;metabolic process;nucleoside metabolic process;ribonucleoside metabolic process;cellular process	hsa:353	ko00230	Purine metabolism	K00759	3	6	6	9	6	6	9	6	6	9	0	6	0	6	0	6	46.1	46.1	46.1	19.608
1447	8208;8429;10783;10822;14016;15255			IPI00298520.3;IPI00514053.1;IPI00439944.1	6;6;1	6;6;1	6;6;1	FALSE	Archain 1, isoform CRA_a;Coatomer subunit delta variant 2;Coatomer subunit delta;Delta-coat protein	ARCN1;hCG_40220;COPD	Putative uncharacterized protein DKFZp686M09245;Coatomer subunit delta	B0YIW6;Q6MZV5;P48444;B0YIW5;B4E1X2	B0YIW6_HUMAN;COPD_HUMAN	ENST00000359415;ENST00000264028		NP_001646	PF00928	Adap_comp_sub	Adaptor complexes medium subunit family	GO:0030119;GO:0030131;GO:0032991;GO:0043234;GO:0044424;GO:0044425;GO:0044444;GO:0044464;GO:0005829;GO:0030117;GO:0030120;GO:0030126;GO:0044422;GO:0044431;GO:0044433;GO:0044446	AP-type membrane coat adaptor complex;clathrin adaptor complex;macromolecular complex;protein complex;intracellular part;membrane part;cytoplasmic part;cell part;cytosol;membrane coat;vesicle coat;COPI vesicle coat;organelle part;Golgi apparatus part	GO:0005488;GO:0005515	binding;protein binding	GO:0006810;GO:0006886;GO:0009987;GO:0015031;GO:0016192;GO:0045184;GO:0046907;GO:0051234;GO:0051649;GO:0006890;GO:0006901;GO:0006996;GO:0016043;GO:0016050;GO:0048193;GO:0048200;GO:0048205	transport;intracellular protein transport;cellular process;protein transport;vesicle-mediated transport;establishment of protein localization;intracellular transport;establishment of localization;establishment of localization in cell	hsa:372				3	6	6	9	6	6	9	6	6	9	0	6	0	6	0	6	12.5	12.5	12.5	61.598
1159	1748;5788;5789;6402;6645;8269;8326;9994;9995;10473;11156	1003;1004	110;134	IPI00215917.3;IPI00215914.5;IPI00910783.1;IPI00797941.2;IPI00888658.1	11;11;7;6;1	11;11;7;6;1	5;5;2;4;1	FALSE	ADP-ribosylation factor 3;ADP-ribosylation factor 1;cDNA FLJ51215, highly similar to ADP-ribosylation factor 1;cDNA FLJ57770, moderately similar to ADP-ribosylation factor 3	ARF3;ARF1	ADP-ribosylation factor 3;ADP-ribosylation factor 1;cDNA FLJ51215, highly similar to ADP-ribosylation factor 1;cDNA FLJ57770, moderately similar to ADP-ribosylation factor 3	P61204;A8K6G8;B4DEB9;B4DN70;P84077;B4DJC8;B4E190	ARF3_HUMAN;ARF1_HUMAN;B4DJC8_HUMAN;B4E190_HUMAN	ENST00000256682;ENST00000272102;ENST00000327482;ENST00000391868	OTTHUMP00000165241;OTTHUMP00000167413;OTTHUMP00000035715;OTTHUMP00000167415	NP_001650;NP_001019397;NP_001019398;NP_001019399;NP_001649	PF00025	Arf	ADP-ribosylation factor family	GO:0005794;GO:0043226;GO:0043227;GO:0043229;GO:0043231;GO:0044424;GO:0044444;GO:0044464;GO:0000139;GO:0005829;GO:0005886;GO:0016020;GO:0031090;GO:0044422;GO:0044431;GO:0044446;GO:0005622	Golgi apparatus;organelle;membrane-bounded organelle;intracellular organelle;intracellular membrane-bounded organelle;intracellular part;cytoplasmic part;cell part;Golgi membrane;cytosol;plasma membrane;membrane;organelle membrane;organelle part	GO:0000166;GO:0003824;GO:0003924;GO:0005488;GO:0005525;GO:0016462;GO:0016787;GO:0016817;GO:0016818;GO:0017076;GO:0017111;GO:0019001;GO:0032553;GO:0032555;GO:0032561;GO:0004871;GO:0005057;GO:0005515;GO:0060089	nucleotide binding;catalytic activity;GTPase activity;binding;GTP binding;pyrophosphatase activity;hydrolase activity;hydrolase activity, acting on acid anhydrides;hydrolase activity, acting on acid anhydrides, in phosphorus-containing anhydrides	GO:0006810;GO:0007154;GO:0007165;GO:0007242;GO:0007264;GO:0009987;GO:0015031;GO:0016192;GO:0045184;GO:0050789;GO:0050794;GO:0051234;GO:0065007;GO:0006890;GO:0006901;GO:0006996;GO:0016043;GO:0016050;GO:0046907;GO:0048193;GO:0048200;GO:0048205;GO:0051649	transport;cell communication;signal transduction;intracellular signaling cascade;small GTPase mediated signal transduction;cellular process;protein transport;vesicle-mediated transport;establishment of protein localization;regulation of biological process	hsa:377;hsa:375	ko05110	Vibrio cholerae infection	K07938;K07937	5	11	15	28	11	15	28	5	8	17	3	11	3	11	1	5	61.9	61.9	29.8	20.601
1160	1747;5788;5789;6402;6588;8269;8336;10029;10432;11155	1005	110	IPI00215918.3;IPI00792330.1	10;7	6;3	6;3	FALSE	ADP-ribosylation factor 4	ARF4;ARF2	ADP-ribosylation factor 4;14 kDa protein	P18085;B2R7J7	ARF4_HUMAN	ENST00000303436	OTTHUMP00000171651;OTTHUMP00000171652	NP_001651	PF00025	Arf	ADP-ribosylation factor family	GO:0005794;GO:0043226;GO:0043227;GO:0043229;GO:0043231;GO:0044424;GO:0044444;GO:0044464	Golgi apparatus;organelle;membrane-bounded organelle;intracellular organelle;intracellular membrane-bounded organelle;intracellular part;cytoplasmic part;cell part	GO:0000166;GO:0003824;GO:0003924;GO:0005488;GO:0005525;GO:0016462;GO:0016787;GO:0016817;GO:0016818;GO:0017076;GO:0017111;GO:0019001;GO:0032553;GO:0032555;GO:0032561	nucleotide binding;catalytic activity;GTPase activity;binding;GTP binding;pyrophosphatase activity;hydrolase activity;hydrolase activity, acting on acid anhydrides;hydrolase activity, acting on acid anhydrides, in phosphorus-containing anhydrides	GO:0006810;GO:0007154;GO:0007165;GO:0007242;GO:0007264;GO:0009987;GO:0015031;GO:0016192;GO:0045184;GO:0050789;GO:0050794;GO:0051234;GO:0065007	transport;cell communication;signal transduction;intracellular signaling cascade;small GTPase mediated signal transduction;cellular process;protein transport;vesicle-mediated transport;establishment of protein localization;regulation of biological process	hsa:378			K07939	2	10	11	18	6	6	9	6	6	9	4	10	2	6	2	6	64.4	35.6	35.6	20.511
1161	1748;5788;5789;6402;6645;8269;8334;10431;13900			IPI00215919.5;IPI00853337.1;IPI00909515.1;IPI00789027.1	9;8;7;1	3;2;1;0	3;2;1;0	FALSE	ADP-ribosylation factor 5;cDNA FLJ51495, highly similar to ADP-ribosylation factor 5	ARF5	ADP-ribosylation factor 5;17 kDa protein;cDNA FLJ51495, highly similar to ADP-ribosylation factor 5	P84085;A4D0Z3;B4DLJ3	ARF5_HUMAN;B4DLJ3_HUMAN	ENST00000000233	OTTHUMP00000024864;OTTHUMP00000196795	NP_001653	PF00025	Arf	ADP-ribosylation factor family	GO:0005794;GO:0043226;GO:0043227;GO:0043229;GO:0043231;GO:0044424;GO:0044444;GO:0044464;GO:0005622	Golgi apparatus;organelle;membrane-bounded organelle;intracellular organelle;intracellular membrane-bounded organelle;intracellular part;cytoplasmic part;cell part;intracellular	GO:0000166;GO:0003824;GO:0003924;GO:0005488;GO:0005525;GO:0016462;GO:0016787;GO:0016817;GO:0016818;GO:0017076;GO:0017111;GO:0019001;GO:0032553;GO:0032555;GO:0032561	nucleotide binding;catalytic activity;GTPase activity;binding;GTP binding;pyrophosphatase activity;hydrolase activity;hydrolase activity, acting on acid anhydrides;hydrolase activity, acting on acid anhydrides, in phosphorus-containing anhydrides	GO:0006810;GO:0007154;GO:0007165;GO:0007242;GO:0007264;GO:0009987;GO:0015031;GO:0016192;GO:0045184;GO:0050789;GO:0050794;GO:0051234;GO:0065007	transport;cell communication;signal transduction;intracellular signaling cascade;small GTPase mediated signal transduction;cellular process;protein transport;vesicle-mediated transport;establishment of protein localization;regulation of biological process	hsa:381			K07940	4	9	10	14	3	3	3	3	3	3	2	9	0	3	0	3	65	27.2	27.2	20.529
1162	3979;6645			IPI00215920.8	2	1	1	FALSE	ADP-ribosylation factor 6	ARF6	ADP-ribosylation factor 6	P62330;Q5U025;Q6FGZ2;Q6FH17	ARF6_HUMAN	ENST00000298316	OTTHUMP00000178980	NP_001654	PF00025	Arf	ADP-ribosylation factor family	GO:0000267;GO:0001726;GO:0005624;GO:0005626;GO:0005768;GO:0005794;GO:0005886;GO:0005938;GO:0016020;GO:0042995;GO:0043226;GO:0043227;GO:0043229;GO:0043231;GO:0044424;GO:0044444;GO:0044464	cell fraction;ruffle;membrane fraction;insoluble fraction;endosome;Golgi apparatus;plasma membrane;cell cortex;membrane;cell projection;organelle;membrane-bounded organelle;intracellular organelle;intracellular membrane-bounded organelle	GO:0000166;GO:0003824;GO:0003924;GO:0005488;GO:0005515;GO:0005525;GO:0016462;GO:0016787;GO:0016817;GO:0016818;GO:0017076;GO:0017111;GO:0019001;GO:0032553;GO:0032555;GO:0032561	nucleotide binding;catalytic activity;GTPase activity;binding;protein binding;GTP binding;pyrophosphatase activity;hydrolase activity;hydrolase activity, acting on acid anhydrides	GO:0006810;GO:0006928;GO:0006996;GO:0007010;GO:0007154;GO:0007155;GO:0007165;GO:0007242;GO:0007264;GO:0008064;GO:0009893;GO:0009966;GO:0009987;GO:0010604;GO:0010638;GO:0010646;GO:0015031;GO:0016043;GO:0016192;GO:0019222;GO:0022610;GO:0030029;GO:0030030;GO:0030036;GO:0030100;GO:0030832;GO:0030833;GO:0030838;GO:0030865;GO:0030866;GO:0031323;GO:0031325;GO:0031334;GO:0031529;GO:0032268;GO:0032270;GO:…	transport;cell motion;organelle organization;cytoskeleton organization;cell communication;cell adhesion;signal transduction;intracellular signaling cascade;small GTPase mediated signal transduction;regulation of actin polymerization or depolymerization	hsa:382			K07941	1	2	2	3	1	1	2	1	1	2	0	2	0	1	0	1	9.7	6.3	6.3	20.082
599	3123;6092			IPI00020567.2;IPI00382580.1	2;1	2;1	2;1	FALSE	Rho GTPase-activating protein 1;Rho-type GTPase-activating protein 1;Rho-related small GTPase protein activator;GTPase-activating protein rhoOGAP;p50-RhoGAP;CDC42 GTPase-activating protein;CDC42 GAP-related protein	ARHGAP1;CDC42GAP;RHOGAP1	cDNA FLJ60782, highly similar to Rho-GTPase-activating protein 1;CDC42 GAP-related protein (Fragment)	Q07960;B4DPZ4;O15376	RHG01_HUMAN;O15376_HUMAN	ENST00000311956		NP_004299	PF00620	RhoGAP	RhoGAP domain	GO:0005737;GO:0043226;GO:0043227;GO:0043229;GO:0043231;GO:0044424;GO:0044464;GO:0005622	cytoplasm;organelle;membrane-bounded organelle;intracellular organelle;intracellular membrane-bounded organelle;intracellular part;cell part;intracellular	GO:0004871;GO:0005070;GO:0005488;GO:0005515;GO:0017124;GO:0019904;GO:0030674;GO:0060089;GO:0060090;GO:0000166;GO:0005083;GO:0005096;GO:0005099;GO:0005100;GO:0005525;GO:0008047;GO:0017076;GO:0019001;GO:0030234;GO:0030695;GO:0032553;GO:0032555;GO:0032561;GO:0060589	signal transducer activity;SH3/SH2 adaptor activity;binding;protein binding;SH3 domain binding;protein domain specific binding;protein binding, bridging;molecular transducer activity;molecular adaptor activity;nucleotide binding	GO:0007154;GO:0007165;GO:0007242;GO:0007264;GO:0007265;GO:0007266;GO:0009987;GO:0050789;GO:0050794;GO:0065007	cell communication;signal transduction;intracellular signaling cascade;small GTPase mediated signal transduction;Ras protein signal transduction;Rho protein signal transduction;cellular process;regulation of biological process	hsa:392				2	2	2	2	2	2	2	2	2	2	0	2	0	2	0	2	9	9	9	52.755
112	322;368;4138;5940;12325;12326;13136;14044;15837	112	145	IPI00003815.3;IPI00794402.1;IPI00796541.1;IPI00793767.1;IPI00872531.1;IPI00797560.1;IPI00797924.2;IPI00791180.1	9;8;8;7;6;6;5;5	9;8;8;7;6;6;5;5	9;8;8;7;6;6;5;5	FALSE	Rho GDP-dissociation inhibitor 1;Rho-GDI alpha;Putative uncharacterized protein ENSP00000383556;cDNA FLJ50748, highly similar to Rho GDP-dissociation inhibitor 1;cDNA FLJ53102, moderately similar to Rho GDP-dissociation inhibitor 1	ARHGDIA;GDIA1	Rho GDP-dissociation inhibitor 1;28 kDa protein;26 kDa protein;22 kDa protein;Uncharacterized protein ENSP00000383556;cDNA FLJ50748, highly similar to Rho GDP-dissociation inhibitor 1;cDNA FLJ53102, moderately similar to Rho GDP-dissociation inhibitor 1;9	P52565;B2R5X1;Q6IBM5;A8MXW0;B4DDD3;B4DUV9	GDIR1_HUMAN;A8MXW0_HUMAN;B4DDD3_HUMAN;B4DUV9_HUMAN	ENST00000269321;ENST00000400721	OTTHUMP00000182661;OTTHUMP00000182664;OTTHUMP00000182662;OTTHUMP00000182663;OTTHUMP00000182665;OTTHUMP00000182666;OTTHUMP00000182667	NP_004300	PF02115	Rho_GDI	RHO protein GDP dissociation inhibitor	GO:0005737;GO:0005856;GO:0043226;GO:0043228;GO:0043229;GO:0043232;GO:0044424;GO:0044464	cytoplasm;cytoskeleton;organelle;non-membrane-bounded organelle;intracellular organelle;intracellular non-membrane-bounded organelle;intracellular part;cell part	GO:0005083;GO:0005092;GO:0005094;GO:0005096;GO:0005488;GO:0005515;GO:0008047;GO:0030234;GO:0030695;GO:0042802;GO:0060589	small GTPase regulator activity;GDP-dissociation inhibitor activity;Rho GDP-dissociation inhibitor activity;GTPase activator activity;binding;protein binding;enzyme activator activity;enzyme regulator activity;GTPase regulator activity	GO:0006916;GO:0006928;GO:0007154;GO:0007162;GO:0007165;GO:0007242;GO:0007264;GO:0007265;GO:0007266;GO:0009987;GO:0010941;GO:0030155;GO:0042981;GO:0043066;GO:0043067;GO:0043069;GO:0048519;GO:0048523;GO:0050789;GO:0050793;GO:0050794;GO:0051093;GO:0060548;GO:0065007	anti-apoptosis;cell motion;cell communication;negative regulation of cell adhesion;signal transduction;intracellular signaling cascade;small GTPase mediated signal transduction;Ras protein signal transduction;Rho protein signal transduction	hsa:396				8	9	10	17	9	10	17	9	10	17	1	9	1	9	1	9	71.1	71.1	71.1	23.207
93	3957			IPI00908403.1;IPI00003326.4;IPI00847722.1	1;1;1	1;1;1	1;1;1	FALSE	cDNA FLJ58989, moderately similar to ADP-ribosylation factor-like protein 2;ADP-ribosylation factor-like protein 2	ARL2	cDNA FLJ58989, moderately similar to ADP-ribosylation factor-like protein 2;ADP-ribosylation factor-like protein 2;Similar to ADP-ribosylation factor-like protein 2	B4DGG0;P36404;Q53YD8	B4DGG0_HUMAN;ARL2_HUMAN	ENST00000246747		NP_001658	PF00025	Arf	ADP-ribosylation factor family	GO:0005813;GO:0005815;GO:0043226;GO:0043228;GO:0043229;GO:0043232;GO:0044422;GO:0044424;GO:0044430;GO:0044444;GO:0044446;GO:0044464	centrosome;microtubule organizing center;organelle;non-membrane-bounded organelle;intracellular organelle;intracellular non-membrane-bounded organelle;organelle part;intracellular part;cytoskeletal part;cytoplasmic part;intracellular organelle part	GO:0000166;GO:0005488;GO:0005525;GO:0017076;GO:0019001;GO:0032553;GO:0032555;GO:0032561;GO:0004857;GO:0005095;GO:0030234;GO:0030695;GO:0060589	nucleotide binding;binding;GTP binding;purine nucleotide binding;guanyl nucleotide binding;ribonucleotide binding;purine ribonucleotide binding;guanyl ribonucleotide binding;enzyme inhibitor activity;GTPase inhibitor activity;enzyme regulator activity	GO:0006461;GO:0007021;GO:0007049;GO:0007154;GO:0007165;GO:0007242;GO:0007264;GO:0009987;GO:0010926;GO:0016043;GO:0022607;GO:0034621;GO:0034622;GO:0043623;GO:0043933;GO:0050789;GO:0050794;GO:0065003;GO:0065007	protein complex assembly;tubulin complex assembly;cell cycle;cell communication;signal transduction;intracellular signaling cascade;small GTPase mediated signal transduction;cellular process;anatomical structure formation;cellular component organization	hsa:402			K07943	3	1	1	1	1	1	1	1	1	1	0	1	0	1	0	1	9.3	9.3	9.3	22.193
94	6395			IPI00003327.1	1	1	1	FALSE	ADP-ribosylation factor-like protein 3	ARL3;ARFL3	ADP-ribosylation factor-like protein 3	P36405;B2R6C7;Q53X83	ARL3_HUMAN	ENST00000260746	OTTHUMP00000020373	NP_004302	PF00025	Arf	ADP-ribosylation factor family	GO:0000139;GO:0005634;GO:0005819;GO:0016020;GO:0031090;GO:0043226;GO:0043227;GO:0043228;GO:0043229;GO:0043231;GO:0043232;GO:0044422;GO:0044424;GO:0044430;GO:0044431;GO:0044444;GO:0044446;GO:0044464	Golgi membrane;nucleus;spindle;membrane;organelle membrane;organelle;membrane-bounded organelle;non-membrane-bounded organelle;intracellular organelle;intracellular membrane-bounded organelle;intracellular non-membrane-bounded organelle;organelle part	GO:0000166;GO:0000287;GO:0005488;GO:0005525;GO:0017076;GO:0019001;GO:0032553;GO:0032555;GO:0032561;GO:0043167;GO:0043169;GO:0046872	nucleotide binding;magnesium ion binding;binding;GTP binding;purine nucleotide binding;guanyl nucleotide binding;ribonucleotide binding;purine ribonucleotide binding;guanyl ribonucleotide binding;ion binding;cation binding;metal ion binding	GO:0007049;GO:0007154;GO:0007165;GO:0007242;GO:0007264;GO:0009987;GO:0050789;GO:0050794;GO:0051301;GO:0065007	cell cycle;cell communication;signal transduction;intracellular signaling cascade;small GTPase mediated signal transduction;cellular process;regulation of biological process;regulation of cellular process;cell division;biological regulation	hsa:403			K07944	1	1	1	1	1	1	1	1	1	1	0	1	0	1	0	1	6	6	6	20.455
443	3741			IPI00014232.1	1	1	1	FALSE	ADP-ribosylation factor-like protein 6-interacting protein 1	ARL6IP1;ARL6IP;KIAA0069	ADP-ribosylation factor-like protein 6-interacting protein 1	Q15041;A8K522	AR6P1_HUMAN	ENST00000304414	OTTHUMP00000080157;OTTHUMP00000162056	NP_055976	PF02453	Reticulon	Reticulon	GO:0016021;GO:0031224;GO:0044425;GO:0044464	integral to membrane;intrinsic to membrane;membrane part;cell part	GO:0005488;GO:0005515	binding;protein binding	GO:0006605;GO:0006612;GO:0006613;GO:0006810;GO:0006886;GO:0015031;GO:0045184;GO:0046907;GO:0051234;GO:0051649	protein targeting;protein targeting to membrane;cotranslational protein targeting to membrane;transport;intracellular protein transport;protein transport;establishment of protein localization;intracellular transport;establishment of localization	hsa:23204				1	1	1	2	1	1	2	1	1	2	1	1	1	1	1	1	4.9	4.9	4.9	23.362
559	2959;5259;10072;10338			IPI00018871.2;IPI00789069.2;IPI00060031.3;IPI00793455.1	4;4;3;1	4;4;3;1	4;4;3;1	FALSE	ADP-ribosylation factor-like protein 8B;ADP-ribosylation factor-like protein 10C;Novel small G protein indispensable for equal chromosome segregation 1;cDNA FLJ61158, highly similar to ADP-ribosylation factor-like protein 8B;ADP-ribosylation factor-like protein 8A;ADP-ribosylation factor-like protein 10B;Novel small G protein indispensable for equal chromosome segregation 2	ARL8B;ARL10C;GIE1;ARL8A;ARL10B;GIE2	cDNA FLJ56285, highly similar to ADP-ribosylation factor-like protein 8B;cDNA FLJ61158, highly similar to ADP-ribosylation factor-like protein 8B;ADP-ribosylation factor-like protein 8A	Q9NVJ2;B4E1J8;B4DQT8;Q96BM9;B2R7U5;B3KXD0	ARL8B_HUMAN;B4DQT8_HUMAN;ARL8A_HUMAN	ENST00000256496;ENST00000272217	OTTHUMP00000115526;OTTHUMP00000170070;OTTHUMP00000034102	NP_060654;NP_620150	PF00025	Arf	ADP-ribosylation factor family	GO:0005765;GO:0005774;GO:0010008;GO:0016020;GO:0030496;GO:0031090;GO:0031902;GO:0044422;GO:0044424;GO:0044430;GO:0044437;GO:0044440;GO:0044444;GO:0044446;GO:0044464;GO:0051233	lysosomal membrane;vacuolar membrane;endosome membrane;membrane;midbody;organelle membrane;late endosome membrane;organelle part;intracellular part;cytoskeletal part;vacuolar part;endosomal part;cytoplasmic part;intracellular organelle part;cell part	GO:0000166;GO:0001882;GO:0001883;GO:0003824;GO:0003924;GO:0005488;GO:0005515;GO:0005525;GO:0008092;GO:0015631;GO:0016462;GO:0016787;GO:0016817;GO:0016818;GO:0017076;GO:0017111;GO:0019001;GO:0019003;GO:0032553;GO:0032555;GO:0032561;GO:0043014;GO:0048487	nucleotide binding;nucleoside binding;purine nucleoside binding;catalytic activity;GTPase activity;binding;protein binding;GTP binding;cytoskeletal protein binding;tubulin binding;pyrophosphatase activity;hydrolase activity	GO:0007059;GO:0007154;GO:0007165;GO:0007242;GO:0007264;GO:0009987;GO:0050789;GO:0050794;GO:0065007	chromosome segregation;cell communication;signal transduction;intracellular signaling cascade;small GTPase mediated signal transduction;cellular process;regulation of biological process;regulation of cellular process;biological regulation	hsa:55207;hsa:127829			K07956;K07955	4	4	4	5	4	4	5	4	4	5	1	4	1	4	1	4	27.3	27.3	27.3	27.252
1552	6241			IPI00328748.4	1	1	1	FALSE	Protein ARMET;Mesencephalic astrocyte-derived neurotrophic factor;Arginine-rich protein	ARMET;ARP	Protein ARMET	P55145;A8K878	ARMET_HUMAN	ENST00000273628	OTTHUMP00000171366	NP_006001	PF10208	Armet	Degradation arginine-rich protein for mis-folding	GO:0005576	extracellular region	GO:0005102;GO:0005488;GO:0005515;GO:0008083	receptor binding;binding;protein binding;growth factor activity			hsa:7873				1	1	1	3	1	1	3	1	1	3	0	1	0	1	0	1	7.3	7.3	7.3	26.903
155	1276;1512;10805;12866;13894;14049			IPI00005160.3;IPI00737530.1;IPI00333068.4;IPI00909730.1	6;5;1;1	6;5;1;1	6;5;1;1	FALSE	Actin-related protein 2/3 complex subunit 1B;Arp2/3 complex 41 kDa subunit;p41-ARC	ARPC1B;ARC41	Actin-related protein 2/3 complex subunit 1B;similar to p41-Arc	O15143;A4D275	ARC1B_HUMAN	ENST00000252725	OTTHUMP00000025215	NP_005711;XP_941344	PF00400	WD40	WD domain, G-beta repeat	GO:0005737;GO:0005885;GO:0032991;GO:0043234;GO:0044422;GO:0044424;GO:0044430;GO:0044446;GO:0044464	cytoplasm;Arp2/3 protein complex;macromolecular complex;protein complex;organelle part;intracellular part;cytoskeletal part;intracellular organelle part;cell part	GO:0003779;GO:0005198;GO:0005200;GO:0005488;GO:0005515;GO:0008092	actin binding;structural molecule activity;structural constituent of cytoskeleton;binding;protein binding;cytoskeletal protein binding	GO:0006928;GO:0008064;GO:0009987;GO:0019222;GO:0030832;GO:0030833;GO:0031323;GO:0032268;GO:0032271;GO:0032535;GO:0032956;GO:0032970;GO:0033043;GO:0043254;GO:0044087;GO:0050789;GO:0050794;GO:0051128;GO:0051246;GO:0051493;GO:0060255;GO:0065007;GO:0065008;GO:0080090	cell motion;regulation of actin polymerization or depolymerization;cellular process;regulation of metabolic process;regulation of actin filament length;regulation of actin filament polymerization;regulation of cellular metabolic process	hsa:10095	ko04810	Regulation of actin cytoskeleton	K05757	4	6	6	9	6	6	9	6	6	9	4	4	4	4	4	4	26.6	26.6	26.6	40.949
156	1237;2234;2347;2371;2507;3128;10269;15421			IPI00005161.3;IPI00000477.3	8;5	8;5	8;5	FALSE	Actin-related protein 2/3 complex subunit 2;Arp2/3 complex 34 kDa subunit;PNAS-139	ARPC2;ARC34;PRO2446	Actin-related protein 2/3 complex subunit 2;PNAS-139	O15144;Q53R19;Q9BXV5	ARPC2_HUMAN;Q9BXV5_HUMAN	ENST00000295685;ENST00000315717	OTTHUMP00000164144;OTTHUMP00000165866	NP_005722;NP_690601	PF04045	P34-Arc	Arp2/3 complex, 34 kD subunit p34-Arc	GO:0005737;GO:0005885;GO:0032991;GO:0042995;GO:0043234;GO:0044422;GO:0044424;GO:0044430;GO:0044446;GO:0044464;GO:0005856;GO:0043226;GO:0043228;GO:0043229;GO:0043232	cytoplasm;Arp2/3 protein complex;macromolecular complex;cell projection;protein complex;organelle part;intracellular part;cytoskeletal part;intracellular organelle part;cell part;cytoskeleton;organelle;non-membrane-bounded organelle	GO:0003779;GO:0005198;GO:0005200;GO:0005488;GO:0005515;GO:0008092	actin binding;structural molecule activity;structural constituent of cytoskeleton;binding;protein binding;cytoskeletal protein binding	GO:0006928;GO:0009987;GO:0008064;GO:0019222;GO:0030832;GO:0030833;GO:0031323;GO:0032268;GO:0032271;GO:0032535;GO:0032956;GO:0032970;GO:0033043;GO:0043254;GO:0044087;GO:0050789;GO:0050794;GO:0051128;GO:0051246;GO:0051493;GO:0060255;GO:0065007;GO:0065008;GO:0080090	cell motion;cellular process;regulation of actin polymerization or depolymerization;regulation of metabolic process;regulation of actin filament length;regulation of actin filament polymerization;regulation of cellular metabolic process	hsa:10109	ko04810	Regulation of actin cytoskeleton	K05758	2	8	8	9	8	8	9	8	8	9	5	4	5	4	5	4	37.3	37.3	37.3	34.333
157	1518;2373;3190;8472;10948;10958;14291	184;185;186	9;19;129	IPI00871870.1;IPI00005162.3;IPI00911088.1;IPI00796102.1;IPI00794982.1;IPI00797967.1	7;7;6;3;2;2	7;7;6;3;2;2	7;7;6;3;2;2	FALSE	Putative uncharacterized protein ARPC3;Actin-related protein 2/3 complex subunit 3;Arp2/3 complex 21 kDa subunit;cDNA FLJ51245, highly similar to Actin-related protein 2/3 complex subunit 3	ARPC3;ARC21	Putative uncharacterized protein ARPC3 (Fragment);Actin-related protein 2/3 complex subunit 3;cDNA FLJ51245, highly similar to Actin-related protein 2/3 complex subunit 3	A8MYY8;O15145;B2R4D5;Q2LE71;B4DM63	A8MYY8_HUMAN;ARPC3_HUMAN;B4DM63_HUMAN	ENST00000392683;ENST00000228825	OTTHUMP00000166104;OTTHUMP00000166105;OTTHUMP00000169199	NP_005710	PF04062	P21-Arc	ARP2/3 complex ARPC3 (21 kDa) subunit	GO:0005856;GO:0043226;GO:0043228;GO:0043229;GO:0043232;GO:0044424;GO:0044464;GO:0005737;GO:0005885;GO:0032991;GO:0042995;GO:0043234;GO:0044422;GO:0044430;GO:0044446	cytoskeleton;organelle;non-membrane-bounded organelle;intracellular organelle;intracellular non-membrane-bounded organelle;intracellular part;cell part;cytoplasm;Arp2/3 protein complex;macromolecular complex;cell projection;protein complex;organelle part	GO:0003779;GO:0005198;GO:0005200;GO:0005488;GO:0005515;GO:0008092	actin binding;structural molecule activity;structural constituent of cytoskeleton;binding;protein binding;cytoskeletal protein binding	GO:0008064;GO:0019222;GO:0030832;GO:0030833;GO:0031323;GO:0032268;GO:0032271;GO:0032535;GO:0032956;GO:0032970;GO:0033043;GO:0043254;GO:0044087;GO:0050789;GO:0050794;GO:0051128;GO:0051246;GO:0051493;GO:0060255;GO:0065007;GO:0065008;GO:0080090;GO:0006928;GO:0009987	regulation of actin polymerization or depolymerization;regulation of metabolic process;regulation of actin filament length;regulation of actin filament polymerization;regulation of cellular metabolic process	hsa:10094	ko04810	Regulation of actin cytoskeleton	K05756	6	7	9	13	7	9	13	7	9	13	7	6	7	6	7	6	51.7	51.7	51.7	20.528
1810	357;3101;5640;6795;13066;14722			IPI00554811.2;IPI00790262.1;IPI00386354.1;IPI00607772.1	6;5;4;2	6;5;4;2	6;5;4;2	FALSE	Actin-related protein 2/3 complex subunit 4;Arp2/3 complex 20 kDa subunit;cDNA, FLJ96107, highly similar to Homo sapiens tubulin tyrosine ligase-like family, member 3 (TTLL3),mRNA;cDNA FLJ14048 fis, clone HEMBA1006650, weakly similar to ARP2/3 COMPLEX 20 KD SUBUNIT	ARPC4;ARC20	Actin-related protein 2/3 complex subunit 4;Similar to Actin-related protein 2/3 complex subunit 4;cDNA FLJ14048 fis, clone HEMBA1006650, weakly similar to ARP2/3 COMPLEX 20 KD SUBUNIT	P59998;B2RCJ2;Q9H7Z5	ARPC4_HUMAN;B2RCJ2_HUMAN;Q9H7Z5_HUMAN	ENST00000287613;ENST00000336674;ENST00000397261;ENST00000310252;ENST00000383827;ENST00000397241;ENST00000397256	OTTHUMP00000165252;OTTHUMP00000170121;OTTHUMP00000170119;OTTHUMP00000192880	NP_005709	PF05856;PF03133	ARPC4;TTL	ARP2/3 complex 20 kDa subunit (ARPC4);Tubulin-tyrosine ligase family	GO:0005737;GO:0005885;GO:0032991;GO:0042995;GO:0043234;GO:0044422;GO:0044424;GO:0044430;GO:0044446;GO:0044464;GO:0005856;GO:0043226;GO:0043228;GO:0043229;GO:0043232	cytoplasm;Arp2/3 protein complex;macromolecular complex;cell projection;protein complex;organelle part;intracellular part;cytoskeletal part;intracellular organelle part;cell part;cytoskeleton;organelle;non-membrane-bounded organelle	GO:0003779;GO:0005488;GO:0005515;GO:0008092;GO:0003824;GO:0004835;GO:0016874;GO:0016879;GO:0016881	actin binding;binding;protein binding;cytoskeletal protein binding;catalytic activity;tubulin-tyrosine ligase activity;ligase activity;ligase activity, forming carbon-nitrogen bonds;acid-amino acid ligase activity	GO:0006461;GO:0006996;GO:0007010;GO:0007015;GO:0008154;GO:0009987;GO:0010926;GO:0016043;GO:0022607;GO:0030029;GO:0030036;GO:0030041;GO:0034621;GO:0034622;GO:0043623;GO:0043933;GO:0045010;GO:0051258;GO:0065003;GO:0006464;GO:0008152;GO:0019538;GO:0034960;GO:0043170;GO:0043283;GO:0043412;GO:0044237;GO:0044238;GO:0044260;GO:0044267	protein complex assembly;organelle organization;cytoskeleton organization;actin filament organization;actin polymerization or depolymerization;cellular process;anatomical structure formation;cellular component organization;cellular component assembly					4	6	6	12	6	6	12	6	6	12	6	4	6	4	6	4	35.1	35.1	35.1	19.667
1681	747;4486			IPI00414554.5	2	2	2	FALSE	Actin-related protein 2/3 complex subunit 5-like protein;Arp2/3 complex 16 kDa subunit 2	ARPC5L	Actin-related protein 2/3 complex subunit 5-like protein	Q9BPX5;B3KPC7	ARP5L_HUMAN	ENST00000259477;ENST00000353214	OTTHUMP00000022110;OTTHUMP00000022111	NP_112240	PF04699	P16-Arc	ARP2/3 complex 16 kDa subunit (p16-Arc)	GO:0005737;GO:0005856;GO:0043226;GO:0043228;GO:0043229;GO:0043232;GO:0044424;GO:0044464	cytoplasm;cytoskeleton;organelle;non-membrane-bounded organelle;intracellular organelle;intracellular non-membrane-bounded organelle;intracellular part;cell part	GO:0003779;GO:0005488;GO:0005515;GO:0008092	actin binding;binding;protein binding;cytoskeletal protein binding	GO:0008064;GO:0019222;GO:0030832;GO:0030833;GO:0031323;GO:0032268;GO:0032271;GO:0032535;GO:0032956;GO:0032970;GO:0033043;GO:0043254;GO:0044087;GO:0050789;GO:0050794;GO:0051128;GO:0051246;GO:0051493;GO:0060255;GO:0065007;GO:0065008;GO:0080090	regulation of actin polymerization or depolymerization;regulation of metabolic process;regulation of actin filament length;regulation of actin filament polymerization;regulation of cellular metabolic process	hsa:81873	ko04810	Regulation of actin cytoskeleton	K05754	1	2	2	3	2	2	3	2	2	3	1	2	1	2	1	2	20.3	20.3	20.3	16.941
420	9047			IPI00418446.4;IPI00013698.1	1;1	1;1	1;1	FALSE	N-acylsphingosine amidohydrolase 1;Acid ceramidase;Acylsphingosine deacylase;N-acylsphingosine amidohydrolase;Putative 32 kDa heart protein;Acid ceramidase subunit alpha;Acid ceramidase subunit beta	ASAH1;ASAH;HSD33;HSD-33	N-acylsphingosine amidohydrolase 1 isoform b;Acid ceramidase	B1B5Q2;B1B5Q3;B1B5Q8;B1B5S5;B1B5S6;B1B5S7;B1B5S8;B3KUZ6;Q6W898;Q13510;A8K0B6;B1B5P6;B1B5Q0;B1B5Q9;B1B5R8;B1B5T0;B1B5T7;Q53H01	B1B5Q2_HUMAN;ASAH1_HUMAN	ENST00000262097;ENST00000314146;ENST00000381733	OTTHUMP00000122482;OTTHUMP00000177121;OTTHUMP00000122481;OTTHUMP00000177120	NP_004306;NP_808592	PF02275	CBAH	Linear amide C-N hydrolases, choloylglycine hydrolase family	GO:0000323;GO:0005764;GO:0005773;GO:0043226;GO:0043227;GO:0043229;GO:0043231;GO:0044424;GO:0044444;GO:0044464	lytic vacuole;lysosome;vacuole;organelle;membrane-bounded organelle;intracellular organelle;intracellular membrane-bounded organelle;intracellular part;cytoplasmic part;cell part	GO:0003824;GO:0016787;GO:0016810;GO:0016811;GO:0017040	catalytic activity;hydrolase activity;hydrolase activity, acting on carbon-nitrogen (but not peptide) bonds;hydrolase activity, acting on carbon-nitrogen (but not peptide) bonds, in linear amides;ceramidase activity	GO:0010033;GO:0030324;GO:0032502;GO:0042221;GO:0048513;GO:0048856;GO:0050896;GO:0006629;GO:0006643;GO:0006665;GO:0006672;GO:0008152;GO:0009987;GO:0044237;GO:0044238;GO:0044255;GO:0046519	response to organic substance;lung development;developmental process;response to chemical stimulus;organ development;anatomical structure development;response to stimulus;lipid metabolic process;membrane lipid metabolic process					2	1	1	1	1	1	1	1	1	1	0	1	0	1	0	1	4.1	4.1	4.1	46.503
1411	4399;8318;12764;14723			IPI00294834.6;IPI00032449.2;IPI00746217.1;IPI00396582.4;IPI00433478.3;IPI00796966.1;IPI00032453.3;IPI00909538.1;IPI00910043.1;IPI00024572.3;IPI00032450.2	4;2;2;2;2;2;1;1;1;1;1	4;2;2;2;2;2;1;1;1;1;1	4;2;2;2;2;2;1;1;1;1;1	FALSE	Aspartyl/asparaginyl beta-hydroxylase;Aspartate beta-hydroxylase;Peptide-aspartate beta-dioxygenase;Aspartyl beta-hydroxylase 2.8 kb transcript;Aspartate beta-hydroxylase, isoform CRA_h;ASPH protein	ASPH;hCG_1787219	Aspartyl/asparaginyl beta-hydroxylase;aspartate beta-hydroxylase isoform c;ASPH protein (Fragment);ASPH protein;ASPH protein;12 kDa protein	Q12797;A8K721;B3GQE5;B4E2K4;Q9H2C4;Q6PJH4;Q8TB28;Q6NXR7	ASPH_HUMAN;Q9H2C4_HUMAN;Q6PJH4_HUMAN;Q8TB28_HUMAN;Q6NXR7_HUMAN	ENST00000379454;ENST00000356457;ENST00000389213;ENST00000379451;ENST00000379449	OTTHUMP00000177711;OTTHUMP00000177707;OTTHUMP00000177705;OTTHUMP00000177712;OTTHUMP00000177706	NP_004309;NP_115855	PF05279;PF05118	Asp-B-Hydro_N;Asp_Arg_Hydrox	Aspartyl beta-hydroxylase N-terminal region;Aspartyl/Asparaginyl beta-hydroxylase	GO:0016021;GO:0030176;GO:0031224;GO:0031227;GO:0031300;GO:0031301;GO:0044422;GO:0044424;GO:0044425;GO:0044432;GO:0044444;GO:0044446;GO:0044464	integral to membrane;integral to endoplasmic reticulum membrane;intrinsic to membrane;intrinsic to endoplasmic reticulum membrane;intrinsic to organelle membrane;integral to organelle membrane;organelle part;intracellular part;membrane part	GO:0003824;GO:0004597;GO:0005198;GO:0005488;GO:0005506;GO:0005509;GO:0008307;GO:0009055;GO:0016491;GO:0016701;GO:0016702;GO:0016705;GO:0016706;GO:0043167;GO:0043169;GO:0046872;GO:0046914;GO:0051213	catalytic activity;peptide-aspartate beta-dioxygenase activity;structural molecule activity;binding;iron ion binding;calcium ion binding;structural constituent of muscle;electron carrier activity;oxidoreductase activity	GO:0003008;GO:0003012;GO:0006936;GO:0008152;GO:0032501;GO:0055114	system process;muscle system process;muscle contraction;metabolic process;multicellular organismal process;oxidation reduction	hsa:444			K00476	11	4	4	5	4	4	5	4	4	5	0	4	0	4	0	4	10	10	10	85.862
602	1059;1060;1927;2791;3250;3251;3508;3626;4737;5083;5098;5936;7503;7613;8581;10085;10304;10710;14309;14483;15081;15906;16153	567;568	199;290	IPI00020632.4;IPI00640430.1;IPI00642128.1;IPI00909521.1;IPI00514341.1;IPI00871387.1	23;13;12;10;6;2	23;13;12;10;6;2	23;13;12;10;6;2	FALSE	Argininosuccinate synthase;Citrulline--aspartate ligase;Argininosuccinate synthetase 1	ASS1;ASS;RP11-618A20.2-005;RP11-618A20.2-010	Argininosuccinate synthase;Argininosuccinate synthase;Argininosuccinate synthetase 1	P00966;A8KAP9;Q5T6L4;Q5T6L6;Q5T6L5;Q8NFZ7	ASSY_HUMAN;Q5T6L6_HUMAN;Q5T6L5_HUMAN	ENST00000334909;ENST00000352480;ENST00000372393;ENST00000372394;ENST00000344866	OTTHUMP00000022362;OTTHUMP00000022363;OTTHUMP00000022364;OTTHUMP00000022365;OTTHUMP00000022366	NP_000041;NP_446464	PF00764	Arginosuc_synth	Arginosuccinate synthase	GO:0005737;GO:0044424;GO:0044464	cytoplasm;intracellular part;cell part	GO:0000166;GO:0001882;GO:0001883;GO:0003824;GO:0004055;GO:0005488;GO:0005515;GO:0005524;GO:0016874;GO:0016879;GO:0017076;GO:0030554;GO:0032553;GO:0032555;GO:0032559	nucleotide binding;nucleoside binding;purine nucleoside binding;catalytic activity;argininosuccinate synthase activity;binding;protein binding;ATP binding;ligase activity;ligase activity, forming carbon-nitrogen bonds;purine nucleotide binding	GO:0000050;GO:0006082;GO:0006519;GO:0006520;GO:0006525;GO:0006526;GO:0006807;GO:0008152;GO:0008652;GO:0009058;GO:0009064;GO:0009084;GO:0009308;GO:0009309;GO:0009987;GO:0016053;GO:0019627;GO:0019752;GO:0034641;GO:0042180;GO:0043436;GO:0043603;GO:0043604;GO:0044106;GO:0044237;GO:0044238;GO:0044249;GO:0044271;GO:0046394	urea cycle;organic acid metabolic process;cellular amino acid and derivative metabolic process;cellular amino acid metabolic process;arginine metabolic process;arginine biosynthetic process;nitrogen compound metabolic process;metabolic process	hsa:445	ko00252;ko00330	Alanine and aspartate metabolism;Arginine and proline metabolism	K01940	6	23	27	43	23	27	43	23	27	43	15	22	15	22	15	22	54.2	54.2	54.2	50.817
1425	4820;4844;6789;8140;8319;8580;13030;15029;16148			IPI00295992.4;IPI00643435.1;IPI00646144.2;IPI00045921.1;IPI00306048.5;IPI00902578.1;IPI00384123.5;IPI00513768.2;IPI00178879.6;IPI00844009.2;IPI00455487.5;IPI00744833.1;IPI00872864.2;IPI00746226.1;IPI00443780.2;IPI00514286.1;IPI00515125.1	9;8;8;7;6;5;5;5;4;4;4;3;3;1;1;1;1	9;8;8;7;6;5;5;5;4;4;4;3;3;1;1;1;1	9;8;8;7;6;5;5;5;4;4;4;3;3;1;1;1;1	FALSE	ATPase family AAA domain-containing protein 3A;cDNA FLJ31537 fis, clone NT2RI2000704, highly similar to ATPase family AAA domain-containing protein 3A;TOB3;ATPase family AAA domain-containing protein 3B;Putative uncharacterized protein ATAD3B;ATPase family AAA domain-containing protein 3C	ATAD3A;RP5-832C2.1-002;ATAD3B;KIAA1273;ATAD3C	Isoform 2 of ATPase family AAA domain-containing protein 3A;Isoform 1 of ATPase family AAA domain-containing protein 3A;cDNA FLJ31537 fis, clone NT2RI2000704, highly similar to ATPase family AAA domain-containing protein 3A;TOB3;Isoform 1 of ATPase family	Q9NVI7-2;Q9NVI7;Q9NVI7-1;B3KPB3;Q5SV24;Q96T67;Q5T9A4-1;Q5T9A4;A8K3H1;A8MSP6;Q5T2N8;A6NGD4	ATD3A_HUMAN;B3KPB3_HUMAN;Q96T67_HUMAN;ATD3B_HUMAN;A8MSP6_HUMAN;ATD3C_HUMAN	ENST00000378755;ENST00000339113;ENST00000378756;ENST00000308647;ENST00000360489;ENST00000378774;ENST00000378785	OTTHUMP00000000594;OTTHUMP00000000596;OTTHUMP00000000595;OTTHUMP00000000600;OTTHUMP00000000561	NP_060658;NP_114127;NP_001034300	PF00004	AAA	ATPase family associated with various cellular activities (AAA)			GO:0000166;GO:0001882;GO:0001883;GO:0003824;GO:0005488;GO:0005515;GO:0005524;GO:0016462;GO:0016787;GO:0016817;GO:0016818;GO:0017076;GO:0017111;GO:0030554;GO:0032553;GO:0032555;GO:0032559	nucleotide binding;nucleoside binding;purine nucleoside binding;catalytic activity;binding;protein binding;ATP binding;pyrophosphatase activity;hydrolase activity;hydrolase activity, acting on acid anhydrides			hsa:55210;hsa:83858;hsa:219293				17	9	9	13	9	9	13	9	9	13	7	6	7	6	7	6	15.7	15.7	15.7	66.217
647	9708			IPI00022254.4;IPI00449201.2	1;1	1;1	1;1	FALSE	Autophagy-related protein 3;APG3-like;Protein PC3-96	ATG3;APG3;APG3L	Isoform 1 of Autophagy-related protein 3;Isoform 2 of Autophagy-related protein 3	Q9NT62-1;Q9NT62;Q9NT62-2	ATG3_HUMAN	ENST00000283290;ENST00000402314	OTTHUMP00000172235;OTTHUMP00000172236	NP_071933	PF03987;PF10381;PF03986	Autophagy_act_C;Autophagy_Cterm;Autophagy_N	Autophagocytosis associated protein, active-site domain;Autophagocytosis associated protein, very C-terminal domain;Autophagocytosis associated protein (Atg3), N-terminal domain	GO:0000151;GO:0000153;GO:0005829;GO:0032991;GO:0043234;GO:0044424;GO:0044444;GO:0044464	ubiquitin ligase complex;cytoplasmic ubiquitin ligase complex;cytosol;macromolecular complex;protein complex;intracellular part;cytoplasmic part;cell part	GO:0003824;GO:0005488;GO:0005515;GO:0016874;GO:0016879;GO:0016881;GO:0019787;GO:0019899	catalytic activity;binding;protein binding;ligase activity;ligase activity, forming carbon-nitrogen bonds;acid-amino acid ligase activity;small conjugating protein ligase activity;enzyme binding	GO:0006464;GO:0006508;GO:0006810;GO:0006914;GO:0008152;GO:0009056;GO:0009057;GO:0009987;GO:0015031;GO:0016567;GO:0019538;GO:0019941;GO:0030163;GO:0032446;GO:0034960;GO:0034962;GO:0043170;GO:0043283;GO:0043285;GO:0043412;GO:0043632;GO:0043687;GO:0044237;GO:0044238;GO:0044248;GO:0044257;GO:0044260;GO:0044265;GO:0044267;GO:0045184;GO:0051234;GO:0051603;GO:0070647	protein modification process;proteolysis;transport;autophagy;metabolic process;catabolic process;macromolecule catabolic process;cellular process;protein transport;protein ubiquitination;protein metabolic process	hsa:64422	ko04140	Regulation of autophagy	K08343	2	1	1	1	1	1	1	1	1	1	0	1	0	1	0	1	3.2	3.2	3.2	35.864
229	8764			IPI00914610.1;IPI00007404.1;IPI00479911.3;IPI00909500.1	1;1;1;1	1;1;1;1	1;1;1;1	FALSE	cDNA FLJ90740 fis, clone PLACE1011045, highly similar to Autophagy-related protein 7;Autophagy-related protein 7;APG7-like;Ubiquitin-activating enzyme E1-like protein;cDNA FLJ53485, highly similar to Autophagy-related protein 7	ATG7;APG7L	cDNA FLJ90740 fis, clone PLACE1011045, highly similar to Autophagy-related protein 7;Isoform 1 of Autophagy-related protein 7;Isoform 2 of Autophagy-related protein 7;cDNA FLJ53485, highly similar to Autophagy-related protein 7	B3KQM6;O95352-1;O95352;B2RB57;B4DQK1;O95352-2;B4E170	B3KQM6_HUMAN;ATG7_HUMAN;B4E170_HUMAN	ENST00000354449;ENST00000354956	OTTHUMP00000160157;OTTHUMP00000170233;OTTHUMP00000170234	NP_001129503;NP_006386	PF00899	ThiF	ThiF family	GO:0005737;GO:0044424;GO:0044464	cytoplasm;intracellular part;cell part	GO:0003824;GO:0005488;GO:0004839;GO:0005515;GO:0008641;GO:0042802;GO:0042803;GO:0046983	catalytic activity;binding;ubiquitin activating enzyme activity;protein binding;small protein activating enzyme activity;identical protein binding;protein homodimerization activity;protein dimerization activity	GO:0008152;GO:0006464;GO:0006497;GO:0006508;GO:0006810;GO:0006914;GO:0006944;GO:0009056;GO:0009057;GO:0009893;GO:0009987;GO:0010604;GO:0015031;GO:0016043;GO:0016044;GO:0019222;GO:0019538;GO:0019941;GO:0030163;GO:0031323;GO:0031325;GO:0031399;GO:0031401;GO:0032268;GO:0032270;GO:0034960;GO:0034962;GO:0043170;GO:0043283;GO:0043285;GO:0043412;GO:0043632;GO:0044237;GO:0044238;GO:0044248;GO:0044257;GO:…	metabolic process;protein modification process;protein amino acid lipidation;proteolysis;transport;autophagy;membrane fusion;catabolic process;macromolecule catabolic process;positive regulation of metabolic process;cellular process					4	1	1	2	1	1	2	1	1	2	0	1	0	1	0	1	2.1	2.1	2.1	77.945
1343	455;802;2467;2584;3438;5522;5764;7944;9457;10136;10410;12243;13470;13480;13800;14070;15278;15310;15768	1160;1161	210;312	IPI00289499.3	19	19	19	FALSE	Bifunctional purine biosynthesis protein PURH;Phosphoribosylaminoimidazolecarboxamide formyltransferase;5-aminoimidazole-4-carboxamide ribonucleotide formyltransferase;AICAR transformylase;IMP cyclohydrolase;Inosinicase;IMP synthetase;ATIC	ATIC;PURH;OK/SW-cl.86	Bifunctional purine biosynthesis protein PURH	P31939;A8K202;B2R7P8;B4DP06;Q53S28	PUR9_HUMAN	ENST00000236959	OTTHUMP00000163981	NP_004035	PF01808;PF02142	AICARFT_IMPCHas;MGS	AICARFT/IMPCHase bienzyme;MGS-like domain			GO:0003824;GO:0003937;GO:0004372;GO:0004643;GO:0005488;GO:0005515;GO:0008168;GO:0016740;GO:0016741;GO:0016742;GO:0016787;GO:0016810;GO:0016814;GO:0019238	catalytic activity;IMP cyclohydrolase activity;glycine hydroxymethyltransferase activity;phosphoribosylaminoimidazolecarboxamide formyltransferase activity;binding;protein binding;methyltransferase activity;transferase activity	GO:0006139;GO:0006163;GO:0006164;GO:0006188;GO:0006753;GO:0006807;GO:0008152;GO:0009058;GO:0009117;GO:0009123;GO:0009124;GO:0009126;GO:0009127;GO:0009150;GO:0009152;GO:0009156;GO:0009161;GO:0009165;GO:0009167;GO:0009168;GO:0009259;GO:0009260;GO:0009987;GO:0044237;GO:0044238;GO:0044249;GO:0046040;GO:0046483;GO:0055086	nucleobase, nucleoside, nucleotide and nucleic acid metabolic process;purine nucleotide metabolic process;purine nucleotide biosynthetic process;IMP biosynthetic process;nucleoside phosphate metabolic process;nitrogen compound metabolic process	hsa:471	ko00230;ko00670	Purine metabolism;One carbon pool by folate	K00602	1	19	22	27	19	22	27	19	22	27	0	19	0	19	0	19	48.1	48.1	48.1	64.615
1788	745;4607;12153;12543;16031	1596	343	IPI00550523.5;IPI00845461.2	5;4	5;4	5;4	FALSE	Atlastin-3	ATL3	Isoform 1 of Atlastin-3;Isoform 2 of Atlastin-3	Q6DD88-1;Q6DD88;B4DXC4;Q6DD88-2	ATLA3_HUMAN	ENST00000332645;ENST00000398868		NP_056274	PF02263	GBP	Guanylate-binding protein, N-terminal domain	GO:0016021;GO:0031224;GO:0044425;GO:0044464	integral to membrane;intrinsic to membrane;membrane part;cell part	GO:0000166;GO:0003824;GO:0003924;GO:0005488;GO:0005525;GO:0016462;GO:0016787;GO:0016817;GO:0016818;GO:0017076;GO:0017111;GO:0019001;GO:0032553;GO:0032555;GO:0032561	nucleotide binding;catalytic activity;GTPase activity;binding;GTP binding;pyrophosphatase activity;hydrolase activity;hydrolase activity, acting on acid anhydrides;hydrolase activity, acting on acid anhydrides, in phosphorus-containing anhydrides			hsa:25923				2	5	6	10	5	6	10	5	6	10	0	5	0	5	0	5	15.3	15.3	15.3	60.541
196	205;1377;1416;1913;2311;3271;5245;8483;8948;9369;10636;10688;11202;12598;13111;14147;14528;15804;16028	228;229	32;164	IPI00006482.1;IPI00646182.3;IPI00414005.2;IPI00788782.1;IPI00003021.1;IPI00302840.2;IPI00640401.1;IPI00647102.4;IPI00908591.1;IPI00375339.2;IPI00008161.8;IPI00872242.1;IPI00647099.2;IPI00911028.1;IPI00744194.1;IPI00644722.1	19;19;12;8;8;8;8;6;6;3;2;2;2;2;2;2	19;19;12;8;8;8;8;6;6;3;2;2;2;2;2;2	17;17;10;6;6;6;6;5;5;2;1;1;1;1;2;2	FALSE	Sodium/potassium-transporting ATPase subunit alpha-1;Na(+)/K(+) ATPase alpha-1 subunit;Na+/K+ transporting ATPase alpha 1 polypeptide	ATP1A1	Isoform Long of Sodium/potassium-transporting ATPase subunit alpha-1;ATPase, Na+/K+ transporting, alpha 1 polypeptide;Isoform Short of Sodium/potassium-transporting ATPase subunit alpha-1	P05023-1;P05023;B2RBR6;Q58I23;Q5TC05;P05023-2;Q5TC01	AT1A1_HUMAN;Q58I23_HUMAN	ENST00000295598;ENST00000339159;ENST00000369496	OTTHUMP00000013935;OTTHUMP00000020948;OTTHUMP00000013936	NP_000692;NP_001001586	PF00689;PF00690;PF00122;PF00702	Cation_ATPase_C;Cation_ATPase_N;E1-E2_ATPase;Hydrolase	Cation transporting ATPase, C-terminus;Cation transporter/ATPase, N-terminus;E1-E2 ATPase;haloacid dehalogenase-like hydrolase	GO:0000267;GO:0005624;GO:0005626;GO:0005890;GO:0016023;GO:0031410;GO:0031982;GO:0031988;GO:0032991;GO:0042470;GO:0043226;GO:0043227;GO:0043229;GO:0043231;GO:0043234;GO:0044424;GO:0044425;GO:0044444;GO:0044459;GO:0044464;GO:0048770;GO:0016020	cell fraction;membrane fraction;insoluble fraction;sodium:potassium-exchanging ATPase complex;cytoplasmic membrane-bounded vesicle;cytoplasmic vesicle;vesicle;membrane-bounded vesicle;macromolecular complex;melanosome;organelle;membrane-bounded organelle	GO:0000166;GO:0000287;GO:0001882;GO:0001883;GO:0003824;GO:0005215;GO:0005391;GO:0005488;GO:0005515;GO:0005524;GO:0008324;GO:0015075;GO:0015077;GO:0015399;GO:0015405;GO:0015662;GO:0016462;GO:0016787;GO:0016817;GO:0016818;GO:0016820;GO:0016887;GO:0017076;GO:0017111;GO:0022804;GO:0022857;GO:0022890;GO:0022891;GO:0022892;GO:0030554;GO:0030955;GO:0031402;GO:0031420;GO:0032553;GO:0032555;GO:0032559;GO:…	nucleotide binding;magnesium ion binding;nucleoside binding;purine nucleoside binding;catalytic activity;transporter activity;sodium:potassium-exchanging ATPase activity;binding;protein binding;ATP binding;cation transmembrane transporter activity	GO:0006139;GO:0006163;GO:0006164;GO:0006753;GO:0006754;GO:0006807;GO:0006810;GO:0006811;GO:0006812;GO:0006813;GO:0006814;GO:0006873;GO:0006885;GO:0006928;GO:0008152;GO:0009058;GO:0009117;GO:0009141;GO:0009142;GO:0009144;GO:0009145;GO:0009150;GO:0009152;GO:0009165;GO:0009199;GO:0009201;GO:0009205;GO:0009206;GO:0009259;GO:0009260;GO:0009987;GO:0015672;GO:0019725;GO:0030001;GO:0030003;GO:0030004;GO:…	nucleobase, nucleoside, nucleotide and nucleic acid metabolic process;purine nucleotide metabolic process;purine nucleotide biosynthetic process;nucleoside phosphate metabolic process;ATP biosynthetic process;nitrogen compound metabolic process;transport	hsa:476	ko04260	Cardiac muscle contraction	K01539	16	19	20	33	19	20	33	17	18	30	0	19	0	19	0	17	23.8	23.8	21	112.89
247	6220;8177;11098			IPI00008167.1;IPI00787965.2;IPI00788784.1;IPI00789521.1;IPI00793333.1	3;2;2;2;1	3;2;2;2;1	3;2;2;2;1	FALSE	Sodium/potassium-transporting ATPase subunit beta-3;Sodium/potassium-dependent ATPase subunit beta-3	ATP1B3	Sodium/potassium-transporting ATPase subunit beta-3;30 kDa protein;16 kDa protein;15 kDa protein	P54709	AT1B3_HUMAN	ENST00000286371	OTTHUMP00000173070;OTTHUMP00000173076;OTTHUMP00000173075;OTTHUMP00000173073	NP_001670	PF00287	Na_K-ATPase	Sodium / potassium ATPase beta chain	GO:0005890;GO:0016023;GO:0031410;GO:0031982;GO:0031988;GO:0032991;GO:0042470;GO:0043226;GO:0043227;GO:0043229;GO:0043231;GO:0043234;GO:0044424;GO:0044425;GO:0044444;GO:0044459;GO:0044464;GO:0048770	sodium:potassium-exchanging ATPase complex;cytoplasmic membrane-bounded vesicle;cytoplasmic vesicle;vesicle;membrane-bounded vesicle;macromolecular complex;melanosome;organelle;membrane-bounded organelle;intracellular organelle	GO:0003824;GO:0005215;GO:0005391;GO:0005488;GO:0005515;GO:0015075;GO:0015399;GO:0015405;GO:0015662;GO:0016462;GO:0016787;GO:0016817;GO:0016818;GO:0016820;GO:0016887;GO:0017111;GO:0022804;GO:0022857;GO:0022891;GO:0022892;GO:0030955;GO:0031402;GO:0031420;GO:0042623;GO:0042625;GO:0042626;GO:0043167;GO:0043169;GO:0043492;GO:0046872	catalytic activity;transporter activity;sodium:potassium-exchanging ATPase activity;binding;protein binding;ion transmembrane transporter activity;primary active transmembrane transporter activity	GO:0006139;GO:0006163;GO:0006164;GO:0006753;GO:0006754;GO:0006807;GO:0006810;GO:0006811;GO:0006812;GO:0006813;GO:0006814;GO:0008152;GO:0009058;GO:0009117;GO:0009141;GO:0009142;GO:0009144;GO:0009145;GO:0009150;GO:0009152;GO:0009165;GO:0009199;GO:0009201;GO:0009205;GO:0009206;GO:0009259;GO:0009260;GO:0009987;GO:0015672;GO:0030001;GO:0044237;GO:0044238;GO:0044249;GO:0046034;GO:0046483;GO:0051234;GO:…	nucleobase, nucleoside, nucleotide and nucleic acid metabolic process;purine nucleotide metabolic process;purine nucleotide biosynthetic process;nucleoside phosphate metabolic process;ATP biosynthetic process;nitrogen compound metabolic process;transport	hsa:483	ko04260	Cardiac muscle contraction	K01540	5	3	3	7	3	3	7	3	3	7	2	2	2	2	2	2	12.9	12.9	12.9	31.512
1243	693;2740;2762;5724;6025;6627;6696;6944;7933;10624;10924;12489;12550;13304;14155;14374;14932;15131;15480	1065	207	IPI00219078.5;IPI00747443.2;IPI00177817.4;IPI00914019.1;IPI00024804.3;IPI00396118.3;IPI00646947.2;IPI00872163.1;IPI00871296.1;IPI00218442.4;IPI00303760.2;IPI00004092.2;IPI00871568.1;IPI00218440.1;IPI00748794.1;IPI00478023.1;IPI00888742.1	19;18;18;16;6;6;6;6;4;4;4;4;4;4;4;4;1	19;18;18;16;6;6;6;6;4;4;4;4;4;4;4;4;1	18;17;17;16;5;5;5;5;4;4;4;4;4;4;4;4;1	FALSE	Sarcoplasmic/endoplasmic reticulum calcium ATPase 2;Calcium pump 2;Calcium-transporting ATPase sarcoplasmic reticulum type, slow twitch skeletal muscle isoform;SR Ca(2+)-ATPase 2;Endoplasmic reticulum class 1/2 Ca(2+) ATPase;Putative uncharacterized protein ATP2A2;ATPase CA++ transporting cardiac muscle slow twitch 2	ATP2A2;ATP2B	Isoform SERCA2B of Sarcoplasmic/endoplasmic reticulum calcium ATPase 2;Putative uncharacterized protein ATP2A2;Isoform SERCA2A of Sarcoplasmic/endoplasmic reticulum calcium ATPase 2;ATPase, Ca++ transporting, slow twitch 2 isoform 3	P16615-1;P16615;A6NDN7;P16615-2;B0FYL2;B1PM99;B4DF05	AT2A2_HUMAN;A6NDN7_HUMAN;B0FYL2_HUMAN	ENST00000308664;ENST00000313432;ENST00000377685	OTTHUMP00000169176;OTTHUMP00000169175	NP_733765;NP_001672;NP_001129237	PF00689;PF00690;PF00122;PF00702	Cation_ATPase_C;Cation_ATPase_N;E1-E2_ATPase;Hydrolase	Cation transporting ATPase, C-terminus;Cation transporter/ATPase, N-terminus;E1-E2 ATPase;haloacid dehalogenase-like hydrolase	GO:0000267;GO:0005624;GO:0005626;GO:0005789;GO:0005792;GO:0005887;GO:0016020;GO:0016021;GO:0031090;GO:0031224;GO:0031226;GO:0033017;GO:0042598;GO:0044422;GO:0044424;GO:0044425;GO:0044432;GO:0044444;GO:0044446;GO:0044459;GO:0044464	cell fraction;membrane fraction;insoluble fraction;endoplasmic reticulum membrane;microsome;integral to plasma membrane;membrane;integral to membrane;organelle membrane;intrinsic to membrane;intrinsic to plasma membrane;sarcoplasmic reticulum membrane	GO:0000166;GO:0000287;GO:0001882;GO:0001883;GO:0003824;GO:0005215;GO:0005388;GO:0005488;GO:0005509;GO:0005515;GO:0005524;GO:0008324;GO:0015075;GO:0015082;GO:0015085;GO:0015399;GO:0015405;GO:0015662;GO:0016462;GO:0016787;GO:0016817;GO:0016818;GO:0016820;GO:0016887;GO:0017076;GO:0017111;GO:0019829;GO:0022804;GO:0022857;GO:0022890;GO:0022891;GO:0022892;GO:0030554;GO:0032553;GO:0032555;GO:0032559;GO:…	nucleotide binding;magnesium ion binding;nucleoside binding;purine nucleoside binding;catalytic activity;transporter activity;calcium-transporting ATPase activity;binding;calcium ion binding;protein binding;ATP binding	GO:0006139;GO:0006163;GO:0006164;GO:0006753;GO:0006754;GO:0006807;GO:0006810;GO:0006811;GO:0006812;GO:0006816;GO:0007155;GO:0008152;GO:0008544;GO:0009058;GO:0009117;GO:0009141;GO:0009142;GO:0009144;GO:0009145;GO:0009150;GO:0009152;GO:0009165;GO:0009199;GO:0009201;GO:0009205;GO:0009206;GO:0009259;GO:0009260;GO:0009888;GO:0009987;GO:0015674;GO:0022610;GO:0030001;GO:0032502;GO:0044237;GO:0044238;GO:…	nucleobase, nucleoside, nucleotide and nucleic acid metabolic process;purine nucleotide metabolic process;purine nucleotide biosynthetic process;nucleoside phosphate metabolic process;ATP biosynthetic process;nitrogen compound metabolic process;transport					17	19	20	31	19	20	31	18	19	29	0	19	0	19	0	18	23.2	23.2	23.2	114.76
1708	1400;2641;3390;3628;3946;4709;4912;5333;5362;6360;8077;9437;9726;10887;11215;11359;11732;12863;13251;13301;13721;14794;15286	1522;1523;1524	51;105;269	IPI00440493.2;IPI00908963.1;IPI00549805.3;IPI00641249.2;IPI00471928.5	23;21;8;7;7	23;21;8;7;7	23;21;8;7;7	FALSE	ATP synthase subunit alpha, mitochondrial;ATP synthase subunit alpha	ATP5A1;ATP5A;ATP5AL2;ATPM	ATP synthase subunit alpha, mitochondrial;cDNA FLJ54107, highly similar to ATP synthase subunit alpha, mitochondrial	P25705;A8K092;B4DY56	ATPA_HUMAN;B4DY56_HUMAN	ENST00000282050;ENST00000398752	OTTHUMP00000072923;OTTHUMP00000163475	NP_001001937;NP_004037	PF00006;PF00306;PF02874	ATP-synt_ab;ATP-synt_ab_C;ATP-synt_ab_N	ATP synthase alpha/beta family, nucleotide-binding domain;ATP synthase alpha/beta chain, C terminal domain;ATP synthase alpha/beta family, beta-barrel domain	GO:0005753;GO:0005759;GO:0005886;GO:0016020;GO:0016469;GO:0032991;GO:0033178;GO:0043234;GO:0044422;GO:0044424;GO:0044425;GO:0044429;GO:0044444;GO:0044446;GO:0044455;GO:0044464;GO:0045259;GO:0045261;GO:0005743;GO:0019866;GO:0031090;GO:0031966	mitochondrial proton-transporting ATP synthase complex;mitochondrial matrix;plasma membrane;membrane;proton-transporting two-sector ATPase complex;macromolecular complex;proton-transporting two-sector ATPase complex, catalytic domain;protein complex	GO:0000166;GO:0001882;GO:0001883;GO:0003824;GO:0005102;GO:0005215;GO:0005488;GO:0005515;GO:0005524;GO:0008324;GO:0015075;GO:0015077;GO:0015078;GO:0015399;GO:0015405;GO:0016462;GO:0016787;GO:0016817;GO:0016818;GO:0016820;GO:0016887;GO:0017076;GO:0017111;GO:0019829;GO:0022804;GO:0022857;GO:0022890;GO:0022891;GO:0022892;GO:0030554;GO:0032553;GO:0032555;GO:0032559;GO:0042287;GO:0042288;GO:0042623;GO:…	nucleotide binding;nucleoside binding;purine nucleoside binding;catalytic activity;receptor binding;transporter activity;binding;protein binding;ATP binding;cation transmembrane transporter activity;ion transmembrane transporter activity	GO:0001936;GO:0001937;GO:0006139;GO:0006163;GO:0006164;GO:0006629;GO:0006753;GO:0006754;GO:0006807;GO:0006810;GO:0006811;GO:0006812;GO:0006818;GO:0008152;GO:0008285;GO:0009058;GO:0009117;GO:0009141;GO:0009142;GO:0009144;GO:0009145;GO:0009150;GO:0009152;GO:0009165;GO:0009199;GO:0009201;GO:0009205;GO:0009206;GO:0009259;GO:0009260;GO:0009790;GO:0009987;GO:0015672;GO:0015985;GO:0015986;GO:0015992;GO:…	regulation of endothelial cell proliferation;negative regulation of endothelial cell proliferation;nucleobase, nucleoside, nucleotide and nucleic acid metabolic process;purine nucleotide metabolic process;purine nucleotide biosynthetic process	hsa:498	ko00190;ko05010;ko05012;ko05016	Oxidative phosphorylation;Alzheimer's disease;Parkinson's disease;Huntington's disease	K02132	5	23	29	52	23	29	52	23	29	52	21	19	21	19	21	19	51.5	51.5	51.5	59.75
1509	243;582;603;2286;2835;3901;4150;4534;5135;6127;6417;6461;6479;6560;6563;7157;9606;11188;12491;13344;13846;14006;14007;14660;14661;15287	1309;1310;1311;1312;1313;1314;1315;1316;1317;1318;1319	113;145;174;176;250;272;339;342;408;443;478	IPI00303476.1;IPI00791498.1;IPI00790847.1;IPI00793271.1;IPI00792534.1;IPI00792128.1	26;6;6;5;4;3	26;6;6;5;4;3	26;6;6;5;4;3	FALSE	ATP synthase subunit beta, mitochondrial	ATP5B;ATPMB;ATPSB	ATP synthase subunit beta, mitochondrial	P06576;A8K4X0;Q0QEN7	ATPB_HUMAN	ENST00000262030	OTTHUMP00000168049	NP_001677	PF00006;PF00306;PF02874	ATP-synt_ab;ATP-synt_ab_C;ATP-synt_ab_N	ATP synthase alpha/beta family, nucleotide-binding domain;ATP synthase alpha/beta chain, C terminal domain;ATP synthase alpha/beta family, beta-barrel domain	GO:0005754;GO:0005886;GO:0009295;GO:0009986;GO:0016020;GO:0032991;GO:0042645;GO:0043234;GO:0044422;GO:0044424;GO:0044425;GO:0044429;GO:0044444;GO:0044446;GO:0044455;GO:0044464;GO:0045267	mitochondrial proton-transporting ATP synthase, catalytic core;plasma membrane;nucleoid;cell surface;membrane;macromolecular complex;mitochondrial nucleoid;protein complex;organelle part;intracellular part;membrane part;mitochondrial part;cytoplasmic part	GO:0000166;GO:0001882;GO:0001883;GO:0003824;GO:0005102;GO:0005215;GO:0005488;GO:0005515;GO:0005524;GO:0008324;GO:0008553;GO:0015075;GO:0015077;GO:0015078;GO:0015399;GO:0015405;GO:0015662;GO:0016462;GO:0016787;GO:0016817;GO:0016818;GO:0016820;GO:0016887;GO:0017076;GO:0017111;GO:0019829;GO:0022804;GO:0022857;GO:0022890;GO:0022891;GO:0022892;GO:0030554;GO:0032553;GO:0032555;GO:0032559;GO:0042287;GO:…	nucleotide binding;nucleoside binding;purine nucleoside binding;catalytic activity;receptor binding;transporter activity;binding;protein binding;ATP binding;cation transmembrane transporter activity	GO:0001525;GO:0006139;GO:0006163;GO:0006164;GO:0006753;GO:0006754;GO:0006807;GO:0006810;GO:0006811;GO:0006812;GO:0006818;GO:0006873;GO:0006885;GO:0008152;GO:0009058;GO:0009117;GO:0009141;GO:0009142;GO:0009144;GO:0009145;GO:0009150;GO:0009152;GO:0009165;GO:0009199;GO:0009201;GO:0009205;GO:0009206;GO:0009259;GO:0009260;GO:0009987;GO:0010926;GO:0015672;GO:0015985;GO:0015986;GO:0015992;GO:0019725;GO:…	angiogenesis;nucleobase, nucleoside, nucleotide and nucleic acid metabolic process;purine nucleotide metabolic process;purine nucleotide biosynthetic process;nucleoside phosphate metabolic process;ATP biosynthetic process	hsa:506	ko00190;ko05010;ko05012;ko05016	Oxidative phosphorylation;Alzheimer's disease;Parkinson's disease;Huntington's disease	K02133	6	26	36	68	26	36	68	26	36	68	25	20	25	20	25	20	73.7	73.7	73.7	56.559
1623	235;5581;6893;9488;12124;13334			IPI00478410.2;IPI00395769.2	6;6	6;6	6;6	FALSE	ATP synthase subunit gamma, mitochondrial;F-ATPase gamma subunit	ATP5C1;ATP5C;ATP5CL1	Isoform Liver of ATP synthase subunit gamma, mitochondrial;Isoform Heart of ATP synthase subunit gamma, mitochondrial	P36542-1;P36542;Q6I9V2;Q8TAS0;P36542-2;A8KA31;B4DFE6;B4DL14	ATPG_HUMAN	ENST00000335698;ENST00000356708;ENST00000397106	OTTHUMP00000019068;OTTHUMP00000019069	NP_001001973;NP_005165	PF00231	ATP-synt	ATP synthase	GO:0000275;GO:0005759;GO:0032991;GO:0033178;GO:0043234;GO:0044422;GO:0044424;GO:0044425;GO:0044429;GO:0044444;GO:0044446;GO:0044455;GO:0044464;GO:0045261	mitochondrial proton-transporting ATP synthase complex, catalytic core F(1);mitochondrial matrix;macromolecular complex;proton-transporting two-sector ATPase complex, catalytic domain;protein complex;organelle part;intracellular part;membrane part	GO:0003824;GO:0005215;GO:0008324;GO:0015075;GO:0015077;GO:0015078;GO:0015399;GO:0015405;GO:0016462;GO:0016787;GO:0016817;GO:0016818;GO:0016820;GO:0016887;GO:0017111;GO:0019829;GO:0022804;GO:0022857;GO:0022890;GO:0022891;GO:0022892;GO:0042623;GO:0042625;GO:0042626;GO:0043492;GO:0046933;GO:0046961	catalytic activity;transporter activity;cation transmembrane transporter activity;ion transmembrane transporter activity;monovalent inorganic cation transmembrane transporter activity;hydrogen ion transmembrane transporter activity	GO:0006139;GO:0006163;GO:0006164;GO:0006753;GO:0006754;GO:0006807;GO:0006810;GO:0006811;GO:0006812;GO:0006818;GO:0008152;GO:0009058;GO:0009117;GO:0009141;GO:0009142;GO:0009144;GO:0009145;GO:0009150;GO:0009152;GO:0009165;GO:0009199;GO:0009201;GO:0009205;GO:0009206;GO:0009259;GO:0009260;GO:0009987;GO:0015672;GO:0015985;GO:0015986;GO:0015992;GO:0034220;GO:0044237;GO:0044238;GO:0044249;GO:0046034;GO:…	nucleobase, nucleoside, nucleotide and nucleic acid metabolic process;purine nucleotide metabolic process;purine nucleotide biosynthetic process;nucleoside phosphate metabolic process;ATP biosynthetic process;nitrogen compound metabolic process;transport	hsa:509	ko00190;ko05010;ko05012;ko05016	Oxidative phosphorylation;Alzheimer's disease;Parkinson's disease;Huntington's disease	K02136	2	6	6	10	6	6	10	6	6	10	4	5	4	5	4	5	20.1	20.1	20.1	32.996
717	1097;5967			IPI00024920.1	2	2	2	FALSE	ATP synthase subunit delta, mitochondrial;F-ATPase delta subunit	ATP5D	ATP synthase subunit delta, mitochondrial	P30049;Q6FG90	ATPD_HUMAN	ENST00000215375;ENST00000395633	OTTHUMP00000076121;OTTHUMP00000076122	NP_001001975;NP_001678	PF00401;PF02823	ATP-synt_DE;ATP-synt_DE_N	ATP synthase, Delta/Epsilon chain, long alpha-helix domain;ATP synthase, Delta/Epsilon chain, beta-sandwich domain	GO:0000275;GO:0005759;GO:0032991;GO:0033178;GO:0043234;GO:0044422;GO:0044424;GO:0044425;GO:0044429;GO:0044444;GO:0044446;GO:0044455;GO:0044464;GO:0045261	mitochondrial proton-transporting ATP synthase complex, catalytic core F(1);mitochondrial matrix;macromolecular complex;proton-transporting two-sector ATPase complex, catalytic domain;protein complex;organelle part;intracellular part;membrane part	GO:0003824;GO:0005215;GO:0008324;GO:0015075;GO:0015077;GO:0015078;GO:0015399;GO:0015405;GO:0016462;GO:0016787;GO:0016817;GO:0016818;GO:0016820;GO:0016887;GO:0017111;GO:0019829;GO:0022804;GO:0022857;GO:0022890;GO:0022891;GO:0022892;GO:0042623;GO:0042625;GO:0042626;GO:0043492;GO:0046933;GO:0046961	catalytic activity;transporter activity;cation transmembrane transporter activity;ion transmembrane transporter activity;monovalent inorganic cation transmembrane transporter activity;hydrogen ion transmembrane transporter activity	GO:0006139;GO:0006163;GO:0006164;GO:0006195;GO:0006200;GO:0006753;GO:0006754;GO:0006807;GO:0006810;GO:0006811;GO:0006812;GO:0006818;GO:0006839;GO:0008152;GO:0009056;GO:0009058;GO:0009117;GO:0009141;GO:0009142;GO:0009143;GO:0009144;GO:0009145;GO:0009146;GO:0009150;GO:0009152;GO:0009154;GO:0009165;GO:0009166;GO:0009199;GO:0009201;GO:0009203;GO:0009205;GO:0009206;GO:0009207;GO:0009259;GO:0009260;GO:…	nucleobase, nucleoside, nucleotide and nucleic acid metabolic process;purine nucleotide metabolic process;purine nucleotide biosynthetic process;purine nucleotide catabolic process;ATP catabolic process;nucleoside phosphate metabolic process	hsa:513	ko00190;ko05010;ko05012;ko05016	Oxidative phosphorylation;Alzheimer's disease;Parkinson's disease;Huntington's disease	K02134	1	2	2	3	2	2	3	2	2	3	1	2	1	2	1	2	13.7	13.7	13.7	17.49
843	5773;5797;7842;10649;11134;12708;13313;15764;15770	793	176	IPI00029133.4;IPI00456747.1;IPI00880198.1	9;7;5	9;7;5	9;7;5	FALSE	ATP synthase subunit b, mitochondrial;ATP synthase, H+ transporting, mitochondrial F0 complex, subunit B1	ATP5F1;RP11-552M11.5-005	ATP synthase subunit b, mitochondrial;ATP synthase, H+ transporting, mitochondrial F0 complex, subunit B1;12 kDa protein	P24539;A8K4W2;Q08ET0;Q53GB3;Q5QNZ2	AT5F1_HUMAN;Q5QNZ2_HUMAN	ENST00000369722;ENST00000369721	OTTHUMP00000013469;OTTHUMP00000013470;OTTHUMP00000072971	NP_001679	PF05405	Mt_ATP-synt_B	Mitochondrial ATP synthase B chain precursor (ATP-synt_B)	GO:0000276;GO:0005759;GO:0032991;GO:0033177;GO:0043234;GO:0044422;GO:0044424;GO:0044425;GO:0044429;GO:0044444;GO:0044446;GO:0044455;GO:0044464;GO:0045263	mitochondrial proton-transporting ATP synthase complex, coupling factor F(o);mitochondrial matrix;macromolecular complex;proton-transporting two-sector ATPase complex, proton-transporting domain;protein complex;organelle part;intracellular part	GO:0005215;GO:0005488;GO:0005515;GO:0008324;GO:0015075;GO:0015077;GO:0015078;GO:0022857;GO:0022890;GO:0022891;GO:0022892	transporter activity;binding;protein binding;cation transmembrane transporter activity;ion transmembrane transporter activity;monovalent inorganic cation transmembrane transporter activity;hydrogen ion transmembrane transporter activity	GO:0006139;GO:0006163;GO:0006164;GO:0006753;GO:0006754;GO:0006807;GO:0006810;GO:0006811;GO:0006812;GO:0006818;GO:0008152;GO:0009058;GO:0009117;GO:0009141;GO:0009142;GO:0009144;GO:0009145;GO:0009150;GO:0009152;GO:0009165;GO:0009199;GO:0009201;GO:0009205;GO:0009206;GO:0009259;GO:0009260;GO:0009987;GO:0015672;GO:0015985;GO:0015986;GO:0015992;GO:0034220;GO:0044237;GO:0044238;GO:0044249;GO:0046034;GO:…	nucleobase, nucleoside, nucleotide and nucleic acid metabolic process;purine nucleotide metabolic process;purine nucleotide biosynthetic process;nucleoside phosphate metabolic process;ATP biosynthetic process;nitrogen compound metabolic process;transport	hsa:515	ko00190;ko05010;ko05012;ko05016	Oxidative phosphorylation;Alzheimer's disease;Parkinson's disease;Huntington's disease	K02127	3	9	9	16	9	9	16	9	9	16	8	7	8	7	8	7	42.6	42.6	42.6	28.908
1290	523;6818;7690;7719;10556;11979;12961;13355;15011;16010;16097	1106	119	IPI00220487.4;IPI00456049.3;IPI00792135.2;IPI00888359.1;IPI00887091.1;IPI00879809.1	11;9;5;2;2;1	11;9;5;2;2;1	11;9;5;2;2;1	FALSE	ATP synthase subunit d, mitochondrial	ATP5H;My032	Isoform 1 of ATP synthase subunit d, mitochondrial;Isoform 2 of ATP synthase subunit d, mitochondrial	O75947-1;O75947;B2R5L6;O75947-2	ATP5H_HUMAN	ENST00000301587;ENST00000344546	OTTHUMP00000182430;OTTHUMP00000182429	NP_006347;NP_001003785	PF05873	Mt_ATP-synt_D	ATP synthase D chain, mitochondrial (ATP5H)	GO:0000276;GO:0032991;GO:0033177;GO:0043234;GO:0044422;GO:0044424;GO:0044425;GO:0044429;GO:0044444;GO:0044446;GO:0044455;GO:0044464;GO:0045263	mitochondrial proton-transporting ATP synthase complex, coupling factor F(o);macromolecular complex;proton-transporting two-sector ATPase complex, proton-transporting domain;protein complex;organelle part;intracellular part;membrane part	GO:0005215;GO:0008324;GO:0015075;GO:0015077;GO:0015078;GO:0022857;GO:0022890;GO:0022891;GO:0022892	transporter activity;cation transmembrane transporter activity;ion transmembrane transporter activity;monovalent inorganic cation transmembrane transporter activity;hydrogen ion transmembrane transporter activity;transmembrane transporter activity	GO:0006139;GO:0006163;GO:0006164;GO:0006753;GO:0006754;GO:0006807;GO:0006810;GO:0006811;GO:0006812;GO:0006818;GO:0008152;GO:0009058;GO:0009117;GO:0009141;GO:0009142;GO:0009144;GO:0009145;GO:0009150;GO:0009152;GO:0009165;GO:0009199;GO:0009201;GO:0009205;GO:0009206;GO:0009259;GO:0009260;GO:0009987;GO:0015672;GO:0015985;GO:0015986;GO:0015992;GO:0034220;GO:0044237;GO:0044238;GO:0044249;GO:0046034;GO:…	nucleobase, nucleoside, nucleotide and nucleic acid metabolic process;purine nucleotide metabolic process;purine nucleotide biosynthetic process;nucleoside phosphate metabolic process;ATP biosynthetic process;nitrogen compound metabolic process;transport	hsa:10476	ko00190;ko05010;ko05012;ko05016	Oxidative phosphorylation;Alzheimer's disease;Parkinson's disease;Huntington's disease	K02138	6	11	11	18	11	11	18	11	11	18	9	7	9	7	9	7	78.3	78.3	78.3	18.491
804	7235;7870;13594			IPI00027448.3	3	3	3	FALSE	ATP synthase subunit g, mitochondrial	ATP5L	ATP synthase subunit g, mitochondrial	O75964;A8K0K3	ATP5L_HUMAN	ENST00000300688		NP_006467	PF04718	ATP-synt_G	Mitochondrial ATP synthase g subunit	GO:0000276;GO:0032991;GO:0033177;GO:0043234;GO:0044422;GO:0044424;GO:0044425;GO:0044429;GO:0044444;GO:0044446;GO:0044455;GO:0044464;GO:0045263	mitochondrial proton-transporting ATP synthase complex, coupling factor F(o);macromolecular complex;proton-transporting two-sector ATPase complex, proton-transporting domain;protein complex;organelle part;intracellular part;membrane part	GO:0005215;GO:0005488;GO:0005515;GO:0008324;GO:0015075;GO:0015077;GO:0015078;GO:0022857;GO:0022890;GO:0022891;GO:0022892	transporter activity;binding;protein binding;cation transmembrane transporter activity;ion transmembrane transporter activity;monovalent inorganic cation transmembrane transporter activity;hydrogen ion transmembrane transporter activity	GO:0006139;GO:0006163;GO:0006164;GO:0006753;GO:0006754;GO:0006807;GO:0006810;GO:0006811;GO:0006812;GO:0006818;GO:0008152;GO:0009058;GO:0009117;GO:0009141;GO:0009142;GO:0009144;GO:0009145;GO:0009150;GO:0009152;GO:0009165;GO:0009199;GO:0009201;GO:0009205;GO:0009206;GO:0009259;GO:0009260;GO:0009987;GO:0015672;GO:0015985;GO:0015986;GO:0015992;GO:0034220;GO:0044237;GO:0044238;GO:0044249;GO:0046034;GO:…	nucleobase, nucleoside, nucleotide and nucleic acid metabolic process;purine nucleotide metabolic process;purine nucleotide biosynthetic process;nucleoside phosphate metabolic process;ATP biosynthetic process;nitrogen compound metabolic process;transport	hsa:10632	ko00190	Oxidative phosphorylation	K02140	1	3	3	6	3	3	6	3	3	6	3	2	3	2	3	2	35	35	35	11.428
231	4117;4463;9385;9647;12164;13121;13943;14022;15616	255;256;257	131;132;185	IPI00007611.1;IPI00878218.1;IPI00789135.1;IPI00853134.1;IPI00893479.1	9;8;4;3;2	9;8;4;3;2	9;8;4;3;2	FALSE	ATP synthase subunit O, mitochondrial;Oligomycin sensitivity conferral protein;ATP synthase	ATP5O;ATPO	ATP synthase subunit O, mitochondrial;Mitochondrial ATP synthase, O subunit variant (Fragment)	P48047;B2R4E2;Q53HH2	ATPO_HUMAN;Q53HH2_HUMAN	ENST00000290299	OTTHUMP00000067745;OTTHUMP00000197947	NP_001688	PF00213	OSCP	ATP synthase delta (OSCP) subunit	GO:0005753;GO:0005886;GO:0016020;GO:0016469;GO:0032991;GO:0033178;GO:0043234;GO:0044422;GO:0044424;GO:0044425;GO:0044429;GO:0044444;GO:0044446;GO:0044455;GO:0044464;GO:0045259;GO:0045261	mitochondrial proton-transporting ATP synthase complex;plasma membrane;membrane;proton-transporting two-sector ATPase complex;macromolecular complex;proton-transporting two-sector ATPase complex, catalytic domain;protein complex;organelle part	GO:0003824;GO:0005215;GO:0005488;GO:0008144;GO:0008324;GO:0015075;GO:0015077;GO:0015078;GO:0015399;GO:0015405;GO:0016462;GO:0016787;GO:0016817;GO:0016818;GO:0016820;GO:0016887;GO:0017111;GO:0019829;GO:0022804;GO:0022857;GO:0022890;GO:0022891;GO:0022892;GO:0042623;GO:0042625;GO:0042626;GO:0043492;GO:0046933;GO:0046961	catalytic activity;transporter activity;binding;drug binding;cation transmembrane transporter activity;ion transmembrane transporter activity;monovalent inorganic cation transmembrane transporter activity;hydrogen ion transmembrane transporter activity	GO:0006139;GO:0006163;GO:0006164;GO:0006195;GO:0006200;GO:0006753;GO:0006754;GO:0006807;GO:0006810;GO:0006811;GO:0006812;GO:0006818;GO:0006839;GO:0008152;GO:0009056;GO:0009058;GO:0009117;GO:0009141;GO:0009142;GO:0009143;GO:0009144;GO:0009145;GO:0009146;GO:0009150;GO:0009152;GO:0009154;GO:0009165;GO:0009166;GO:0009199;GO:0009201;GO:0009203;GO:0009205;GO:0009206;GO:0009207;GO:0009259;GO:0009260;GO:…	nucleobase, nucleoside, nucleotide and nucleic acid metabolic process;purine nucleotide metabolic process;purine nucleotide biosynthetic process;purine nucleotide catabolic process;ATP catabolic process;nucleoside phosphate metabolic process	hsa:539	ko00190;ko05010;ko05012;ko05016	Oxidative phosphorylation;Alzheimer's disease;Parkinson's disease;Huntington's disease	K02137	5	9	12	21	9	12	21	9	12	21	8	6	8	6	8	6	58.7	58.7	58.7	23.277
234	1412;2925;9008			IPI00007682.2	3	3	3	FALSE	V-type proton ATPase catalytic subunit A;Vacuolar proton pump subunit alpha;V-ATPase 69 kDa subunit;Vacuolar ATPase isoform VA68	ATP6V1A;ATP6A1;ATP6V1A1;VPP2	V-type proton ATPase catalytic subunit A	P38606;B2RBR8	VATA_HUMAN	ENST00000273398	OTTHUMP00000172264	NP_001681	PF00006;PF00306;PF02874	ATP-synt_ab;ATP-synt_ab_C;ATP-synt_ab_N	ATP synthase alpha/beta family, nucleotide-binding domain;ATP synthase alpha/beta chain, C terminal domain;ATP synthase alpha/beta family, beta-barrel domain	GO:0005887;GO:0016021;GO:0031224;GO:0031226;GO:0032991;GO:0033178;GO:0033180;GO:0043234;GO:0044425;GO:0044459;GO:0044464	integral to plasma membrane;integral to membrane;intrinsic to membrane;intrinsic to plasma membrane;macromolecular complex;proton-transporting two-sector ATPase complex, catalytic domain;proton-transporting V-type ATPase, V1 domain;protein complex	GO:0000166;GO:0001882;GO:0001883;GO:0003824;GO:0005215;GO:0005488;GO:0005524;GO:0008324;GO:0015075;GO:0015077;GO:0015078;GO:0015399;GO:0015405;GO:0016462;GO:0016787;GO:0016817;GO:0016818;GO:0016820;GO:0016887;GO:0017076;GO:0017111;GO:0019829;GO:0022804;GO:0022857;GO:0022890;GO:0022891;GO:0022892;GO:0030554;GO:0032553;GO:0032555;GO:0032559;GO:0042623;GO:0042625;GO:0042626;GO:0043492;GO:0046933;GO:…	nucleotide binding;nucleoside binding;purine nucleoside binding;catalytic activity;transporter activity;binding;ATP binding;cation transmembrane transporter activity;ion transmembrane transporter activity	GO:0006139;GO:0006163;GO:0006164;GO:0006753;GO:0006754;GO:0006807;GO:0006810;GO:0006811;GO:0006812;GO:0006818;GO:0008152;GO:0009058;GO:0009117;GO:0009141;GO:0009142;GO:0009144;GO:0009145;GO:0009150;GO:0009152;GO:0009165;GO:0009199;GO:0009201;GO:0009205;GO:0009206;GO:0009259;GO:0009260;GO:0009987;GO:0015672;GO:0015985;GO:0015986;GO:0015992;GO:0034220;GO:0044237;GO:0044238;GO:0044249;GO:0046034;GO:…	nucleobase, nucleoside, nucleotide and nucleic acid metabolic process;purine nucleotide metabolic process;purine nucleotide biosynthetic process;nucleoside phosphate metabolic process;ATP biosynthetic process;nitrogen compound metabolic process;transport	hsa:523	ko00190;ko05110;ko05120	Oxidative phosphorylation;Vibrio cholerae infection;Epithelial cell signaling in Helicobacter pylori infection	K02145	1	3	3	4	3	3	4	3	3	4	0	3	0	3	0	3	6.6	6.6	6.6	68.303
241	6547			IPI00304911.4;IPI00007812.1;IPI00848320.1	1;1;1	1;1;1	1;1;1	FALSE	V-type proton ATPase subunit B, kidney isoform;Vacuolar proton pump subunit B 1;Endomembrane proton pump 58 kDa subunit;V-type proton ATPase subunit B, brain isoform;Vacuolar proton pump subunit B 2;HO57	ATP6V1B1;ATP6B1;VATB;VPP3;ATP6V1B2;ATP6B2	V-type proton ATPase subunit B, kidney isoform;V-type proton ATPase subunit B, brain isoform;Similar to Vacuolar ATP synthase subunit B, brain isoform	P15313;B4DWH7;Q53FY0;Q71UA2;Q8IYF9;P21281;B2R5Z3;B4DFM5;B4DQI9;Q59HF3	VATB1_HUMAN;VATB2_HUMAN	ENST00000234396;ENST00000276390	OTTHUMP00000160125;OTTHUMP00000161707;OTTHUMP00000177098	NP_001683;NP_001684	PF00006;PF02874;PF00306	ATP-synt_ab;ATP-synt_ab_N;ATP-synt_ab_C	ATP synthase alpha/beta family, nucleotide-binding domain;ATP synthase alpha/beta family, beta-barrel domain;ATP synthase alpha/beta chain, C terminal domain	GO:0012505;GO:0016324;GO:0016469;GO:0016471;GO:0032991;GO:0033176;GO:0033178;GO:0033180;GO:0043234;GO:0044422;GO:0044424;GO:0044425;GO:0044437;GO:0044444;GO:0044446;GO:0044459;GO:0044464;GO:0016023;GO:0031410;GO:0031982;GO:0031988;GO:0042470;GO:0043226;GO:0043227;GO:0043229;GO:0043231;GO:0048770	endomembrane system;apical plasma membrane;proton-transporting two-sector ATPase complex;vacuolar proton-transporting V-type ATPase complex;macromolecular complex;proton-transporting V-type ATPase complex	GO:0003824;GO:0005215;GO:0008324;GO:0015075;GO:0015077;GO:0015078;GO:0015399;GO:0015405;GO:0016462;GO:0016787;GO:0016817;GO:0016818;GO:0016820;GO:0016887;GO:0017111;GO:0019829;GO:0022804;GO:0022857;GO:0022890;GO:0022891;GO:0022892;GO:0042623;GO:0042625;GO:0042626;GO:0043492;GO:0046933;GO:0046961	catalytic activity;transporter activity;cation transmembrane transporter activity;ion transmembrane transporter activity;monovalent inorganic cation transmembrane transporter activity;hydrogen ion transmembrane transporter activity	GO:0001503;GO:0003008;GO:0006139;GO:0006163;GO:0006164;GO:0006753;GO:0006754;GO:0006807;GO:0006810;GO:0006811;GO:0006812;GO:0006818;GO:0006885;GO:0007588;GO:0007600;GO:0007605;GO:0008152;GO:0009058;GO:0009117;GO:0009141;GO:0009142;GO:0009144;GO:0009145;GO:0009150;GO:0009152;GO:0009165;GO:0009199;GO:0009201;GO:0009205;GO:0009206;GO:0009259;GO:0009260;GO:0009987;GO:0015672;GO:0015985;GO:0015986;GO:…	ossification;system process;nucleobase, nucleoside, nucleotide and nucleic acid metabolic process;purine nucleotide metabolic process;purine nucleotide biosynthetic process;nucleoside phosphate metabolic process;ATP biosynthetic process	hsa:525;hsa:526	ko00190;ko05110;ko05120	Oxidative phosphorylation;Vibrio cholerae infection;Epithelial cell signaling in Helicobacter pylori infection	K02147	3	1	1	1	1	1	1	1	1	1	0	1	0	1	0	1	3.9	3.9	3.9	56.832
115	1178			IPI00003856.1;IPI00719806.1;IPI00853433.1	1;1;1	1;1;1	1;1;1	FALSE	V-type proton ATPase subunit E 1;Vacuolar proton pump subunit E 1;V-ATPase 31 kDa subunit;cDNA FLJ51833, highly similar to Homo sapiens ATPase, H+ transporting, lysosomal 31kDa, V1 subunit E1 (ATP6V1E1), transcript variant 2, mRNA;Putative uncharacterized protein ATP6V1E1	ATP6V1E1;ATP6E;ATP6E2	V-type proton ATPase subunit E 1;vacuolar H+ ATPase E1 isoform b;24 kDa protein	P36543;Q53Y06;A8MUE4	VATE1_HUMAN;A8MUE4_HUMAN	ENST00000253413;ENST00000399798	OTTHUMP00000065606;OTTHUMP00000196213	NP_001687;NP_001034455	PF01991	vATP-synt_E	ATP synthase (E/31 kDa) subunit	GO:0032991;GO:0033178;GO:0043234;GO:0044425;GO:0044464	macromolecular complex;proton-transporting two-sector ATPase complex, catalytic domain;protein complex;membrane part;cell part	GO:0003824;GO:0005215;GO:0005488;GO:0005515;GO:0008324;GO:0015075;GO:0015077;GO:0015078;GO:0015399;GO:0015405;GO:0016462;GO:0016787;GO:0016817;GO:0016818;GO:0016820;GO:0016887;GO:0017111;GO:0019829;GO:0022804;GO:0022857;GO:0022890;GO:0022891;GO:0022892;GO:0042623;GO:0042625;GO:0042626;GO:0043492;GO:0046961	catalytic activity;transporter activity;binding;protein binding;cation transmembrane transporter activity;ion transmembrane transporter activity;monovalent inorganic cation transmembrane transporter activity;hydrogen ion transmembrane transporter activity	GO:0006139;GO:0006163;GO:0006164;GO:0006753;GO:0006754;GO:0006807;GO:0006810;GO:0006811;GO:0006812;GO:0006818;GO:0008152;GO:0009058;GO:0009117;GO:0009141;GO:0009142;GO:0009144;GO:0009145;GO:0009150;GO:0009152;GO:0009165;GO:0009199;GO:0009201;GO:0009205;GO:0009206;GO:0009259;GO:0009260;GO:0009987;GO:0015672;GO:0015985;GO:0015986;GO:0015992;GO:0034220;GO:0044237;GO:0044238;GO:0044249;GO:0046034;GO:…	nucleobase, nucleoside, nucleotide and nucleic acid metabolic process;purine nucleotide metabolic process;purine nucleotide biosynthetic process;nucleoside phosphate metabolic process;ATP biosynthetic process;nitrogen compound metabolic process;transport	hsa:529	ko00190;ko05110;ko05120	Oxidative phosphorylation;Vibrio cholerae infection;Epithelial cell signaling in Helicobacter pylori infection	K02150	3	1	1	2	1	1	2	1	1	2	0	1	0	1	0	1	6.2	6.2	6.2	26.145
731	1272;2703			IPI00025285.3;IPI00032147.1;IPI00552247.2	2;1;1	2;1;1	2;1;1	FALSE	V-type proton ATPase subunit G 1;Vacuolar proton pump subunit G 1;V-ATPase 13 kDa subunit 1;Vacuolar proton pump subunit M16;V-type proton ATPase subunit G 2;Vacuolar proton pump subunit G 2;V-ATPase 13 kDa subunit 2;ATPase H+ transporting lysosomal 13kDa V1 subunit G isoform 2;ATPase, H+ transporting, lysosomal 13kDa, V1 subunit G2	ATP6V1G1;ATP6G;ATP6G1;ATP6J;ATP6V1G2;ATP6G2;NG38;DADB-26I14.6-002;DAMA-25N12.11-002;DAMA-BMC190B12.7-002;DAQB-72H16.2-002;DASS-161H22.2-002;XXbac-BCX270M2.13-002;XXbac-BPG296P20.13-002	V-type proton ATPase subunit G 1;V-type proton ATPase subunit G 2;ATPase H+ transporting lysosomal 13kDa V1 subunit G isoform 2	O75348;Q6IB33;O95670;Q2L6F8;Q5HYU8	VATG1_HUMAN;VATG2_HUMAN;Q5HYU8_HUMAN	ENST00000374050;ENST00000303892;ENST00000383311;ENST00000383503;ENST00000376151;ENST00000383310;ENST00000383501	OTTHUMP00000022758;OTTHUMP00000014642;OTTHUMP00000029286;OTTHUMP00000029726;OTTHUMP00000036058;OTTHUMP00000193352;OTTHUMP00000193807;OTTHUMP00000194182;OTTHUMP00000036059;OTTHUMP00000165896;OTTHUMP00000165900;OTTHUMP00000166083;OTTHUMP00000193353;OTTHUMP00000193808;OTTHUMP00000194183	NP_004879;NP_569730	PF03179	V-ATPase_G	Vacuolar (H+)-ATPase G subunit	GO:0005765;GO:0005774;GO:0016020;GO:0016469;GO:0016471;GO:0031090;GO:0032991;GO:0033176;GO:0043234;GO:0044422;GO:0044424;GO:0044425;GO:0044437;GO:0044444;GO:0044446;GO:0044464;GO:0016023;GO:0031410;GO:0031982;GO:0031988;GO:0042470;GO:0043226;GO:0043227;GO:0043229;GO:0043231;GO:0048770	lysosomal membrane;vacuolar membrane;membrane;proton-transporting two-sector ATPase complex;vacuolar proton-transporting V-type ATPase complex;organelle membrane;macromolecular complex;proton-transporting V-type ATPase complex;protein complex	GO:0003824;GO:0005215;GO:0005488;GO:0005515;GO:0008324;GO:0008553;GO:0015075;GO:0015077;GO:0015078;GO:0015399;GO:0015405;GO:0015662;GO:0016462;GO:0016787;GO:0016817;GO:0016818;GO:0016820;GO:0016887;GO:0017111;GO:0022804;GO:0022857;GO:0022890;GO:0022891;GO:0022892;GO:0042623;GO:0042625;GO:0042626;GO:0043492	catalytic activity;transporter activity;binding;protein binding;cation transmembrane transporter activity;hydrogen-exporting ATPase activity, phosphorylative mechanism;ion transmembrane transporter activity	GO:0006810;GO:0006811;GO:0006812;GO:0006818;GO:0015672;GO:0015992;GO:0051234	transport;ion transport;cation transport;hydrogen transport;monovalent inorganic cation transport;proton transport;establishment of localization	hsa:9550;hsa:534	ko00190;ko05110;ko05120	Oxidative phosphorylation;Vibrio cholerae infection;Epithelial cell signaling in Helicobacter pylori infection	K02152	3	2	2	3	2	2	3	2	2	3	0	2	0	2	0	2	22	22	22	13.757
54	2272;7857;9353;10598;15226			IPI00001636.1;IPI00913912.1;IPI00385153.1;IPI00889607.1;IPI00889588.1	5;4;3;1;1	5;4;3;1;1	5;4;3;1;1	FALSE	Ataxin-10;Spinocerebellar ataxia type 10 protein;Brain protein E46 homolog;Putative uncharacterized protein ATXN10;HUMEEP	ATXN10;SCA10	Ataxin-10;Putative uncharacterized protein ATXN10;HUMEEP	Q9UBB4;B4DG05;Q9NTC6;A6NLC4;Q7Z524	ATX10_HUMAN;A6NLC4_HUMAN;Q7Z524_HUMAN	ENST00000252934;ENST00000381061;ENST00000396011	OTTHUMP00000028591;OTTHUMP00000197383	NP_037368	PF09759	Atx10homo_assoc	Spinocerebellar ataxia type 10 protein domain	GO:0030425;GO:0042995;GO:0043005;GO:0043025;GO:0044424;GO:0044444;GO:0044464;GO:0048471	dendrite;cell projection;neuron projection;cell soma;intracellular part;cytoplasmic part;cell part;perinuclear region of cytoplasm	GO:0005488;GO:0005515	binding;protein binding	GO:0007399;GO:0008219;GO:0009987;GO:0016265;GO:0032502;GO:0048731;GO:0048856	nervous system development;cell death;cellular process;death;developmental process;system development;anatomical structure development	hsa:25814				5	5	5	7	5	5	7	5	5	7	0	5	0	5	0	5	16.6	16.6	16.6	53.488
134	12564;14218;14887			IPI00796379.2;IPI00004656.3	3;3	3;3	3;3	FALSE	Beta-2-microglobulin;Beta-2-microglobulin form pI 5.3	B2M;CDABP0092;HDCMA22P	cDNA FLJ57067, highly similar to Beta-2-microglobulin;Beta-2-microglobulin	A6XMH5;A6XND9;B4E0X1;Q6IAT8;Q9UCK0;Q9UD48;Q9UM88;P61769;Q540F8	A6XMH5_HUMAN;B2MG_HUMAN	ENST00000349264;ENST00000396754	OTTHUMP00000175742;OTTHUMP00000161912;OTTHUMP00000175738;OTTHUMP00000175739;OTTHUMP00000175740	NP_004039	PF07654	C1-set	Immunoglobulin C1-set domain	GO:0005576;GO:0032991;GO:0042611;GO:0042612;GO:0043234;GO:0044425;GO:0044459;GO:0044464;GO:0000139;GO:0010008;GO:0016020;GO:0031090;GO:0031901;GO:0044422;GO:0044424;GO:0044431;GO:0044440;GO:0044444;GO:0044446	extracellular region;macromolecular complex;MHC protein complex;MHC class I protein complex;protein complex;membrane part;plasma membrane part;cell part;Golgi membrane;endosome membrane;membrane;organelle membrane;early endosome membrane;organelle part	GO:0005488;GO:0005515	binding;protein binding	GO:0002376;GO:0002474;GO:0006955;GO:0019882;GO:0048002;GO:0050896	immune system process;antigen processing and presentation of peptide antigen via MHC class I;immune response;antigen processing and presentation;antigen processing and presentation of peptide antigen;response to stimulus	hsa:567	ko04612	Antigen processing and presentation	K08055	2	3	3	4	3	3	4	3	3	4	1	2	1	2	1	2	34.4	34.4	34.4	13.946
29	3831;4047;8702;10694;11694;13522			IPI00000643.1;IPI00657974.1	6;2	6;2	6;2	FALSE	BAG family molecular chaperone regulator 2;Bcl-2-associated athanogene 2	BAG2	BAG family molecular chaperone regulator 2	O95816;B3KM36;B3KN59;B4DXE2	BAG2_HUMAN	ENST00000370693	OTTHUMP00000016668	NP_004273	PF02179	BAG	BAG domain			GO:0005488;GO:0005515	binding;protein binding	GO:0006457;GO:0006915;GO:0008152;GO:0008219;GO:0009987;GO:0012501;GO:0016265;GO:0019538;GO:0034960;GO:0043170;GO:0043283;GO:0044237;GO:0044238;GO:0044260;GO:0044267	protein folding;apoptosis;metabolic process;cell death;cellular process;programmed cell death;death;protein metabolic process;cellular biopolymer metabolic process;macromolecule metabolic process;biopolymer metabolic process;cellular metabolic process	hsa:9532			K09556	2	6	6	11	6	6	11	6	6	11	3	5	3	5	3	5	28.4	28.4	28.4	23.772
743	1864	717	15	IPI00026087.1;IPI00186338.1	1;1	1;1	1;1	FALSE	Barrier-to-autointegration factor;Breakpoint cluster region protein 1	BANF1;BAF;BCRG1	Barrier-to-autointegration factor;similar to barrier-to-autointegration factor	O75531;B2R4V4	BAF_HUMAN	ENST00000312175		NP_003851;XP_001719897;XP_935572;XP_946635	PF02961	BAF	Barrier to autointegration factor	GO:0005634;GO:0005694;GO:0005829;GO:0043226;GO:0043227;GO:0043228;GO:0043229;GO:0043231;GO:0043232;GO:0044424;GO:0044444;GO:0044464	nucleus;chromosome;cytosol;organelle;membrane-bounded organelle;non-membrane-bounded organelle;intracellular organelle;intracellular membrane-bounded organelle;intracellular non-membrane-bounded organelle;intracellular part;cytoplasmic part;cell part	GO:0003676;GO:0003677;GO:0005488	nucleic acid binding;DNA binding;binding	GO:0006139;GO:0006259;GO:0006310;GO:0006807;GO:0008152;GO:0009607;GO:0009615;GO:0009987;GO:0015074;GO:0019047;GO:0019059;GO:0022414;GO:0022415;GO:0034960;GO:0043170;GO:0043283;GO:0044237;GO:0044238;GO:0044260;GO:0044419;GO:0050896;GO:0051704;GO:0051707	nucleobase, nucleoside, nucleotide and nucleic acid metabolic process;DNA metabolic process;DNA recombination;nitrogen compound metabolic process;metabolic process;response to biotic stimulus;response to virus;cellular process;DNA integration	hsa:8815				2	1	2	4	1	2	4	1	2	4	1	1	1	1	1	1	27	27	27	10.058
1454	42;318;326;364;1120;1121;2983;7558;12016			IPI00299024.9;IPI00908521.1	9;7	9;7	9;7	FALSE	Brain acid soluble protein 1;Neuronal axonal membrane protein NAP-22;22 kDa neuronal tissue-enriched acidic protein;cDNA FLJ51212, moderately similar to Brain acid soluble protein 1	BASP1;NAP22	Brain acid soluble protein 1;cDNA FLJ51212, moderately similar to Brain acid soluble protein 1	P80723;B4DJA8	BASP_HUMAN;B4DJA8_HUMAN	ENST00000322611	OTTHUMP00000161694	NP_006308	PF05466	BASP1	Brain acid soluble protein 1 (BASP1 protein)	GO:0005856;GO:0005886;GO:0016020;GO:0030426;GO:0030427;GO:0042995;GO:0043005;GO:0043226;GO:0043228;GO:0043229;GO:0043232;GO:0044424;GO:0044464	cytoskeleton;plasma membrane;membrane;growth cone;site of polarized growth;cell projection;neuron projection;organelle;non-membrane-bounded organelle;intracellular organelle;intracellular non-membrane-bounded organelle;intracellular part;cell part					hsa:10409				2	9	9	15	9	9	15	9	9	15	0	9	0	9	0	9	62.6	62.6	62.6	22.693
1819	1586;1836;2463;3935;4776;5453;6403;6448;7012;7013;9483;10004;10281;11646;14888			IPI00641829.5;IPI00848161.1;IPI00792043.2;IPI00893580.1;IPI00790636.1;IPI00894161.1;IPI00643815.2;IPI00892588.1;IPI00893920.1;IPI00911054.1;IPI00796920.1;IPI00642800.4;IPI00641634.2;IPI00792599.1;IPI00910878.1;IPI00910759.1;IPI00894545.1;IPI00893927.1;IPI00893446.1	15;15;14;14;13;12;9;9;8;7;7;7;7;7;6;6;6;6;6	15;15;14;14;13;12;9;9;8;7;7;7;7;7;6;6;6;6;6	5;5;5;5;5;5;3;4;3;2;2;2;2;2;2;2;2;2;2	FALSE	Spliceosome RNA helicase BAT1;DEAD box protein UAP56;56 kDa U2AF65-associated protein;ATP-dependent RNA helicase p47;HLA-B-associated transcript-1;HLA-B associated transcript 1	BAT1;UAP56;XXbac-BPG296P20.6-019;DAAP-97M17.4-003;XXbac-BCX270M2.2-006;DAAP-97M17.4-006;DASS-161H22.1-017;DAAP-97M17.4-019;DAAP-97M17.4-017	Isoform 2 of Spliceosome RNA helicase BAT1;Isoform 1 of Spliceosome RNA helicase BAT1;cDNA FLJ53073, highly similar to Spliceosome RNA helicase Bat1;HLA-B associated transcript 1;HLA-B associated transcript 1;HLA-B associated transcript 1;HLA-B associated	Q13838-2;Q13838;Q13838-1;A2AB31;A2BF53;A6PWH0;B0S4X1;B0S8C2;B0UZ17;B0UZ98;B4DP52;B0V2L1;Q5STA0;Q5STU3;B0V2L2;A2BF54;A6PWH1;B0S4X2;B0S8C3;B0UZ18;B0UZ99;B0V2L0;B0V2L3	UAP56_HUMAN;A2AB31_HUMAN;B0V2L1_HUMAN;Q5STA0_HUMAN;B0V2L2_HUMAN;A2BF54_HUMAN;B0V2L0_HUMAN;B0V2L3_HUMAN	ENST00000376174;ENST00000376185;ENST00000383315;ENST00000383508;ENST00000396172;ENST00000400258;ENST00000400260;ENST00000400295;ENST00000400296;ENST00000376177;ENST00000400254;ENST00000400293	OTTHUMP00000014564;OTTHUMP00000014565;OTTHUMP00000014567;OTTHUMP00000029228;OTTHUMP00000029229;OTTHUMP00000029636;OTTHUMP00000029645;OTTHUMP00000035589;OTTHUMP00000035590;OTTHUMP00000035591;OTTHUMP00000165889;OTTHUMP00000166081;OTTHUMP00000193370;OTTHUMP00000193371;OTTHUMP00000193374;OTTHUMP00000193822;OTTHUMP00000193823;OTTHUMP00000193826;OTTHUMP00000194200;OTTHUMP00000194201;OTTHUMP00000194204;…	NP_004631;NP_542165	PF00270;PF00271	DEAD;Helicase_C	DEAD/DEAH box helicase;Helicase conserved C-terminal domain	GO:0005681;GO:0030529;GO:0032991;GO:0044422;GO:0044424;GO:0044428;GO:0044446;GO:0044464	spliceosomal complex;ribonucleoprotein complex;macromolecular complex;organelle part;intracellular part;nuclear part;intracellular organelle part;cell part	GO:0000166;GO:0001882;GO:0001883;GO:0003676;GO:0003723;GO:0003724;GO:0003824;GO:0004004;GO:0004386;GO:0005488;GO:0005515;GO:0005524;GO:0008026;GO:0008186;GO:0016462;GO:0016787;GO:0016817;GO:0016818;GO:0016887;GO:0017076;GO:0017111;GO:0030554;GO:0032553;GO:0032555;GO:0032559;GO:0042623;GO:0042802;GO:0070035	nucleotide binding;nucleoside binding;purine nucleoside binding;nucleic acid binding;RNA binding;RNA helicase activity;catalytic activity;ATP-dependent RNA helicase activity;helicase activity;binding;protein binding;ATP binding	GO:0000375;GO:0000377;GO:0000398;GO:0006139;GO:0006396;GO:0006397;GO:0006405;GO:0006406;GO:0006807;GO:0006810;GO:0006913;GO:0008152;GO:0008380;GO:0009987;GO:0015931;GO:0016070;GO:0016071;GO:0034960;GO:0043170;GO:0043283;GO:0044237;GO:0044238;GO:0044260;GO:0046907;GO:0050657;GO:0050658;GO:0051028;GO:0051168;GO:0051169;GO:0051234;GO:0051236;GO:0051649	RNA splicing, via transesterification reactions;RNA splicing, via transesterification reactions with bulged adenosine as nucleophile;nuclear mRNA splicing, via spliceosome;nucleobase, nucleoside, nucleotide and nucleic acid metabolic process	hsa:7919				19	15	15	23	15	15	23	5	5	8	12	9	12	9	4	3	34.5	34.5	16.9	50.679
1218	359;7688;7996;8541;8681;9114;15953	1047;1048	218;308	IPI00218200.7;IPI00642984.1;IPI00641554.1;IPI00639976.1;IPI00646739.1	7;3;3;3;3	7;3;3;3;3	7;3;3;3;3	FALSE	B-cell receptor-associated protein 31;BCR-associated protein Bap31;p28 Bap31;Protein CDM;6C6-AG tumor-associated antigen	BCAP31;BAP31;DXS1357E	cDNA FLJ43643 fis, clone STOMA2008546, highly similar to B-cell receptor-associated protein 31	P51572;B3KQ79;Q53G72;Q53HT6	BAP31_HUMAN	ENST00000345046;ENST00000370133	OTTHUMP00000025977;OTTHUMP00000025978	NP_005736	PF05529	Bap31	B-cell receptor-associated protein 31-like	GO:0005789;GO:0005887;GO:0016020;GO:0016021;GO:0031090;GO:0031224;GO:0031226;GO:0033116;GO:0044422;GO:0044424;GO:0044425;GO:0044432;GO:0044444;GO:0044446;GO:0044459;GO:0044464	endoplasmic reticulum membrane;integral to plasma membrane;membrane;integral to membrane;organelle membrane;intrinsic to membrane;intrinsic to plasma membrane;ER-Golgi intermediate compartment membrane;organelle part;intracellular part;membrane part	GO:0005102;GO:0005488;GO:0005515	receptor binding;binding;protein binding	GO:0002376;GO:0006810;GO:0006886;GO:0006915;GO:0006955;GO:0008219;GO:0009987;GO:0012501;GO:0015031;GO:0016192;GO:0016265;GO:0045184;GO:0046907;GO:0050896;GO:0051234;GO:0051649	immune system process;transport;intracellular protein transport;apoptosis;immune response;cell death;cellular process;programmed cell death;protein transport;vesicle-mediated transport;death;establishment of protein localization;intracellular transport	hsa:10134				5	7	8	13	7	8	13	7	8	13	3	6	3	6	3	6	17.9	17.9	17.9	34.752
727	554;2526			IPI00025178.3	2	2	2	FALSE	Pre-mRNA-splicing factor SPF27;Spliceosome-associated protein SPF 27;Breast carcinoma-amplified sequence 2;DNA amplified in mammary carcinoma 1 protein	BCAS2;DAM1	Pre-mRNA-splicing factor SPF27	O75934;B2R7W3;Q53HE3	SPF27_HUMAN	ENST00000369541	OTTHUMP00000013668	NP_005863	PF05700	BCAS2	Breast carcinoma amplified sequence 2 (BCAS2)	GO:0005681;GO:0005730;GO:0030529;GO:0032991;GO:0043226;GO:0043228;GO:0043229;GO:0043232;GO:0044422;GO:0044424;GO:0044428;GO:0044446;GO:0044464	spliceosomal complex;nucleolus;ribonucleoprotein complex;macromolecular complex;organelle;non-membrane-bounded organelle;intracellular organelle;intracellular non-membrane-bounded organelle;organelle part;intracellular part;nuclear part	GO:0003824;GO:0005488;GO:0005515;GO:0031202	catalytic activity;binding;protein binding;RNA splicing factor activity, transesterification mechanism	GO:0006139;GO:0006396;GO:0006397;GO:0006807;GO:0008152;GO:0008380;GO:0009987;GO:0016070;GO:0016071;GO:0034960;GO:0043170;GO:0043283;GO:0044237;GO:0044238;GO:0044260	nucleobase, nucleoside, nucleotide and nucleic acid metabolic process;RNA processing;mRNA processing;nitrogen compound metabolic process;metabolic process;RNA splicing;cellular process;RNA metabolic process;mRNA metabolic process	hsa:10286				1	2	2	2	2	2	2	2	2	2	2	1	2	1	2	1	18.2	18.2	18.2	26.131
1126	7904;8295			IPI00788925.1;IPI00396258.3;IPI00181135.4	2;2;2	2;2;2	2;2;2	FALSE	Branched-chain-amino-acid aminotransferase;Branched-chain-amino-acid aminotransferase, mitochondrial;Placental protein 18	BCAT2;BCATM;BCT2;ECA40	Branched chain aminotransferase 2, mitochondrial variant;Isoform A of Branched-chain-amino-acid aminotransferase, mitochondrial;cDNA FLJ36308 fis, clone THYMU2004916, highly similar to Branched-chain-amino-acid aminotransferase, mitochondrial	Q53EW7;O15382-1;O15382;B2RB87;O15382-2;B3KSI3	Q53EW7_HUMAN;BCAT2_HUMAN	ENST00000316273;ENST00000402551	OTTHUMP00000069889;OTTHUMP00000076143;OTTHUMP00000076144	NP_001181	PF01063	Aminotran_4	Aminotransferase class IV	GO:0005739;GO:0043226;GO:0043227;GO:0043229;GO:0043231;GO:0044424;GO:0044444;GO:0044464	mitochondrion;organelle;membrane-bounded organelle;intracellular organelle;intracellular membrane-bounded organelle;intracellular part;cytoplasmic part;cell part	GO:0003824;GO:0004084;GO:0008483;GO:0016740;GO:0016769	catalytic activity;branched-chain-amino-acid transaminase activity;transaminase activity;transferase activity;transferase activity, transferring nitrogenous groups	GO:0006082;GO:0006519;GO:0006520;GO:0006807;GO:0008152;GO:0009081;GO:0009308;GO:0009987;GO:0019752;GO:0042180;GO:0043436;GO:0044106;GO:0044237;GO:0044238;GO:0008652;GO:0009058;GO:0009082;GO:0009309;GO:0016053;GO:0034641;GO:0044249;GO:0044271;GO:0046394	organic acid metabolic process;cellular amino acid and derivative metabolic process;cellular amino acid metabolic process;nitrogen compound metabolic process;metabolic process;branched chain family amino acid metabolic process;amine metabolic process	hsa:587	ko00280;ko00290;ko00770	Valine, leucine and isoleucine degradation;Valine, leucine and isoleucine biosynthesis;Pantothenate and CoA biosynthesis	K00826	3	2	2	2	2	2	2	2	2	2	1	1	1	1	1	1	8.4	8.4	8.4	44.386
65	3878			IPI00220152.2;IPI00002203.6;IPI00068254.1;IPI00786906.1;IPI00909058.1	1;1;1;1;1	1;1;1;1;1	1;1;1;1;1	FALSE	BRCA2 and CDKN1A-interacting protein;Protein TOK-1;P21- and CDK-associated protein 1;cDNA FLJ31129 fis, clone IMR322000918, highly similar to Homo sapiens BRCA2 and CDKN1A interacting protein (BCCIP), transcript variant C, mRNA;cDNA FLJ54246, highly similar to Homo sapiens BRCA2 and CDKN1A interacting protein (BCCIP), transcript variant C, mRNA	BCCIP;TOK1	Isoform 2 of BRCA2 and CDKN1A-interacting protein;Isoform 1 of BRCA2 and CDKN1A-interacting protein;BRCA2 and CDKN1A-interacting protein isoform C;Isoform 3 of BRCA2 and CDKN1A-interacting protein;cDNA FLJ54246, highly similar to Homo sapiens BRCA2 and CDK	Q9P287-2;Q9P287;Q9P287-1;B3KP45;B4DUS0;Q9P287-3;B4E318	BCCIP_HUMAN;B3KP45_HUMAN;B4E318_HUMAN	ENST00000278100;ENST00000368759;ENST00000392718;ENST00000299130	OTTHUMP00000020714;OTTHUMP00000020715;OTTHUMP00000020716	NP_057651;NP_510868;NP_510869				GO:0005634;GO:0043226;GO:0043227;GO:0043229;GO:0043231;GO:0044424;GO:0044464	nucleus;organelle;membrane-bounded organelle;intracellular organelle;intracellular membrane-bounded organelle;intracellular part;cell part	GO:0005488;GO:0005515	binding;protein binding	GO:0000079;GO:0006139;GO:0006259;GO:0006281;GO:0006807;GO:0006950;GO:0006974;GO:0007049;GO:0008152;GO:0009987;GO:0019220;GO:0019222;GO:0031323;GO:0033554;GO:0034960;GO:0034984;GO:0042325;GO:0043170;GO:0043283;GO:0043549;GO:0044237;GO:0044238;GO:0044260;GO:0045859;GO:0050789;GO:0050790;GO:0050794;GO:0050896;GO:0051174;GO:0051338;GO:0051716;GO:0051726;GO:0065007;GO:0065009	regulation of cyclin-dependent protein kinase activity;nucleobase, nucleoside, nucleotide and nucleic acid metabolic process;DNA metabolic process;DNA repair;nitrogen compound metabolic process;response to stress;response to DNA damage stimulus;cell cycle	hsa:56647				5	1	1	2	1	1	2	1	1	2	0	1	0	1	0	1	5	5	5	36.214
185	8639;12138;12758;13347			IPI00006079.1;IPI00413671.1;IPI00413672.1;IPI00886854.1;IPI00413673.1;IPI00787000.2	4;4;4;4;3;3	4;4;4;4;3;3	4;4;4;4;3;3	FALSE	Bcl-2-associated transcription factor 1	BCLAF1;BTF;KIAA0164	Isoform 1 of Bcl-2-associated transcription factor 1;Isoform 2 of Bcl-2-associated transcription factor 1;Isoform 3 of Bcl-2-associated transcription factor 1;similar to BCL2-associated transcription factor 1 isoform 2;Isoform 4 of Bcl-2-associated transcr	Q9NYF8-1;Q9NYF8;A2RU75;Q6DCA8;Q9NYF8-2;Q9NYF8-3;Q9NYF8-4;B0AZU3	BCLF1_HUMAN	ENST00000031135;ENST00000353331;ENST00000392348	OTTHUMP00000017270	NP_055554;NP_001070908;XP_001732863;NP_001070909;XP_001129341				GO:0005634;GO:0005737;GO:0043226;GO:0043227;GO:0043229;GO:0043231;GO:0044424;GO:0044464	nucleus;cytoplasm;organelle;membrane-bounded organelle;intracellular organelle;intracellular membrane-bounded organelle;intracellular part;cell part	GO:0003676;GO:0003677;GO:0005488;GO:0005515;GO:0016564;GO:0030528	nucleic acid binding;DNA binding;binding;protein binding;transcription repressor activity;transcription regulator activity	GO:0006139;GO:0006350;GO:0006355;GO:0006807;GO:0006917;GO:0008152;GO:0009058;GO:0009059;GO:0009889;GO:0009890;GO:0009892;GO:0009987;GO:0010468;GO:0010556;GO:0010558;GO:0010605;GO:0010629;GO:0010941;GO:0010942;GO:0012502;GO:0016481;GO:0019219;GO:0019222;GO:0031323;GO:0031324;GO:0031326;GO:0031327;GO:0034645;GO:0034960;GO:0034961;GO:0042981;GO:0043065;GO:0043067;GO:0043068;GO:0043170;GO:0043283;GO:…	nucleobase, nucleoside, nucleotide and nucleic acid metabolic process;transcription;regulation of transcription, DNA-dependent;nitrogen compound metabolic process;induction of apoptosis;metabolic process;biosynthetic process	hsa:9774				6	4	4	4	4	4	4	4	4	4	1	3	1	3	1	3	4.6	4.6	4.6	106.12
1673	2428;3021			IPI00871585.1;IPI00420084.3;IPI00413587.2;IPI00385121.1;IPI00896390.1;IPI00472003.1	2;2;2;1;1;1	2;2;2;1;1;1	2;2;2;1;1;1	FALSE	BH3-interacting domain death agonist;p22 BID;BH3-interacting domain death agonist p15;p15 BID;BH3-interacting domain death agonist p13;p13 BID;BH3-interacting domain death agonist p11;p11 BID;BID isoform Si6	BID	28 kDa protein;Isoform 2 of BH3-interacting domain death agonist;Isoform 1 of BH3-interacting domain death agonist;Isoform 3 of BH3-interacting domain death agonist;BID isoform Si6;Isoform 4 of BH3-interacting domain death agonist	P55957-2;P55957;B3KT21;P55957-1;A8ASI8;B1PL87;P55957-3;B2ZP78;P55957-4;B2ZP79	BID_HUMAN;B2ZP78_HUMAN	ENST00000317361;ENST00000337587;ENST00000344090;ENST00000399761;ENST00000399767;ENST00000399774	OTTHUMP00000196195;OTTHUMP00000028697;OTTHUMP00000196194;OTTHUMP00000196196;OTTHUMP00000196197	NP_932070;NP_001187;NP_932071	PF06393	BID	BH3 interacting domain (BID)	GO:0000267;GO:0005624;GO:0005626;GO:0005741;GO:0005829;GO:0016020;GO:0019867;GO:0031090;GO:0031966;GO:0031968;GO:0044422;GO:0044424;GO:0044429;GO:0044444;GO:0044446;GO:0044464;GO:0005737	cell fraction;membrane fraction;insoluble fraction;mitochondrial outer membrane;cytosol;membrane;outer membrane;organelle membrane;mitochondrial membrane;organelle outer membrane;organelle part;intracellular part;mitochondrial part;cytoplasmic part	GO:0005102;GO:0005123;GO:0005126;GO:0005488;GO:0005515;GO:0032813	receptor binding;death receptor binding;cytokine receptor binding;binding;protein binding;tumor necrosis factor receptor superfamily binding	GO:0001836;GO:0006915;GO:0006917;GO:0006996;GO:0007005;GO:0008219;GO:0008624;GO:0008625;GO:0008633;GO:0008637;GO:0009987;GO:0010941;GO:0010942;GO:0012501;GO:0012502;GO:0016043;GO:0016265;GO:0042981;GO:0043065;GO:0043067;GO:0043068;GO:0048518;GO:0048522;GO:0050789;GO:0050793;GO:0050794;GO:0051094;GO:0051402;GO:0065007	release of cytochrome c from mitochondria;apoptosis;induction of apoptosis;organelle organization;mitochondrion organization;cell death;induction of apoptosis by extracellular signals;induction of apoptosis via death domain receptors	hsa:637	ko04210;ko04115;ko04650;ko05200;ko05010;ko05014	Apoptosis;p53 signaling pathway;Natural killer cell mediated cytotoxicity;Pathways in cancer;Alzheimer's disease;Amyotrophic lateral sclerosis (ALS)	K04726	6	2	2	3	2	2	3	2	2	3	0	2	0	2	0	2	17	17	17	28.291
1274	1626;5394;9130;10306;10945;13796;15279			IPI00219910.2;IPI00783862.2	7;7	7;7	7;7	FALSE	Flavin reductase;NADPH-dependent diaphorase;NADPH-flavin reductase;Biliverdin reductase B;Biliverdin-IX beta-reductase;Green heme-binding protein	BLVRB;FLR	22 kDa protein;Flavin reductase	P30043;B2R5C6	BLVRB_HUMAN	ENST00000263368	OTTHUMP00000068500;OTTHUMP00000076153	NP_000704	PF01370	Epimerase	NAD dependent epimerase/dehydratase family	GO:0005737;GO:0044424;GO:0044464	cytoplasm;intracellular part;cell part	GO:0003824;GO:0004074;GO:0005488;GO:0016491;GO:0016627;GO:0016628;GO:0016645;GO:0016646;GO:0042602;GO:0048037;GO:0050662	catalytic activity;biliverdin reductase activity;binding;oxidoreductase activity;oxidoreductase activity, acting on the CH-CH group of donors;oxidoreductase activity, acting on the CH-CH group of donors, NAD or NADP as acceptor	GO:0008152;GO:0009987;GO:0044237;GO:0055114	metabolic process;cellular process;cellular metabolic process;oxidation reduction	hsa:645	ko00860	Porphyrin and chlorophyll metabolism	K05901	2	7	8	10	7	8	10	7	8	10	0	7	0	7	0	7	47.8	47.8	47.8	22.19
1490	2092;3618;9616			IPI00301434.4;IPI00747913.1;IPI00873049.1;IPI00410226.3	3;2;2;2	3;2;2;2	3;2;2;2	FALSE	BolA-like protein 2	BOLA2;BOLA2A;My016;BOLA2B	BolA-like protein 2;14 kDa protein;14 kDa protein;Isoform 2 of BolA-like protein 2	Q9H3K6-1;Q9H3K6;A1L454;A7YDY3;Q9H3K6-2	BOLA2_HUMAN	ENST00000305321;ENST00000330978;ENST00000338271		NP_001026997;NP_001034271	PF01722	BolA	BolA-like protein											4	3	3	5	3	3	5	3	3	5	0	3	0	3	0	3	28.9	28.9	28.9	16.932
837	1375;1624;2115;2164;2275;5899;6902;7350;7802;7887;9231;9232;9343;9441;9537;9685;9686;9703;9746;9816;9934;10838;10971;11099;12155;12876;13003;13694;13695;13757;13857;13977;13978;14925;15505;15576;16002	784;785	232;265	IPI00028955.4;IPI00741996.6;REV_IPI00060024.4;REV_IPI00843982.1;REV_IPI00844155.1	37;35;1;1;1	37;35;1;1;1	37;35;1;1;1	FALSE	Ribosome biogenesis protein BOP1;Block of proliferation 1 protein	BOP1;KIAA0124	Ribosome biogenesis protein BOP1;70 kDa protein	Q14137;A8K3R2;B2RDN4;B4DEN9;Q4G0D9;Q6DKJ9;Q96Q25	BOP1_HUMAN	ENST00000307404	OTTHUMP00000178462	NP_056016	PF08145;PF00400	BOP1NT;WD40	BOP1NT (NUC169) domain;WD domain, G-beta repeat	GO:0005654;GO:0032991;GO:0043234;GO:0044422;GO:0044424;GO:0044428;GO:0044446;GO:0044452;GO:0044464;GO:0070545	nucleoplasm;macromolecular complex;protein complex;organelle part;intracellular part;nuclear part;intracellular organelle part;nucleolar part;cell part;PeBoW complex	GO:0005488;GO:0005515	binding;protein binding	GO:0000463;GO:0000470;GO:0006139;GO:0006364;GO:0006396;GO:0006807;GO:0008152;GO:0008283;GO:0009987;GO:0016070;GO:0016072;GO:0034470;GO:0034660;GO:0034960;GO:0043170;GO:0043283;GO:0044237;GO:0044238;GO:0044260;GO:0050789;GO:0050794;GO:0051726;GO:0065007	maturation of LSU-rRNA from tricistronic rRNA transcript (SSU-rRNA, 5.8S rRNA, LSU-rRNA);maturation of LSU-rRNA;nucleobase, nucleoside, nucleotide and nucleic acid metabolic process;rRNA processing;RNA processing;nitrogen compound metabolic process	hsa:23246				5	37	39	75	37	39	75	37	39	75	37	4	37	4	37	4	62.6	62.6	62.6	83.629
1653	7845			IPI00410215.6;IPI00410214.1;IPI00784360.1;IPI00910437.1	1;1;1;1	1;1;1;1	1;1;1;1	FALSE	3'(2'),5'-bisphosphate nucleotidase 1;Bisphosphate 3'-nucleotidase 1;PAP-inositol-1,4-phosphatase;cDNA FLJ52417, highly similar to 3'(2'),5'-bisphosphate nucleotidase 1 (EC 3.1.3.7)	BPNT1	Isoform 2 of 3'(2'),5'-bisphosphate nucleotidase 1;Isoform 1 of 3'(2'),5'-bisphosphate nucleotidase 1;3'(2'),5'-bisphosphate nucleotidase 1 (EC 3.1.3.7) (Bisphosphate 3'- nucleotidase 1) (PAP-inositol-1,4-phosphatase) (PIP). Isoform 2;cDNA FLJ52417, highly	O95861-2;O95861;A6NF51;O95861-1;A8K7C8;B4DPS5;B4DUS9	BPNT1_HUMAN;B4DUS9_HUMAN	ENST00000302686;ENST00000322067	OTTHUMP00000035565;OTTHUMP00000035564	NP_006076	PF00459	Inositol_P	Inositol monophosphatase family	GO:0005829;GO:0044424;GO:0044444;GO:0044464	cytosol;intracellular part;cytoplasmic part;cell part	GO:0000287;GO:0003824;GO:0004437;GO:0005488;GO:0008252;GO:0008441;GO:0016787;GO:0016788;GO:0016791;GO:0031403;GO:0031420;GO:0042578;GO:0043167;GO:0043169;GO:0046872	magnesium ion binding;catalytic activity;inositol or phosphatidylinositol phosphatase activity;binding;nucleotidase activity;3'(2'),5'-bisphosphate nucleotidase activity;hydrolase activity;hydrolase activity, acting on ester bonds;phosphatase activity	GO:0006139;GO:0006807;GO:0007399;GO:0008152;GO:0009987;GO:0032502;GO:0044237;GO:0044238;GO:0048731;GO:0048856	nucleobase, nucleoside, nucleotide and nucleic acid metabolic process;nitrogen compound metabolic process;nervous system development;metabolic process;cellular process;developmental process;cellular metabolic process;primary metabolic process	hsa:10380	ko00920	Sulfur metabolism	K01082	4	1	1	1	1	1	1	1	1	1	0	1	0	1	0	1	3.7	3.7	3.7	35.744
1337	7541;7949;8899	1153	1817	IPI00785110.2;IPI00254408.6;IPI00376404.3;IPI00024532.3	3;3;3;1	3;3;3;1	3;3;3;1	FALSE	Nucleosome-remodeling factor subunit BPTF;Bromodomain and PHD finger-containing transcription factor;Fetal Alzheimer antigen;Fetal Alz-50 clone 1 protein	BPTF;FAC1;FALZ	Isoform 1 of Nucleosome-remodeling factor subunit BPTF;Isoform 2 of Nucleosome-remodeling factor subunit BPTF;Isoform 4 of Nucleosome-remodeling factor subunit BPTF	Q12830-1;Q12830;B4DJV8;Q12830-2;Q12830-4;B4DM40	BPTF_HUMAN	ENST00000306378;ENST00000321892;ENST00000335221	OTTHUMP00000163085;OTTHUMP00000181823;OTTHUMP00000163084;OTTHUMP00000181822	NP_872579;NP_004450	PF00439;PF02791;PF09538;PF00628	Bromodomain;DDT;FYDLN_acid;PHD	Bromodomain;DDT domain;Protein of unknown function (FYDLN_acid);PHD-finger	GO:0005634;GO:0005737;GO:0043226;GO:0043227;GO:0043229;GO:0043231;GO:0044424;GO:0044464	nucleus;cytoplasm;organelle;membrane-bounded organelle;intracellular organelle;intracellular membrane-bounded organelle;intracellular part;cell part	GO:0003676;GO:0003677;GO:0005488;GO:0005515;GO:0008134;GO:0008270;GO:0030528;GO:0043167;GO:0043169;GO:0043565;GO:0046872;GO:0046914	nucleic acid binding;DNA binding;binding;protein binding;transcription factor binding;zinc ion binding;transcription regulator activity;ion binding;cation binding;sequence-specific DNA binding;metal ion binding;transition metal ion binding	GO:0000122;GO:0006139;GO:0006325;GO:0006338;GO:0006350;GO:0006355;GO:0006357;GO:0006807;GO:0006996;GO:0007420;GO:0008152;GO:0009058;GO:0009059;GO:0009889;GO:0009890;GO:0009891;GO:0009892;GO:0009893;GO:0009987;GO:0010468;GO:0010556;GO:0010557;GO:0010558;GO:0010604;GO:0010605;GO:0010628;GO:0010629;GO:0016043;GO:0016481;GO:0016568;GO:0019219;GO:0019222;GO:0031323;GO:0031324;GO:0031325;GO:0031326;GO:…	negative regulation of transcription from RNA polymerase II promoter;nucleobase, nucleoside, nucleotide and nucleic acid metabolic process;chromatin organization;chromatin remodeling;transcription;regulation of transcription, DNA-dependent	hsa:2186			K11728	4	3	3	3	3	3	3	3	3	3	2	1	2	1	2	1	0.7	0.7	0.7	338.26
1039	9100			IPI00149276.1;IPI00874261.1;IPI00446802.7;IPI00164724.1;IPI00719447.1;IPI00877161.1;IPI00892695.1	1;1;1;1;1;1;1	1;1;1;1;1;1;1	1;1;1;1;1;1;1	FALSE	BRCA1-A complex subunit BRE;Brain and reproductive organ-expressed protein;BRCA1/BRCA2-containing complex subunit 45;cDNA FLJ41081 fis, clone ADRGL2009755, highly similar to Homo sapiens brain and reproductive organ-expressed protein (BRE) mRNA	BRE;BRCC45	Isoform 1 of Protein BRE;cDNA FLJ41081 fis, clone ADRGL2009755, highly similar to Homo sapiens brain and reproductive organ-expressed protein (BRE) mRNA;cDNA FLJ77520, highly similar to Homo sapiens brain and reproductive organ-expressed (TNFRSF1A modulato	Q9NXR7-1;Q9NXR7;Q6ZWH1;A8K4X1;Q969X9;Q9NXR7-2;Q9NXR7-3;Q53SD0;Q4ZFX8	BRE_HUMAN;Q6ZWH1_HUMAN	ENST00000342045;ENST00000344773;ENST00000379623;ENST00000379629	OTTHUMP00000123504;OTTHUMP00000123505;OTTHUMP00000123508;OTTHUMP00000123506;OTTHUMP00000123507;OTTHUMP00000200845;OTTHUMP00000200846	NP_004890;NP_954662;NP_954663;NP_954661;NP_954664	PF06113	BRE	Brain and reproductive organ-expressed protein (BRE)	GO:0000151;GO:0000152;GO:0005737;GO:0032991;GO:0043234;GO:0044422;GO:0044424;GO:0044428;GO:0044446;GO:0044464;GO:0070531;GO:0070552	ubiquitin ligase complex;nuclear ubiquitin ligase complex;cytoplasm;macromolecular complex;protein complex;organelle part;intracellular part;nuclear part;intracellular organelle part;cell part;BRCA1-A complex;BRISC complex	GO:0000268;GO:0005048;GO:0005102;GO:0005126;GO:0005164;GO:0005488;GO:0005515;GO:0031593;GO:0032182;GO:0032813;GO:0042277;GO:0043130	peroxisome targeting sequence binding;signal sequence binding;receptor binding;cytokine receptor binding;tumor necrosis factor receptor binding;binding;protein binding;polyubiquitin binding;small conjugating protein binding	GO:0000075;GO:0000077;GO:0006139;GO:0006259;GO:0006281;GO:0006282;GO:0006302;GO:0006325;GO:0006807;GO:0006915;GO:0006950;GO:0006974;GO:0006996;GO:0007093;GO:0007154;GO:0007165;GO:0007242;GO:0007346;GO:0008152;GO:0008219;GO:0009314;GO:0009628;GO:0009893;GO:0009987;GO:0010212;GO:0010604;GO:0012501;GO:0016043;GO:0016265;GO:0016568;GO:0019219;GO:0019222;GO:0031323;GO:0031325;GO:0031570;GO:0031572;GO:…	cell cycle checkpoint;DNA damage checkpoint;nucleobase, nucleoside, nucleotide and nucleic acid metabolic process;DNA metabolic process;DNA repair;regulation of DNA repair;double-strand break repair;chromatin organization	hsa:9577			K12173	7	1	1	1	1	1	1	1	1	1	0	1	0	1	0	1	3.4	3.4	3.4	46.974
1016	13852			IPI00103599.1	1	1	1	FALSE	BRI3-binding protein;Cervical cancer 1 proto-oncogene-binding protein KG19;HCCR-1	BRI3BP;KG19	BRI3-binding protein	Q8WY22	BRI3B_HUMAN	ENST00000341446	OTTHUMP00000169790	NP_542193				GO:0016021;GO:0031224;GO:0044425;GO:0044464	integral to membrane;intrinsic to membrane;membrane part;cell part					hsa:140707				1	1	1	2	1	1	2	1	1	2	0	1	0	1	0	1	7.6	7.6	7.6	27.835
581	4620;7414;11667;12749			IPI00218019.1;IPI00019906.1;IPI00394877.1;IPI00394876.1;IPI00908477.1	4;4;3;3;3	4;4;3;3;3	4;4;3;3;3	FALSE	Basigin;Leukocyte activation antigen M6;Collagenase stimulatory factor;Extracellular matrix metalloproteinase inducer;5F7;Tumor cell-derived collagenase stimulatory factor;OK blood group antigen;Basigin (Ok blood group), isoform CRA_f;Putative uncharacterized protein BSG;Basigin (Ok blood group), isoform CRA_b;cDNA FLJ52516, moderately similar to Basigin	BSG;UNQ6505/PRO21383	Isoform 1 of Basigin;Isoform 2 of Basigin;basigin isoform 4;Putative uncharacterized protein BSG;cDNA FLJ52516, moderately similar to Basigin	P35613-1;P35613;B4DNE1;P35613-2;B4DY23;Q54A51;A6NJW1;A8MZ77;B4DL60	BASI_HUMAN;A6NJW1_HUMAN;A8MZ77_HUMAN;B4DL60_HUMAN	ENST00000333511;ENST00000353555;ENST00000346916;ENST00000396012	OTTHUMP00000076160;OTTHUMP00000076161	NP_001719;NP_940991;NP_940993	PF00047	ig	Immunoglobulin domain	GO:0000139;GO:0005886;GO:0016020;GO:0016021;GO:0016023;GO:0031090;GO:0031224;GO:0031410;GO:0031982;GO:0031988;GO:0042470;GO:0043226;GO:0043227;GO:0043229;GO:0043231;GO:0044422;GO:0044424;GO:0044425;GO:0044431;GO:0044444;GO:0044446;GO:0044464;GO:0048770	Golgi membrane;plasma membrane;membrane;integral to membrane;cytoplasmic membrane-bounded vesicle;organelle membrane;intrinsic to membrane;cytoplasmic vesicle;vesicle;membrane-bounded vesicle;melanosome;organelle;membrane-bounded organelle	GO:0005488;GO:0005515;GO:0005529;GO:0005537;GO:0030246;GO:0048029	binding;protein binding;sugar binding;mannose binding;carbohydrate binding;monosaccharide binding	GO:0007154;GO:0007165;GO:0007166;GO:0009987;GO:0050789;GO:0050794;GO:0065007	cell communication;signal transduction;cell surface receptor linked signal transduction;cellular process;regulation of biological process;regulation of cellular process;biological regulation	hsa:682			K06535	5	4	4	6	4	4	6	4	4	6	0	4	0	4	0	4	12.5	12.5	12.5	42.2
755	9133			IPI00909718.1;IPI00026241.1	1;1	1;1	1;1	FALSE	cDNA FLJ59809, highly similar to Bone marrow stromal antigen 2;Bone marrow stromal antigen 2;Tetherin;HM1.24 antigen	BST2	cDNA FLJ59809, highly similar to Bone marrow stromal antigen 2;Bone marrow stromal antigen 2	B4E0Z6;Q10589;A8K4Y4	B4E0Z6_HUMAN;BST2_HUMAN	ENST00000252593	OTTHUMP00000076162	NP_004326				GO:0005794;GO:0005887;GO:0016021;GO:0031224;GO:0031225;GO:0031226;GO:0043226;GO:0043227;GO:0043229;GO:0043231;GO:0044424;GO:0044425;GO:0044444;GO:0044459;GO:0044464	Golgi apparatus;integral to plasma membrane;integral to membrane;intrinsic to membrane;anchored to membrane;intrinsic to plasma membrane;organelle;membrane-bounded organelle;intracellular organelle;intracellular membrane-bounded organelle	GO:0004871;GO:0060089	signal transducer activity;molecular transducer activity	GO:0001775;GO:0002376;GO:0006955;GO:0006959;GO:0007154;GO:0007267;GO:0007275;GO:0008283;GO:0009607;GO:0009615;GO:0009966;GO:0009967;GO:0009987;GO:0010627;GO:0010646;GO:0010647;GO:0010740;GO:0032501;GO:0032502;GO:0042113;GO:0043122;GO:0043123;GO:0045321;GO:0046649;GO:0048518;GO:0048522;GO:0050789;GO:0050794;GO:0050896;GO:0051704;GO:0051707;GO:0065007	cell activation;immune system process;immune response;humoral immune response;cell communication;cell-cell signaling;multicellular organismal development;cell proliferation;response to biotic stimulus;response to virus;regulation of signal transduction	hsa:684			K06731	2	1	1	1	1	1	1	1	1	1	1	1	1	1	1	1	4.6	4.6	4.6	23.537
711	1372			IPI00024802.1	1	1	1	FALSE	TATA-binding protein-associated factor 172;ATP-dependent helicase BTAF1;TBP-associated factor 172;TAF(II)170;B-TFIID transcription factor-associated 170 kDa subunit	BTAF1;TAF172	TATA-binding protein-associated factor 172	O14981;B4E0W6;Q05C17;Q59HB6;Q5VXE8;Q6PI32;Q8N6J1	BTAF1_HUMAN	ENST00000265990	OTTHUMP00000020093	NP_003963	PF02985;PF00271;PF00176	HEAT;Helicase_C;SNF2_N	HEAT repeat;Helicase conserved C-terminal domain;SNF2 family N-terminal domain	GO:0005634;GO:0043226;GO:0043227;GO:0043229;GO:0043231;GO:0044424;GO:0044464	nucleus;organelle;membrane-bounded organelle;intracellular organelle;intracellular membrane-bounded organelle;intracellular part;cell part	GO:0000166;GO:0001882;GO:0001883;GO:0003676;GO:0003677;GO:0003700;GO:0003824;GO:0004386;GO:0005488;GO:0005524;GO:0016462;GO:0016787;GO:0016817;GO:0016818;GO:0017076;GO:0017111;GO:0030528;GO:0030554;GO:0032553;GO:0032555;GO:0032559	nucleotide binding;nucleoside binding;purine nucleoside binding;nucleic acid binding;DNA binding;transcription factor activity;catalytic activity;helicase activity;binding;ATP binding;pyrophosphatase activity;hydrolase activity	GO:0009889;GO:0009890;GO:0009892;GO:0010468;GO:0010556;GO:0010558;GO:0010605;GO:0010629;GO:0016481;GO:0019219;GO:0019222;GO:0031323;GO:0031324;GO:0031326;GO:0031327;GO:0045449;GO:0045934;GO:0048519;GO:0048523;GO:0050789;GO:0050794;GO:0051171;GO:0051172;GO:0060255;GO:0065007;GO:0080090	regulation of biosynthetic process;negative regulation of biosynthetic process;negative regulation of metabolic process;regulation of gene expression;regulation of macromolecule biosynthetic process	hsa:9044				1	1	1	1	1	1	1	1	1	1	0	1	0	1	0	1	1.1	1.1	1.1	206.89
1306	1048;7748;8381;11338;11669;13252;15026	1129	108	IPI00221035.4	7	1	1	FALSE	Transcription factor BTF3;RNA polymerase B transcription factor 3	BTF3;NACB;OK/SW-cl.8	Isoform 1 of Transcription factor BTF3	P20290-1;P20290	BTF3_HUMAN	ENST00000335895;ENST00000380591	OTTHUMP00000128197	NP_001032726	PF01849	NAC	NAC domain	GO:0005634;GO:0043226;GO:0043227;GO:0043229;GO:0043231;GO:0044424;GO:0044464	nucleus;organelle;membrane-bounded organelle;intracellular organelle;intracellular membrane-bounded organelle;intracellular part;cell part	GO:0003702;GO:0005488;GO:0005515;GO:0030528	RNA polymerase II transcription factor activity;binding;protein binding;transcription regulator activity	GO:0006139;GO:0006350;GO:0006351;GO:0006355;GO:0006366;GO:0006807;GO:0008152;GO:0009058;GO:0009059;GO:0009889;GO:0009987;GO:0010468;GO:0010556;GO:0016070;GO:0019219;GO:0019222;GO:0031323;GO:0031326;GO:0032774;GO:0034645;GO:0034960;GO:0034961;GO:0043170;GO:0043283;GO:0043284;GO:0044237;GO:0044238;GO:0044249;GO:0044260;GO:0045449;GO:0050789;GO:0050794;GO:0051171;GO:0051252;GO:0060255;GO:0065007;GO:…	nucleobase, nucleoside, nucleotide and nucleic acid metabolic process;transcription;transcription, DNA-dependent;regulation of transcription, DNA-dependent;transcription from RNA polymerase II promoter;nitrogen compound metabolic process;metabolic process	hsa:689			K01527	1	7	8	11	1	1	1	1	1	1	0	7	0	1	0	1	54.4	4.9	4.9	22.168
1693	1048;7748;8381;9975;11338;11669;15026	1129;1504	6;64	IPI00419473.5;IPI00258884.4;IPI00015945.1	7;3;1	7;3;1	1;1;1	FALSE	Transcription factor BTF3;RNA polymerase B transcription factor 3	BTF3;NACB;OK/SW-cl.8	Isoform 2 of Transcription factor BTF3	P20290-2;P20290;A8K510	BTF3_HUMAN	ENST00000335895;ENST00000380591	OTTHUMP00000128196	NP_001198	PF01849	NAC	NAC domain	GO:0005634;GO:0043226;GO:0043227;GO:0043229;GO:0043231;GO:0044424;GO:0044464	nucleus;organelle;membrane-bounded organelle;intracellular organelle;intracellular membrane-bounded organelle;intracellular part;cell part	GO:0003702;GO:0005488;GO:0005515;GO:0030528	RNA polymerase II transcription factor activity;binding;protein binding;transcription regulator activity	GO:0006139;GO:0006350;GO:0006351;GO:0006355;GO:0006366;GO:0006807;GO:0008152;GO:0009058;GO:0009059;GO:0009889;GO:0009987;GO:0010468;GO:0010556;GO:0016070;GO:0019219;GO:0019222;GO:0031323;GO:0031326;GO:0032774;GO:0034645;GO:0034960;GO:0034961;GO:0043170;GO:0043283;GO:0043284;GO:0044237;GO:0044238;GO:0044249;GO:0044260;GO:0045449;GO:0050789;GO:0050794;GO:0051171;GO:0051252;GO:0060255;GO:0065007;GO:…	nucleobase, nucleoside, nucleotide and nucleic acid metabolic process;transcription;transcription, DNA-dependent;regulation of transcription, DNA-dependent;transcription from RNA polymerase II promoter;nitrogen compound metabolic process;metabolic process	hsa:689			K01527	3	7	10	15	7	10	15	1	3	5	0	7	0	7	0	1	69.1	69.1	6.2	17.699
413	4119;7908;8530;8976;9733;9938;11222;11498;13604;14037;15441	413;414	49;81	IPI00013468.1;IPI00514701.1;IPI00644108.2;IPI00644568.1	11;11;11;5	11;11;11;5	11;11;11;5	FALSE	Mitotic checkpoint protein BUB3;BUB3 budding uninhibited by benzimidazoles 3 homolog (Yeast), isoform CRA_a;Putative uncharacterized protein BUB3;BUB3 budding uninhibited by benzimidazoles 3 homolog (Yeast), isoform CRA_c	BUB3	Mitotic checkpoint protein BUB3;budding uninhibited by benzimidazoles 3 isoform b;Putative uncharacterized protein BUB3	O43684;B2R6E7;B4DDM6;A6NJ42;B5MCE8	BUB3_HUMAN;A6NJ42_HUMAN;B5MCE8_HUMAN	ENST00000368865;ENST00000368858;ENST00000407911	OTTHUMP00000020679;OTTHUMP00000020680;OTTHUMP00000020682	NP_004716;NP_001007794	PF00400	WD40	WD domain, G-beta repeat	GO:0000776;GO:0005634;GO:0005829;GO:0032991;GO:0043226;GO:0043227;GO:0043228;GO:0043229;GO:0043231;GO:0043232;GO:0043234;GO:0044422;GO:0044424;GO:0044427;GO:0044444;GO:0044446;GO:0044464	kinetochore;nucleus;cytosol;macromolecular complex;organelle;membrane-bounded organelle;non-membrane-bounded organelle;intracellular organelle;intracellular membrane-bounded organelle;intracellular non-membrane-bounded organelle;protein complex	GO:0005488;GO:0005515	binding;protein binding	GO:0000075;GO:0000280;GO:0006508;GO:0006511;GO:0006996;GO:0007067;GO:0007093;GO:0007346;GO:0008152;GO:0008283;GO:0009056;GO:0009057;GO:0009987;GO:0010498;GO:0016043;GO:0019538;GO:0019941;GO:0022402;GO:0022403;GO:0030163;GO:0031145;GO:0034960;GO:0034962;GO:0043086;GO:0043161;GO:0043170;GO:0043283;GO:0043285;GO:0043632;GO:0044092;GO:0044237;GO:0044238;GO:0044248;GO:0044257;GO:0044260;GO:0044265;GO:…	cell cycle checkpoint;nuclear division;proteolysis;ubiquitin-dependent protein catabolic process;organelle organization;mitosis;mitotic cell cycle checkpoint;regulation of mitotic cell cycle;metabolic process;cell proliferation;catabolic process	hsa:9184	ko04110;ko04111	Cell cycle;Cell cycle - yeast	K02180	4	11	12	18	11	12	18	11	12	18	11	4	11	4	11	4	40.9	40.9	40.9	37.154
403	1063;2390;2552;6967;7609			IPI00013180.2	5	5	5	FALSE	Protein BUD31 homolog;Protein G10 homolog;EDG-2	BUD31;EDG2	Protein BUD31 homolog	P41223;A4D274	BUD31_HUMAN	ENST00000222969;ENST00000403633	OTTHUMP00000024853	NP_003901	PF01125	G10	G10 protein	GO:0005634;GO:0043226;GO:0043227;GO:0043229;GO:0043231;GO:0044424;GO:0044464	nucleus;organelle;membrane-bounded organelle;intracellular organelle;intracellular membrane-bounded organelle;intracellular part;cell part	GO:0003676;GO:0003677;GO:0003700;GO:0005488;GO:0008270;GO:0030528;GO:0043167;GO:0043169;GO:0046872;GO:0046914	nucleic acid binding;DNA binding;transcription factor activity;binding;zinc ion binding;transcription regulator activity;ion binding;cation binding;metal ion binding;transition metal ion binding	GO:0006355;GO:0006357;GO:0009889;GO:0010468;GO:0010556;GO:0019219;GO:0019222;GO:0031323;GO:0031326;GO:0045449;GO:0050789;GO:0050794;GO:0051171;GO:0051252;GO:0060255;GO:0065007;GO:0080090	regulation of transcription, DNA-dependent;regulation of transcription from RNA polymerase II promoter;regulation of biosynthetic process;regulation of gene expression;regulation of macromolecule biosynthetic process	hsa:8896				1	5	5	9	5	5	9	5	5	9	5	3	5	3	5	3	36.1	36.1	36.1	17
1129	1599;2050;2318;3098;3912;4187;4566;5155;5371;5372;5373;5590;6063;6375;6545;7256;7474;8222;10031;10152;10332;10333;10374;11028;11157;11621;11749;11750;12706;13499	974;975;976;977;978;979	78;83;85;109;128;264	IPI00181728.1;IPI00807498.1	30;2	30;2	30;2	FALSE	Brix domain-containing protein 2;Ribosome biogenesis protein Brix	BXDC2;BRIX	Brix domain-containing protein 2	Q8TDN6;A0JLQ5;A8K0P5;B4E0B8;Q9NUW4	BXDC2_HUMAN	ENST00000336767		NP_060791	PF04427	Brix	Brix domain	GO:0005730;GO:0043226;GO:0043228;GO:0043229;GO:0043232;GO:0044422;GO:0044424;GO:0044428;GO:0044446;GO:0044464	nucleolus;organelle;non-membrane-bounded organelle;intracellular organelle;intracellular non-membrane-bounded organelle;organelle part;intracellular part;nuclear part;intracellular organelle part;cell part	GO:0005488;GO:0005515	binding;protein binding	GO:0009987;GO:0022613;GO:0042254;GO:0044085	cellular process;ribonucleoprotein complex biogenesis;ribosome biogenesis;cellular component biogenesis	hsa:55299				2	30	37	76	30	37	76	30	37	76	30	6	30	6	30	6	71.1	71.1	71.1	41.401
1557	153;246;1667;2586;3127;3135;4238;5184;5367;5826;8757;9213;11409;11445;14647;14687;15086;15848	1370;1371;1372	114;326;332	IPI00328987.3;REV_IPI00220486.1;REV_IPI00791481.1	18;1;1	18;1;1	18;1;1	FALSE	Bystin	BYSL	Bystin	Q13895;Q5T8J2	BYST_HUMAN	ENST00000230340	OTTHUMP00000016385	NP_004044	PF05291	Bystin	Bystin	GO:0005730;GO:0005737;GO:0043226;GO:0043228;GO:0043229;GO:0043232;GO:0044422;GO:0044424;GO:0044428;GO:0044446;GO:0044464	nucleolus;cytoplasm;organelle;non-membrane-bounded organelle;intracellular organelle;intracellular non-membrane-bounded organelle;organelle part;intracellular part;nuclear part;intracellular organelle part;cell part			GO:0007155;GO:0007565;GO:0009987;GO:0022414;GO:0022610;GO:0022613;GO:0042254;GO:0044085;GO:0051704	cell adhesion;female pregnancy;cellular process;reproductive process;biological adhesion;ribonucleoprotein complex biogenesis;ribosome biogenesis;cellular component biogenesis;multi-organism process	hsa:705				3	18	21	30	18	21	30	18	21	30	18	1	18	1	18	1	49.9	49.9	49.9	49.601
1887	380;2739;3143;3594;4169;4386;6589;7043;8767;8889;10739			IPI00785096.4;IPI00900322.1;IPI00787155.3;IPI00180128.4;IPI00903257.1;IPI00903063.1;IPI00022305.4;IPI00894416.1;IPI00892775.1;IPI00892893.1;IPI00893030.1;IPI00064431.3	11;9;9;8;5;4;1;1;1;1;1;1	11;9;9;8;5;4;1;1;1;1;1;1	11;9;9;8;5;4;1;1;1;1;1;1	FALSE	Basic leucine zipper and W2 domain-containing protein 1;Protein Orf;Putative basic leucine zipper and W2 domain-containing protein 1-like 1	BZW1;BZAP45;KIAA0005;BZW1L1	cDNA FLJ55789, highly similar to Rattus norvegicus basic leucine zipper and W2 domains 1 (Bzw1), mRNA;Putative basic leucine zipper and W2 domain-containing protein 1-like 1;hypothetical protein, partial;Isoform 2 of Basic leucine zipper and W2 domain-cont	Q7L1Q6-1;Q7L1Q6;B4DLZ8;B4DWF7;Q3LIC9;Q53FN7;P0C7T9;Q7L1Q6-2	BZW1_HUMAN;BZW1L_HUMAN	ENST00000353957;ENST00000409226;ENST00000409600;ENST00000410110;ENST00000409521	OTTHUMP00000172329	NP_001129700;XP_943726;XP_001721222;NP_055485	PF02020	W2	eIF4-gamma/eIF5/eIF2-epsilon	GO:0005737;GO:0044424;GO:0044464	cytoplasm;intracellular part;cell part	GO:0005488	binding	GO:0006139;GO:0006350;GO:0006355;GO:0006807;GO:0008152;GO:0009058;GO:0009059;GO:0009889;GO:0009987;GO:0010468;GO:0010556;GO:0019219;GO:0019222;GO:0031323;GO:0031326;GO:0034645;GO:0034960;GO:0034961;GO:0043170;GO:0043283;GO:0043284;GO:0044237;GO:0044238;GO:0044249;GO:0044260;GO:0045449;GO:0050789;GO:0050794;GO:0051171;GO:0051252;GO:0060255;GO:0065007;GO:0080090	nucleobase, nucleoside, nucleotide and nucleic acid metabolic process;transcription;regulation of transcription, DNA-dependent;nitrogen compound metabolic process;metabolic process;biosynthetic process;macromolecule biosynthetic process	hsa:9689				12	11	11	14	11	11	14	11	11	14	5	10	5	10	5	10	24.2	24.2	24.2	51.281
1652	9645			IPI00410091.3	1	1	1	FALSE	Uncharacterized protein C11orf73	C11orf73;HSPC138;HSPC179;HSPC248	Uncharacterized protein C11orf73	Q53FT3	CK073_HUMAN	ENST00000278483		NP_057485	PF05603	DUF775	Protein of unknown function (DUF775)	GO:0005737;GO:0044424;GO:0044464	cytoplasm;intracellular part;cell part					hsa:51501				1	1	1	1	1	1	1	1	1	1	0	1	0	1	0	1	6.6	6.6	6.6	21.627
918	9864			IPI00032506.2	1	1	1	FALSE	Uncharacterized protein C14orf142	C14orf142	Uncharacterized protein C14orf142	Q9BXV9	CN142_HUMAN	ENST00000306954	OTTHUMP00000028374	NP_115879										hsa:84520				1	1	1	1	1	1	1	1	1	1	0	1	0	1	0	1	16	16	16	10.859
208	567;2829;5388;5536;6489;8743;9435;10229;10366;11166;15853	233	135	IPI00006980.1;IPI00792100.1	11;11	11;11	11;11	FALSE	UPF0568 protein C14orf166;CLE	C14orf166;CGI-99	UPF0568 protein C14orf166;CLE	Q9Y224;Q549M8;Q5RLJ0	CN166_HUMAN;Q5RLJ0_HUMAN	ENST00000261700	OTTHUMP00000178984;OTTHUMP00000028307	NP_057123	PF10036	RLL	Putative carnitine deficiency-associated protein	GO:0005634;GO:0043226;GO:0043227;GO:0043229;GO:0043231;GO:0044424;GO:0044444;GO:0044464;GO:0048471	nucleus;organelle;membrane-bounded organelle;intracellular organelle;intracellular membrane-bounded organelle;intracellular part;cytoplasmic part;cell part;perinuclear region of cytoplasm	GO:0005488;GO:0005515;GO:0042802	binding;protein binding;identical protein binding			hsa:51637				2	11	13	23	11	13	23	11	13	23	5	10	5	10	5	10	57.4	57.4	57.4	28.068
1195	1580;2149;2610;2887;3411;5085;5126;5162;9142;9235;12110;12436;13296;13502;13596;14646;14782;15382	1026	109	IPI00216999.2;IPI00793080.1	18;14	18;14	18;14	FALSE	Pumilio domain-containing protein C14orf21;Putative uncharacterized protein C14orf21	C14orf21;KIAA2021	Pumilio domain-containing protein C14orf21;Putative uncharacterized protein C14orf21	Q86U38;B3KVY3;Q5HYL4;A8MY76	CN021_HUMAN;A8MY76_HUMAN	ENST00000267425;ENST00000396802	OTTHUMP00000028177;OTTHUMP00000164792	NP_777573	PF00806	PUF	Pumilio-family RNA binding repeat	GO:0005634;GO:0005856;GO:0043226;GO:0043227;GO:0043228;GO:0043229;GO:0043231;GO:0043232;GO:0044424;GO:0044464	nucleus;cytoskeleton;organelle;membrane-bounded organelle;non-membrane-bounded organelle;intracellular organelle;intracellular membrane-bounded organelle;intracellular non-membrane-bounded organelle;intracellular part;cell part	GO:0003676;GO:0003723;GO:0005488	nucleic acid binding;RNA binding;binding			hsa:161424				2	18	19	35	18	19	35	18	19	35	18	1	18	1	18	1	43.4	43.4	43.4	69.437
702	14815			IPI00024551.1;IPI00793489.1	1;1	1;1	1;1	FALSE	UPF0480 protein C15orf24	C15orf24;C11orf3;HT022;UNQ905/PRO1926	UPF0480 protein C15orf24;22 kDa protein	Q9NPA0;B2RC00	CO024_HUMAN	ENST00000256545	OTTHUMP00000159729;OTTHUMP00000176136;OTTHUMP00000176139	NP_064539	PF09430	DUF2012	Protein of unknown function (DUF2012)	GO:0005739;GO:0016021;GO:0031224;GO:0043226;GO:0043227;GO:0043229;GO:0043231;GO:0044424;GO:0044425;GO:0044444;GO:0044464	mitochondrion;integral to membrane;intrinsic to membrane;organelle;membrane-bounded organelle;intracellular organelle;intracellular membrane-bounded organelle;intracellular part;membrane part;cytoplasmic part;cell part	GO:0000166;GO:0005488;GO:0017076	nucleotide binding;binding;purine nucleotide binding			hsa:56851				2	1	1	1	1	1	1	1	1	1	0	1	0	1	0	1	5.4	5.4	5.4	26.47
56	7924;9037			IPI00001655.1;IPI00910720.1	2;2	2;2	2;2	FALSE	UPF0468 protein C16orf80;Transcription factor IIB;cDNA FLJ58848, highly similar to Homo sapiens transcription factor IIB	C16orf80	UPF0468 protein C16orf80;cDNA FLJ58848, highly similar to Homo sapiens transcription factor IIB	Q9Y6A4;B4DN94	CP080_HUMAN;B4DN94_HUMAN	ENST00000262498	OTTHUMP00000080712;OTTHUMP00000164726	NP_037374	PF05018	DUF667	Protein of unknown function (DUF667)					GO:0007275;GO:0032501;GO:0032502	multicellular organismal development;multicellular organismal process;developmental process	hsa:29105				2	2	3	4	2	3	4	2	3	4	0	2	0	2	0	2	13.5	13.5	13.5	22.774
217	4617			IPI00007102.3;IPI00032575.3;IPI00745272.3;IPI00909336.1;IPI00792035.1	1;1;1;1;1	1;1;1;1;1	1;1;1;1;1	FALSE	cDNA FLJ76436;Glyoxalase domain-containing protein 4;cDNA FLJ59092	C17orf25;GLOD4;CGI-150;My027	Uncharacterized protein C17orf25;Isoform 1 of Glyoxalase domain-containing protein 4;Isoform 2 of Glyoxalase domain-containing protein 4;cDNA FLJ59092;Isoform 3 of Glyoxalase domain-containing protein 4	A8K8F0;Q9Y3E8;Q9HC38-1;Q9HC38;Q9HC38-2;B3KV49;B4DX01;Q9HC38-3	A8K8F0_HUMAN;GLOD4_HUMAN;B4DX01_HUMAN	ENST00000301329;ENST00000397393;ENST00000301328	OTTHUMP00000180701;OTTHUMP00000180700;OTTHUMP00000180702	NP_057164	PF00903	Glyoxalase	Glyoxalase/Bleomycin resistance protein/Dioxygenase superfamily	GO:0005739;GO:0043226;GO:0043227;GO:0043229;GO:0043231;GO:0044424;GO:0044444;GO:0044464	mitochondrion;organelle;membrane-bounded organelle;intracellular organelle;intracellular membrane-bounded organelle;intracellular part;cytoplasmic part;cell part					hsa:51031				5	1	1	1	1	1	1	1	1	1	0	1	0	1	0	1	2.2	2.2	2.2	55.011
1072	8236			IPI00166483.2;IPI00797663.1	1;1	1;1	1;1	FALSE	UPF0451 protein C17orf61	C17orf61	UPF0451 protein C17orf61;7 kDa protein	Q8N2U0	CQ061_HUMAN	ENST00000302422	OTTHUMP00000163817;OTTHUMP00000183369;OTTHUMP00000183370	NP_689979	PF04241	DUF423	Protein of unknown function (DUF423)	GO:0016021;GO:0031224;GO:0044425;GO:0044464	integral to membrane;intrinsic to membrane;membrane part;cell part					hsa:254863				2	1	1	1	1	1	1	1	1	1	0	1	0	1	0	1	24.8	24.8	24.8	11.741
1842	4830;5796;10028;12595;12824;12917;13050	1652	192	IPI00647192.1;IPI00845453.1;IPI00152249.6;IPI00644777.1	7;5;4;2	7;5;4;2	7;5;4;2	FALSE	UPF0711 protein C18orf21;HBV X-transactivated gene 13 protein;Uncharacterized protein C18orf21 (HBV X-transactivated protein 13).;Chromosome 18 open reading frame 21, isoform CRA_a;Putative uncharacterized protein C18orf21	C18orf21;XTP13;PNAS-124;PNAS-131	Uncharacterized protein C18orf21;Uncharacterized protein C18orf21 (Fragment);Putative uncharacterized protein C18orf21	Q32NC0;Q8TBS0;A6NFX5	CR021_HUMAN;Q8TBS0_HUMAN;A6NFX5_HUMAN	ENST00000333234;ENST00000269194	OTTHUMP00000073456;OTTHUMP00000158663;OTTHUMP00000073455;OTTHUMP00000073457;OTTHUMP00000163408	NP_113634										hsa:83608				4	7	7	11	7	7	11	7	7	11	7	1	7	1	7	1	34.5	34.5	34.5	24.826
960	3306;4271;12975;13070	872	121	IPI00056357.3	4	4	4	FALSE	UPF0556 protein C19orf10;Stromal cell-derived growth factor SF20;Interleukin-25	C19orf10;IL25	UPF0556 protein C19orf10	Q969H8	CS010_HUMAN	ENST00000262947	OTTHUMP00000076167	NP_061980	PF10572	UPF0556	Uncharacterised protein family UPF0556	GO:0005576;GO:0005793;GO:0044424;GO:0044444;GO:0044464	extracellular region;ER-Golgi intermediate compartment;intracellular part;cytoplasmic part;cell part					hsa:56005				1	4	4	6	4	4	6	4	4	6	2	4	2	4	2	4	27.2	27.2	27.2	18.795
1050	14759			IPI00479100.1;IPI00154774.3;IPI00335636.8;IPI00409599.1	1;1;1;1	1;1;1;1	1;1;1;1	FALSE	Chromosome 1 open reading frame 102, isoform CRA_b;Putative uncharacterized protein C1orf102;Protein OSCP1;Organic solute transport protein 1;Oxidored-nitro domain-containing protein 1	C1orf102;OSCP1;NOR1	oxidored-nitro domain-containing protein isoform 1;Isoform 1 of Protein OSCP1;Isoform 2 of Protein OSCP1;oxidored-nitro domain-containing protein isoform 2	A6NHS9;Q8WVF1-1;Q8WVF1;Q8WVF1-2;A6NIN9	A6NHS9_HUMAN;OSCP1_HUMAN;A6NIN9_HUMAN	ENST00000356637;ENST00000235532;ENST00000315643;ENST00000354267	OTTHUMP00000009844;OTTHUMP00000009841;OTTHUMP00000009840;OTTHUMP00000009843	NP_659484;NP_996668	PF10188	Oscp1	Organic solute transport protein 1	GO:0009925;GO:0044425;GO:0044459;GO:0044464	basal plasma membrane;membrane part;plasma membrane part;cell part			GO:0006810;GO:0051234	transport;establishment of localization	hsa:127700				4	1	1	1	1	1	1	1	1	1	0	1	0	1	0	1	3.1	3.1	3.1	44.586
442	457;929;2393;3440;10130;14204	455;456	105;240	IPI00014230.1;IPI00796075.1;IPI00796630.1	6;5;3	6;5;3	6;5;3	FALSE	Complement component 1 Q subcomponent-binding protein, mitochondrial;Glycoprotein gC1qBP;GC1q-R protein;Hyaluronan-binding protein 1;Mitochondrial matrix protein p32;p33	C1QBP;GC1QBP;HABP1;SF2P32	Complement component 1 Q subcomponent-binding protein, mitochondrial;20 kDa protein;16 kDa protein	Q07021;A8K651	C1QBP_HUMAN	ENST00000225698	OTTHUMP00000183090;OTTHUMP00000183087;OTTHUMP00000183089;OTTHUMP00000183088	NP_001203	PF02330	MAM33	Mitochondrial glycoprotein	GO:0005759;GO:0005886;GO:0016020;GO:0044422;GO:0044424;GO:0044429;GO:0044444;GO:0044446;GO:0044464	mitochondrial matrix;plasma membrane;membrane;organelle part;intracellular part;mitochondrial part;cytoplasmic part;intracellular organelle part;cell part	GO:0001846;GO:0001848;GO:0001849;GO:0005488;GO:0005515	opsonin binding;complement binding;complement component C1q binding;binding;protein binding	GO:0002376;GO:0006955;GO:0044419;GO:0050896;GO:0051704	immune system process;immune response;interspecies interaction between organisms;response to stimulus;multi-organism process	hsa:708				3	6	7	16	6	7	16	6	7	16	6	6	6	6	6	6	40.8	40.8	40.8	31.362
360	11031			IPI00011788.1	1	1	1	FALSE	Uncharacterized protein C20orf85	C20orf85	Uncharacterized protein C20orf85	Q9H1P6	CT085_HUMAN	ENST00000371168	OTTHUMP00000031384	NP_848551										hsa:128602				1	1	1	1	1	1	1	1	1	1	0	1	0	1	0	1	6.6	6.6	6.6	15.719
1790	2865;4858;5076;5869;7744;8892;9288;9615;10520;10899;11239;12978;14244;14336	1598	468	IPI00550689.3;IPI00910144.1;IPI00909218.1;IPI00910259.1;IPI00893551.1;IPI00893767.1	14;8;3;3;2;2	14;8;3;3;2;2	14;8;3;3;2;2	FALSE	UPF0027 protein C22orf28;cDNA FLJ58027	C22orf28;HSPC117	UPF0027 protein C22orf28;cDNA FLJ58027	Q9Y3I0;B2R6A8;B4DNA0	CV028_HUMAN;B4DNA0_HUMAN	ENST00000216038	OTTHUMP00000028639	NP_055121	PF01139	UPF0027	Uncharacterized protein family UPF0027			GO:0005488;GO:0005515;GO:0008092;GO:0017166	binding;protein binding;cytoskeletal protein binding;vinculin binding	GO:0000902;GO:0000904;GO:0007155;GO:0007160;GO:0009653;GO:0009987;GO:0016043;GO:0022610;GO:0031589;GO:0032502;GO:0032989;GO:0034446;GO:0048869	cell morphogenesis;cell morphogenesis involved in differentiation;cell adhesion;cell-matrix adhesion;anatomical structure morphogenesis;cellular process;cellular component organization;biological adhesion;cell-substrate adhesion;developmental process	hsa:51493				6	14	15	23	14	15	23	14	15	23	5	11	5	11	5	11	37.2	37.2	37.2	55.21
1370	3588;9965			IPI00291751.6	2	2	2	FALSE	Uncharacterized protein C2orf47, mitochondrial	C2orf47	Uncharacterized protein C2orf47, mitochondrial	Q8WWC4	CB047_HUMAN	ENST00000295079;ENST00000392290	OTTHUMP00000163659	NP_078796				GO:0005739;GO:0043226;GO:0043227;GO:0043229;GO:0043231;GO:0044424;GO:0044444;GO:0044464	mitochondrion;organelle;membrane-bounded organelle;intracellular organelle;intracellular membrane-bounded organelle;intracellular part;cytoplasmic part;cell part					hsa:79568				1	2	2	2	2	2	2	2	2	2	0	2	0	2	0	2	8.2	8.2	8.2	32.544
1826	6319			IPI00742863.2;IPI00643888.1	1;1	1;1	1;1	FALSE	Uncharacterized protein C6orf190	C6orf190;C6orf207	Uncharacterized protein C6orf190;14 kDa protein	Q8N1K5;A1L4F0;A8K7N1;B3KT31;B3KW32;B3KY07	CF190_HUMAN	ENST00000368248	OTTHUMP00000017177;OTTHUMP00000017178	NP_001010923										hsa:387357				2	1	1	1	1	1	1	1	1	1	1	1	1	1	1	1	1.1	1.1	1.1	73.451
67	5481			IPI00002270.3	1	1	1	FALSE	UPF0364 protein C6orf211	C6orf211	UPF0364 protein C6orf211	Q9H993;B4DPT6	CF211_HUMAN	ENST00000367294	OTTHUMP00000017433	NP_078849	PF01937	DUF89	Protein of unknown function DUF89	GO:0005634;GO:0005737;GO:0043226;GO:0043227;GO:0043229;GO:0043231;GO:0044424;GO:0044464	nucleus;cytoplasm;organelle;membrane-bounded organelle;intracellular organelle;intracellular membrane-bounded organelle;intracellular part;cell part	GO:0005488;GO:0005515	binding;protein binding			hsa:79624				1	1	1	1	1	1	1	1	1	1	0	1	0	1	0	1	2.5	2.5	2.5	51.172
899	1193;2565;4408;12180			IPI00031651.1;IPI00892559.1;IPI00892533.1	4;3;3	4;3;3	4;3;3	FALSE	Uncharacterized protein C7orf50	C7orf50;FP15621	Uncharacterized protein C7orf50;Protein;19 kDa protein	Q9BRJ6	CG050_HUMAN	ENST00000357429;ENST00000397098;ENST00000397100	OTTHUMP00000025260;OTTHUMP00000200082;OTTHUMP00000200083;OTTHUMP00000200084;OTTHUMP00000200094	NP_001127867;NP_001127868;NP_115726	PF10180	DUF2373	Uncharacterised conserved protein (DUF2373)							hsa:84310				3	4	4	7	4	4	7	4	4	7	4	3	4	3	4	3	34.5	34.5	34.5	22.083
1908	526;5020;5101;6426;7150;7510;8977;11685;13149;13916;15359			IPI00844014.1;IPI00418229.1	11;5	11;5	11;5	FALSE	Uncharacterized protein C9orf114	C9orf114	Uncharacterized protein C9orf114	Q5T280;B4E0X4	CI114_HUMAN	ENST00000361256;ENST00000372618	OTTHUMP00000022300	NP_057474	PF02598	DUF171	Uncharacterized ACR, COG2106							hsa:51490			K09142	2	11	11	18	11	11	18	11	11	18	11	1	11	1	11	1	34.8	34.8	34.8	42.008
1726	426;1183;1998;2588;3266;4018;4102;6445;7638;10429;15065	1540	301	IPI00647286.1;IPI00456750.2;IPI00908665.1	11;11;3	11;11;3	11;11;3	FALSE	C9orf88 variant protein;Niban-like protein 1;Protein FAM129B;Meg-3	C9orf88 variant protein;FAM129B;C9orf88	hypothetical protein LOC64855 isoform 1;Niban-like protein 1	Q4LE55;Q5VVW7;Q6NWY7;Q96TA1;Q5VVW6;Q9H6L6;Q9H8K1	Q4LE55_HUMAN;NIBL1_HUMAN	ENST00000373312;ENST00000373314	OTTHUMP00000022188;OTTHUMP00000022187	NP_073744;NP_001030611										hsa:64855				3	11	12	16	11	12	16	11	12	16	1	10	1	10	1	10	20.1	20.1	20.1	84.137
1621	349;1209;1210;6706;6900;6945;12371;12981;14608;15085;15464	1417	127	IPI00395627.3;IPI00552308.2;IPI00894008.2;IPI00410678.1;IPI00893250.1	11;7;6;4;4	11;7;6;4;4	11;7;6;4;4	FALSE	Calcyclin-binding protein;Siah-interacting protein;S100A6-binding protein;cDNA FLJ36106 fis, clone TESTI2021531, highly similar to Calcyclin-binding protein;cDNA FLJ57914, moderately similar to Calcyclin-binding protein	CACYBP;S100A6BP;SIP;PNAS-107;RP1-102G20.6-002	Isoform 1 of Calcyclin-binding protein;cDNA FLJ36106 fis, clone TESTI2021531, highly similar to Calcyclin-binding protein;cDNA FLJ57914, moderately similar to Calcyclin-binding protein	Q9HB71-1;Q9HB71;Q5R371;Q6NVY0;B3KSF1;Q5R370;B2ZWH3;B4DFD3	CYBP_HUMAN;B3KSF1_HUMAN;B4DFD3_HUMAN	ENST00000367679;ENST00000367681;ENST00000392063;ENST00000405362	OTTHUMP00000032884;OTTHUMP00000032885;OTTHUMP00000201857;OTTHUMP00000201854	NP_055227;NP_001007215	PF04969;PF05002;PF09032	CS;SGS;Siah-Interact_N	CS domain;SGS domain;Siah interacting protein, N terminal	GO:0005634;GO:0005737;GO:0043226;GO:0043227;GO:0043229;GO:0043231;GO:0044424;GO:0044464;GO:0005641;GO:0031970;GO:0031974;GO:0044422;GO:0044428;GO:0044446	nucleus;cytoplasm;organelle;membrane-bounded organelle;intracellular organelle;intracellular membrane-bounded organelle;intracellular part;cell part;nuclear envelope lumen;organelle envelope lumen;membrane-enclosed lumen;organelle part;nuclear part	GO:0005488;GO:0005515	binding;protein binding	GO:0006508;GO:0008152;GO:0009056;GO:0009057;GO:0009987;GO:0019538;GO:0019941;GO:0030163;GO:0034960;GO:0034962;GO:0043170;GO:0043283;GO:0043285;GO:0043632;GO:0044237;GO:0044238;GO:0044248;GO:0044257;GO:0044260;GO:0044265;GO:0044267;GO:0051603	proteolysis;metabolic process;catabolic process;macromolecule catabolic process;cellular process;protein metabolic process;modification-dependent protein catabolic process;protein catabolic process;cellular biopolymer metabolic process	hsa:27101	ko04310	Wnt signaling pathway	K04507	5	11	12	18	11	12	18	11	12	18	3	9	3	9	3	9	58.3	58.3	58.3	26.21
1485	111;684;967;1324;5667;7040;7390;7707;12101;14710;14711;15419			IPI00301263.2;IPI00893035.1;IPI00893143.1;IPI00894050.1	12;12;1;1	11;11;1;1	11;11;1;1	FALSE	CAD protein;Glutamine-dependent carbamoyl-phosphate synthase;Aspartate carbamoyltransferase;Dihydroorotase;Putative uncharacterized protein CAD	CAD	CAD protein;Putative uncharacterized protein CAD	P27708;Q53SY7;Q53SZ4;Q96CK3	PYR1_HUMAN;Q53SZ4_HUMAN	ENST00000264705;ENST00000403525	OTTHUMP00000122585;OTTHUMP00000201035	NP_004332	PF01979;PF00289;PF02786;PF02787;PF00988;PF00117;PF02142;PF00185;PF02729	Amidohydro_1;CPSase_L_chain;CPSase_L_D2;CPSase_L_D3;CPSase_sm_chain;GATase;MGS;OTCace;OTCace_N	Amidohydrolase family;Carbamoyl-phosphate synthase L chain, N-terminal domain;Carbamoyl-phosphate synthase L chain, ATP binding domain;Carbamoyl-phosphate synthetase large chain, oligomerisation domain;Carbamoyl-phosphate synthase small chain, CPSase domain;Glutamine amidotransferase class-I;MGS-like domain;Aspartate/ornithine carbamoyltransferase, Asp/Orn binding domain;Aspartate/ornithine carba…	GO:0005829;GO:0016363;GO:0044422;GO:0044424;GO:0044428;GO:0044444;GO:0044446;GO:0044464	cytosol;nuclear matrix;organelle part;intracellular part;nuclear part;cytoplasmic part;intracellular organelle part;cell part	GO:0000166;GO:0001882;GO:0001883;GO:0003824;GO:0004070;GO:0004086;GO:0004088;GO:0004151;GO:0004672;GO:0005488;GO:0005515;GO:0005524;GO:0008270;GO:0016301;GO:0016597;GO:0016740;GO:0016741;GO:0016743;GO:0016772;GO:0016773;GO:0016787;GO:0016810;GO:0016812;GO:0016874;GO:0016879;GO:0016884;GO:0017076;GO:0019899;GO:0030554;GO:0031406;GO:0032553;GO:0032555;GO:0032559;GO:0043167;GO:0043169;GO:0043176;GO:…	nucleotide binding;nucleoside binding;purine nucleoside binding;catalytic activity;aspartate carbamoyltransferase activity;carbamoyl-phosphate synthase activity;carbamoyl-phosphate synthase (glutamine-hydrolyzing) activity;dihydroorotase activity	GO:0006082;GO:0006139;GO:0006206;GO:0006207;GO:0006220;GO:0006221;GO:0006464;GO:0006468;GO:0006519;GO:0006520;GO:0006541;GO:0006725;GO:0006753;GO:0006793;GO:0006796;GO:0006807;GO:0008152;GO:0009058;GO:0009064;GO:0009112;GO:0009117;GO:0009165;GO:0009308;GO:0009987;GO:0016310;GO:0018107;GO:0018193;GO:0018210;GO:0019538;GO:0019752;GO:0019856;GO:0034404;GO:0034641;GO:0034654;GO:0034960;GO:0042180;GO:…	organic acid metabolic process;nucleobase, nucleoside, nucleotide and nucleic acid metabolic process;pyrimidine base metabolic process;'de novo' pyrimidine base biosynthetic process;pyrimidine nucleotide metabolic process	hsa:790	ko00240;ko00251;ko00252	Pyrimidine metabolism;Glutamate metabolism;Alanine and aspartate metabolism	K11540	4	12	12	15	11	11	14	11	11	14	2	11	1	11	1	11	7	6.6	6.6	242.98
451	2547;2763;4950;8564;9148;10288;11060;11616;12830;13605;14671			IPI00014516.1;IPI00218694.1;IPI00218695.1;IPI00218696.1;IPI00333771.1;IPI00807611.1;IPI00816770.1;REV_IPI00289271.5;REV_IPI00719091.2;REV_IPI00163496.12;REV_IPI00219754.1;REV_IPI00797801.1	11;11;11;11;11;3;2;1;1;1;1;1	11;11;11;11;11;3;2;1;1;1;1;1	11;11;11;11;11;3;2;1;1;1;1;1	FALSE	Caldesmon	CALD1;CAD;CDM	Isoform 1 of Caldesmon;Isoform 2 of Caldesmon;Isoform 3 of Caldesmon;Isoform 4 of Caldesmon;Isoform 5 of Caldesmon	Q05682-1;Q05682;Q05682-2;A8K0X1;Q05682-3;Q05682-4;B4DPW5;Q9NYG1;Q05682-5;B4E3I0;Q6P707;Q6PJM5;Q7Z2Y9;Q9UD91	CALD1_HUMAN	ENST00000361388;ENST00000361675;ENST00000361901;ENST00000393118	OTTHUMP00000025218	NP_149129;NP_149347;NP_149130;NP_004333;NP_149131	PF02029	Caldesmon	Caldesmon	GO:0005856;GO:0043226;GO:0043228;GO:0043229;GO:0043232;GO:0044424;GO:0044464	cytoskeleton;organelle;non-membrane-bounded organelle;intracellular organelle;intracellular non-membrane-bounded organelle;intracellular part;cell part	GO:0003779;GO:0005488;GO:0005515;GO:0005516;GO:0005523;GO:0008092;GO:0017022	actin binding;binding;protein binding;calmodulin binding;tropomyosin binding;cytoskeletal protein binding;myosin binding	GO:0003008;GO:0003012;GO:0006928;GO:0006936;GO:0009987;GO:0032501	system process;muscle system process;cell motion;muscle contraction;cellular process;multicellular organismal process	hsa:800	ko04270	Vascular smooth muscle contraction	K12327	12	11	11	16	11	11	16	11	11	16	4	9	4	9	4	9	15	15	15	93.249
984	276;1909;2374;2544;2557;9967;12445;14288	878;879;880;881	72;73;145;146	IPI00075248.11;IPI00794543.1;IPI00386621.1	8;7;7	8;7;7	8;7;7	FALSE	Calmodulin;cDNA FLJ75174, highly similar to Homo sapiens calmodulin 1 (phosphorylase kinase, delta), mRNA;CALM3 protein	CALM1;CALM;CAM;CAM1;CALM2;CAM2;CAMB;CALM3;CALML2;CAM3;CAMC;CAMIII	Calmodulin;cDNA FLJ75174, highly similar to Homo sapiens calmodulin 1 (phosphorylase kinase, delta), mRNA;CALM3 protein	P62158;B2RDW0;B4DJ51;Q96HY3;A8K1M2;Q9BRL5	CALM_HUMAN;A8K1M2_HUMAN;Q9BRL5_HUMAN	ENST00000272298;ENST00000291295;ENST00000356978;ENST00000391918;ENST00000409563	OTTHUMP00000028284;OTTHUMP00000076186;OTTHUMP00000159070;OTTHUMP00000164793;OTTHUMP00000164794;OTTHUMP00000076187	NP_001734;NP_005175;NP_008819	PF00036	efhand	EF hand	GO:0000922;GO:0005813;GO:0005815;GO:0005829;GO:0005874;GO:0005876;GO:0005886;GO:0016020;GO:0043226;GO:0043228;GO:0043229;GO:0043232;GO:0044422;GO:0044424;GO:0044430;GO:0044444;GO:0044446;GO:0044464	spindle pole;centrosome;microtubule organizing center;cytosol;microtubule;spindle microtubule;plasma membrane;membrane;organelle;non-membrane-bounded organelle;intracellular organelle;intracellular non-membrane-bounded organelle;organelle part	GO:0005488;GO:0005509;GO:0005515;GO:0008092;GO:0019904;GO:0031432;GO:0031997;GO:0043167;GO:0043169;GO:0046872;GO:0047485;GO:0003824;GO:0016301;GO:0016740;GO:0016772	binding;calcium ion binding;protein binding;cytoskeletal protein binding;protein domain specific binding;titin binding;N-terminal myristoylation domain binding;ion binding;cation binding;metal ion binding;protein N-terminus binding;catalytic activity	GO:0007154;GO:0007165;GO:0007166;GO:0007186;GO:0009987;GO:0010035;GO:0010038;GO:0010522;GO:0010880;GO:0010959;GO:0022898;GO:0032386;GO:0032409;GO:0032410;GO:0032411;GO:0032412;GO:0032413;GO:0032414;GO:0032465;GO:0032844;GO:0032879;GO:0034762;GO:0042221;GO:0043269;GO:0044092;GO:0044093;GO:0048518;GO:0048519;GO:0050789;GO:0050794;GO:0050896;GO:0051049;GO:0051050;GO:0051051;GO:0051279;GO:0051302;GO:…	cell communication;signal transduction;cell surface receptor linked signal transduction;G-protein coupled receptor protein signaling pathway;cellular process;response to inorganic substance;response to metal ion	hsa:801;hsa:805;hsa:808	ko04020;ko04070;ko04270;ko04910;ko04912;ko04916;ko04720;ko04740;ko05214;ko05010	Calcium signaling pathway;Phosphatidylinositol signaling system;Vascular smooth muscle contraction;Insulin signaling pathway;GnRH signaling pathway;Melanogenesis;Long-term potentiation;Olfactory transduction;Glioma;Alzheimer's disease	K02183	3	8	9	19	8	9	19	8	9	19	3	8	3	8	3	8	80.5	80.5	80.5	16.837
600	1600;3245;4189;4221;4230;4863;5429;5919;5951;6283;7415;7620;8561;14473	565	257	IPI00020599.1;IPI00383751.1	14;2	14;2	14;2	FALSE	Calreticulin;CRP55;Calregulin;HACBP;ERp60;grp60	CALR;CRTC	Calreticulin	P27797;B4DHR1;B4E2Y9;Q53G71;Q6IAT4	CALR_HUMAN	ENST00000316448	OTTHUMP00000076188	NP_004334	PF00262	Calreticulin	Calreticulin family	GO:0005578;GO:0005615;GO:0005634;GO:0005788;GO:0005829;GO:0005844;GO:0030529;GO:0031012;GO:0031974;GO:0032991;GO:0042824;GO:0043226;GO:0043227;GO:0043229;GO:0043231;GO:0043233;GO:0043234;GO:0044421;GO:0044422;GO:0044424;GO:0044432;GO:0044444;GO:0044446;GO:0044464;GO:0048471;GO:0070013	proteinaceous extracellular matrix;extracellular space;nucleus;endoplasmic reticulum lumen;cytosol;polysome;ribonucleoprotein complex;extracellular matrix;membrane-enclosed lumen;macromolecular complex;MHC class I peptide loading complex;organelle	GO:0001846;GO:0001848;GO:0001849;GO:0003676;GO:0003677;GO:0003723;GO:0003729;GO:0005102;GO:0005178;GO:0005488;GO:0005509;GO:0005515;GO:0005529;GO:0008270;GO:0016564;GO:0030246;GO:0030528;GO:0032403;GO:0035257;GO:0035258;GO:0043167;GO:0043169;GO:0046872;GO:0046914;GO:0050681;GO:0051082;GO:0051087;GO:0051427	opsonin binding;complement binding;complement component C1q binding;nucleic acid binding;DNA binding;RNA binding;mRNA binding;receptor binding;integrin binding;binding;calcium ion binding;protein binding;sugar binding;zinc ion binding	GO:0000122;GO:0002501;GO:0002502;GO:0006275;GO:0006355;GO:0006357;GO:0006417;GO:0006457;GO:0006461;GO:0006605;GO:0006611;GO:0006810;GO:0006886;GO:0006913;GO:0007050;GO:0007154;GO:0007165;GO:0007242;GO:0007568;GO:0008152;GO:0008284;GO:0009889;GO:0009890;GO:0009891;GO:0009892;GO:0009893;GO:0009966;GO:0009968;GO:0009987;GO:0010149;GO:0010468;GO:0010556;GO:0010557;GO:0010558;GO:0010604;GO:0010605;GO:…	negative regulation of transcription from RNA polymerase II promoter;peptide antigen assembly with MHC protein complex;peptide antigen assembly with MHC class I protein complex;regulation of DNA replication;regulation of transcription, DNA-dependent	hsa:811	ko04612	Antigen processing and presentation	K08057	2	14	15	33	14	15	33	14	15	33	13	13	13	13	13	13	45.6	45.6	45.6	48.141
1890	5625;5626;13202;14455;15496			IPI00789155.1;IPI00045396.1	5;4	5;4	5;4	FALSE	Calumenin;Crocalbin;IEF SSP 9302	CALU	Calumenin, isoform CRA_c;Isoform 2 of Calumenin	O43852-1;O43852;B3KPG9;B3KQF5;Q6IAW5;O43852-2;B3KNG6;B3KQK3	CALU_HUMAN	ENST00000249364;ENST00000342367		NP_001210;NP_001124146	PF00036	efhand	EF hand	GO:0005576;GO:0005788;GO:0005794;GO:0016023;GO:0031410;GO:0031974;GO:0031982;GO:0031988;GO:0033018;GO:0042470;GO:0043226;GO:0043227;GO:0043229;GO:0043231;GO:0043233;GO:0044422;GO:0044424;GO:0044432;GO:0044444;GO:0044446;GO:0044464;GO:0048770;GO:0070013	extracellular region;endoplasmic reticulum lumen;Golgi apparatus;cytoplasmic membrane-bounded vesicle;cytoplasmic vesicle;membrane-enclosed lumen;vesicle;membrane-bounded vesicle;sarcoplasmic reticulum lumen;melanosome;organelle;membrane-bounded organelle	GO:0005488;GO:0005509;GO:0043167;GO:0043169;GO:0046872	binding;calcium ion binding;ion binding;cation binding;metal ion binding			hsa:813				2	5	5	6	5	5	6	5	5	6	1	5	1	5	1	5	13.6	13.6	13.6	38.05
995	285;1203;1373;2133;2839;5381;5946;6677;9484;10045;11209;13915;14542			IPI00100160.3;IPI00604431.1;IPI00746694.1	13;12;11	13;12;11	13;12;11	FALSE	Cullin-associated NEDD8-dissociated protein 1;Cullin-associated and neddylation-dissociated protein 1;p120 CAND1;TBP-interacting protein TIP120A;TBP-interacting protein of 120 kDa A	CAND1;KIAA0829;TIP120;TIP120A	Isoform 1 of Cullin-associated NEDD8-dissociated protein 1;Isoform 2 of Cullin-associated NEDD8-dissociated protein 1;Similar to Cullin-associated NEDD8-dissociated protein 1	Q86VP6-1;Q86VP6;A8K8U1;B2RAU3;B3KM30;B3KMG3;Q86VP6-2;Q86VP6-3	CAND1_HUMAN	ENST00000299218;ENST00000393557	OTTHUMP00000168390	NP_060918	PF02985;PF08623	HEAT;TIP120	HEAT repeat;TATA-binding protein interacting (TIP20)	GO:0000151;GO:0005634;GO:0032991;GO:0043226;GO:0043227;GO:0043229;GO:0043231;GO:0043234;GO:0044424;GO:0044464	ubiquitin ligase complex;nucleus;macromolecular complex;organelle;membrane-bounded organelle;intracellular organelle;intracellular membrane-bounded organelle;protein complex;intracellular part;cell part	GO:0005488;GO:0005515	binding;protein binding	GO:0006139;GO:0006350;GO:0006464;GO:0006508;GO:0006807;GO:0008152;GO:0009056;GO:0009057;GO:0009058;GO:0009059;GO:0009987;GO:0016567;GO:0019538;GO:0019941;GO:0030154;GO:0030163;GO:0032446;GO:0032502;GO:0034645;GO:0034960;GO:0034961;GO:0034962;GO:0043086;GO:0043170;GO:0043283;GO:0043284;GO:0043285;GO:0043412;GO:0043632;GO:0043687;GO:0044092;GO:0044237;GO:0044238;GO:0044248;GO:0044249;GO:0044257;GO:…	nucleobase, nucleoside, nucleotide and nucleic acid metabolic process;transcription;protein modification process;proteolysis;nitrogen compound metabolic process;metabolic process;catabolic process;macromolecule catabolic process;biosynthetic process	hsa:55832				3	13	13	20	13	13	20	13	13	20	3	13	3	13	3	13	15	15	15	136.37
612	312;706;1088;1561;1562;4891;5196;6531;6558;6808;6809;7009;7218;7416;8407;8953;11088;11764;13611;13655;13912;15467;15650;15651	569	223	IPI00020984.2;IPI00477719.5;IPI00442866.1;IPI00383227.1;IPI00024776.1	24;13;10;9;1	24;13;10;9;1	24;13;10;9;1	FALSE	Calnexin;Major histocompatibility complex class I antigen-binding protein p88;p90;IP90	CANX	cDNA FLJ55574, highly similar to Calnexin;32 kDa protein	P27824;B2R5V8;B4DGP8;B4E2T8	CALX_HUMAN	ENST00000247461	OTTHUMP00000161516	NP_001019820;NP_001737	PF00262	Calreticulin	Calreticulin family	GO:0005789;GO:0016020;GO:0016021;GO:0016023;GO:0031090;GO:0031224;GO:0031410;GO:0031982;GO:0031988;GO:0042470;GO:0043226;GO:0043227;GO:0043229;GO:0043231;GO:0044422;GO:0044424;GO:0044425;GO:0044432;GO:0044444;GO:0044446;GO:0044464;GO:0048770	endoplasmic reticulum membrane;membrane;integral to membrane;cytoplasmic membrane-bounded vesicle;organelle membrane;intrinsic to membrane;cytoplasmic vesicle;vesicle;membrane-bounded vesicle;melanosome;organelle;membrane-bounded organelle	GO:0005488;GO:0005509;GO:0005515;GO:0005529;GO:0030246;GO:0043167;GO:0043169;GO:0046872;GO:0051082	binding;calcium ion binding;protein binding;sugar binding;carbohydrate binding;ion binding;cation binding;metal ion binding;unfolded protein binding	GO:0006457;GO:0006810;GO:0008152;GO:0009306;GO:0009987;GO:0015031;GO:0019538;GO:0032940;GO:0034960;GO:0043170;GO:0043283;GO:0044237;GO:0044238;GO:0044260;GO:0044267;GO:0045184;GO:0046903;GO:0051234;GO:0051649	protein folding;transport;metabolic process;protein secretion;cellular process;protein transport;protein metabolic process;secretion by cell;cellular biopolymer metabolic process;macromolecule metabolic process;biopolymer metabolic process	hsa:821	ko04612	Antigen processing and presentation	K08054	5	24	25	49	24	25	49	24	25	49	10	23	10	23	10	23	35.4	35.4	35.4	71.502
253	463;857;1688;2771;3218;5357;5740;8019;8192;8339;9323;10776;14237	285	27	IPI00896448.1;IPI00008274.7;IPI00639931.1;IPI00646869.1;IPI00645789.1;IPI00644589.1;IPI00641881.1;IPI00647351.1;IPI00644109.1;IPI00646269.1;IPI00642414.1;IPI00514858.1;IPI00027342.1	13;13;12;8;7;7;7;7;6;6;6;2;1	13;13;12;8;7;7;7;7;6;6;6;2;1	4;4;3;4;3;4;4;4;4;4;4;0;0	FALSE	Adenylyl cyclase-associated protein;Adenylyl cyclase-associated protein 1	CAP1;CAP;RP11-115D7.1-018;RP11-115D7.1-013;RP11-115D7.1-011;RP11-115D7.1-008;RP11-115D7.1-017	adenylyl cyclase-associated protein;Adenylyl cyclase-associated protein 1;Adenylyl cyclase-associated protein;CAP, adenylate cyclase-associated protein 1;CAP, adenylate cyclase-associated protein 1;CAP, adenylate cyclase-associated protein 1;CAP, adenylate	B2RDY9;B4DI38;B4DNW7;B4DNY3;Q01518;Q5T0S2;Q5T0R1;Q5T0R9;Q5T0R2;Q5T0R3;Q5T0R4	B2RDY9_HUMAN;CAP1_HUMAN;Q5T0R1_HUMAN;Q5T0R9_HUMAN;Q5T0R2_HUMAN;Q5T0R3_HUMAN;Q5T0R4_HUMAN	ENST00000340450;ENST00000372792;ENST00000372805;ENST00000372797;ENST00000372798;ENST00000372802	OTTHUMP00000004820;OTTHUMP00000004821;OTTHUMP00000004822;OTTHUMP00000004823;OTTHUMP00000004824;OTTHUMP00000004825;OTTHUMP00000004833;OTTHUMP00000004835;OTTHUMP00000004829;OTTHUMP00000004827;OTTHUMP00000004832	NP_001099000;NP_006358	PF08603;PF01213	CAP_C;CAP_N	DE Adenylate cyclase associated (CAP) C terminal;Adenylate cyclase associated (CAP) N terminal	GO:0005856;GO:0030863;GO:0030864;GO:0043226;GO:0043228;GO:0043229;GO:0043232;GO:0044422;GO:0044424;GO:0044430;GO:0044444;GO:0044446;GO:0044448;GO:0044464;GO:0005886;GO:0016020	cytoskeleton;cortical cytoskeleton;cortical actin cytoskeleton;organelle;non-membrane-bounded organelle;intracellular organelle;intracellular non-membrane-bounded organelle;organelle part;intracellular part;cytoskeletal part;cytoplasmic part	GO:0003779;GO:0005488;GO:0005515;GO:0008092	actin binding;binding;protein binding;cytoskeletal protein binding	GO:0000902;GO:0001667;GO:0006810;GO:0006897;GO:0006898;GO:0006928;GO:0006996;GO:0007010;GO:0009653;GO:0009987;GO:0010324;GO:0016043;GO:0016044;GO:0016192;GO:0016477;GO:0030029;GO:0030036;GO:0032502;GO:0032989;GO:0048869;GO:0048870;GO:0051234;GO:0006140;GO:0007154;GO:0007163;GO:0007165;GO:0007190;GO:0009889;GO:0019219;GO:0019222;GO:0030799;GO:0030802;GO:0030808;GO:0030814;GO:0030817;GO:0031279;GO:…	cell morphogenesis;ameboidal cell migration;transport;endocytosis;receptor-mediated endocytosis;cell motion;organelle organization;cytoskeleton organization;anatomical structure morphogenesis;cellular process;membrane invagination	hsa:10487				13	13	16	24	13	16	24	4	5	8	3	12	3	12	2	4	37.9	37.9	13.1	51.901
1825	1688;2771;3218;5740;8019;8192;8339;10776;11949;14237	285	27	IPI00643567.2	10	1	1	FALSE	Adenylyl cyclase-associated protein	CAP1;RP11-115D7.1-016	cDNA FLJ53068, highly similar to Adenylyl cyclase-associated protein 1	B4DNA3;B4DUZ8;Q5T0R8	B4DNA3_HUMAN	ENST00000340450;ENST00000372792;ENST00000372805;ENST00000401065	OTTHUMP00000004831		PF08603;PF01213	CAP_C;CAP_N	DE Adenylate cyclase associated (CAP) C terminal;Adenylate cyclase associated (CAP) N terminal	GO:0005856;GO:0030863;GO:0030864;GO:0043226;GO:0043228;GO:0043229;GO:0043232;GO:0044422;GO:0044424;GO:0044430;GO:0044444;GO:0044446;GO:0044448;GO:0044464	cytoskeleton;cortical cytoskeleton;cortical actin cytoskeleton;organelle;non-membrane-bounded organelle;intracellular organelle;intracellular non-membrane-bounded organelle;organelle part;intracellular part;cytoskeletal part;cytoplasmic part	GO:0003779;GO:0005488;GO:0005515;GO:0008092	actin binding;binding;protein binding;cytoskeletal protein binding	GO:0006996;GO:0007010;GO:0009987;GO:0016043	organelle organization;cytoskeleton organization;cellular process;cellular component organization					1	10	12	18	1	1	2	1	1	2	1	9	0	1	0	1	31.4	4.2	4.2	47.12
797	15113;16015			IPI00848090.1;IPI00027341.1;IPI00908511.1	2;2;2	2;2;2	2;2;2	FALSE	cDNA, FLJ94534, highly similar to Homo sapiens capping protein (actin filament), gelsolin-like(CAPG), mRNA;Macrophage-capping protein;Actin regulatory protein CAP-G;cDNA FLJ51488, highly similar to Macrophage capping protein	CAPG;AFCP;MCP	gelsolin-like capping protein;Macrophage-capping protein;cDNA FLJ51488, highly similar to Macrophage capping protein	B2R9S4;P40121;B4DU58	B2R9S4_HUMAN;CAPG_HUMAN;B4DU58_HUMAN	ENST00000263867;ENST00000409670;ENST00000409724	OTTHUMP00000160686	NP_001738	PF00626	Gelsolin	Gelsolin repeat	GO:0005634;GO:0008290;GO:0016023;GO:0031410;GO:0031982;GO:0031988;GO:0032991;GO:0042470;GO:0043226;GO:0043227;GO:0043229;GO:0043231;GO:0043234;GO:0044422;GO:0044424;GO:0044430;GO:0044444;GO:0044446;GO:0044464;GO:0048770	nucleus;F-actin capping protein complex;cytoplasmic membrane-bounded vesicle;cytoplasmic vesicle;vesicle;membrane-bounded vesicle;macromolecular complex;melanosome;organelle;membrane-bounded organelle;intracellular organelle	GO:0003779;GO:0005488;GO:0005515;GO:0008092	actin binding;binding;protein binding;cytoskeletal protein binding	GO:0009987;GO:0010926;GO:0016043;GO:0022607;GO:0030030;GO:0030031;GO:0006461;GO:0008064;GO:0009892;GO:0010605;GO:0010639;GO:0019222;GO:0030832;GO:0030833;GO:0030834;GO:0030835;GO:0030837;GO:0031323;GO:0031324;GO:0031333;GO:0032268;GO:0032269;GO:0032271;GO:0032272;GO:0032535;GO:0032956;GO:0032970;GO:0033043;GO:0043242;GO:0043244;GO:0043254;GO:0043933;GO:0044087;GO:0048519;GO:0048523;GO:0050789;GO:…	cellular process;anatomical structure formation;cellular component organization;cellular component assembly;cell projection organization;cell projection assembly;protein complex assembly;regulation of actin polymerization or depolymerization					3	2	2	2	2	2	2	2	2	2	0	2	0	2	0	2	6.9	6.9	6.9	38.498
349	8069;8338;11807;15894;16055			IPI00011285.1;IPI00910547.1;IPI00909108.1	5;3;2	5;3;2	5;3;2	FALSE	Calpain-1 catalytic subunit;Calpain-1 large subunit;Calcium-activated neutral proteinase 1;Calpain mu-type;muCANP;Micromolar-calpain;Cell proliferation-inducing gene 30 protein;cDNA FLJ53224, highly similar to Calpain-1 catalytic subunit (EC 3.4.22.52)	CAPN1;CANPL1;PIG30	Calpain-1 catalytic subunit;cDNA FLJ53224, highly similar to Calpain-1 catalytic subunit	P07384;B2RDI5;Q2TTR0;Q6DHV4;B4DWH5	CAN1_HUMAN;B4DWH5_HUMAN	ENST00000279247		NP_005177	PF01067;PF00648	Calpain_III;Peptidase_C2	Calpain large subunit, domain III;Calpain family cysteine protease	GO:0005737;GO:0005886;GO:0016020;GO:0044424;GO:0044464;GO:0005622	cytoplasm;plasma membrane;membrane;intracellular part;cell part;intracellular	GO:0003824;GO:0004175;GO:0004197;GO:0004198;GO:0005488;GO:0005509;GO:0005515;GO:0008233;GO:0008234;GO:0016787;GO:0043167;GO:0043169;GO:0046872;GO:0070011	catalytic activity;endopeptidase activity;cysteine-type endopeptidase activity;calcium-dependent cysteine-type endopeptidase activity;binding;calcium ion binding;protein binding;peptidase activity;cysteine-type peptidase activity;hydrolase activity	GO:0006508;GO:0008152;GO:0008284;GO:0009056;GO:0009057;GO:0019538;GO:0030163;GO:0042127;GO:0043170;GO:0043283;GO:0043285;GO:0044238;GO:0048518;GO:0048522;GO:0050789;GO:0050794;GO:0065007	proteolysis;metabolic process;positive regulation of cell proliferation;catabolic process;macromolecule catabolic process;protein metabolic process;protein catabolic process;regulation of cell proliferation;macromolecule metabolic process	hsa:823	ko04210;ko05010	Apoptosis;Alzheimer's disease	K01367	3	5	5	6	5	5	6	5	5	6	0	5	0	5	0	5	9.9	9.9	9.9	81.889
1345	1886;3500;5140;8070;9080;10081;10316;10356;10709;10927;11806;12018;15918	1162	638	IPI00872686.1;IPI00289758.6;IPI00910745.1;IPI00902887.1;IPI00446140.1;IPI00641266.1	13;13;10;5;3;1	13;13;10;5;3;1	13;13;10;5;3;1	FALSE	Calpain-2 catalytic subunit;Calpain-2 large subunit;Calcium-activated neutral proteinase 2;Calpain M-type;M-calpain;Millimolar-calpain;Calpain large polypeptide L2;cDNA FLJ58224, highly similar to Calpain-2 catalytic subunit (EC 3.4.22.53)	CAPN2;CANPL2	Putative uncharacterized protein CAPN2;Calpain-2 catalytic subunit;cDNA FLJ58224, highly similar to Calpain-2 catalytic subunit	A6NDG7;P17655;B2RCM3;B4DN77;Q59EF6;B4E1R7	CAN2_HUMAN;B4E1R7_HUMAN	ENST00000366869	OTTHUMP00000035497	NP_001739	PF01067;PF00648	Calpain_III;Peptidase_C2	Calpain large subunit, domain III;Calpain family cysteine protease	GO:0005737;GO:0005886;GO:0016020;GO:0044424;GO:0044464;GO:0005622	cytoplasm;plasma membrane;membrane;intracellular part;cell part;intracellular	GO:0003824;GO:0004175;GO:0004197;GO:0004198;GO:0005488;GO:0005509;GO:0005515;GO:0008233;GO:0008234;GO:0016787;GO:0043167;GO:0043169;GO:0046872;GO:0070011	catalytic activity;endopeptidase activity;cysteine-type endopeptidase activity;calcium-dependent cysteine-type endopeptidase activity;binding;calcium ion binding;protein binding;peptidase activity;cysteine-type peptidase activity;hydrolase activity	GO:0006508;GO:0008152;GO:0009056;GO:0009057;GO:0019538;GO:0030163;GO:0043170;GO:0043283;GO:0043285;GO:0044238	proteolysis;metabolic process;catabolic process;macromolecule catabolic process;protein metabolic process;protein catabolic process;macromolecule metabolic process;biopolymer metabolic process;biopolymer catabolic process;primary metabolic process	hsa:824	ko04210;ko04510;ko05010	Apoptosis;Focal adhesion;Alzheimer's disease	K03853	6	13	14	19	13	14	19	13	14	19	0	13	0	13	0	13	29.9	29.9	29.9	79.995
723	9893;13339;16049	702	224	IPI00025084.3	3	3	3	FALSE	Calpain small subunit 1;Calcium-dependent protease small subunit 1;Calcium-dependent protease small subunit;Calpain regulatory subunit;Calcium-activated neutral proteinase small subunit	CAPNS1;CAPN4;CAPNS	Calpain small subunit 1	P04632;A8K0P1	CPNS1_HUMAN	ENST00000246533	OTTHUMP00000076192;OTTHUMP00000076193	NP_001003962;NP_001740				GO:0005634;GO:0005737;GO:0005886;GO:0016020;GO:0043226;GO:0043227;GO:0043229;GO:0043231;GO:0044424;GO:0044464	nucleus;cytoplasm;plasma membrane;membrane;organelle;membrane-bounded organelle;intracellular organelle;intracellular membrane-bounded organelle;intracellular part;cell part	GO:0003824;GO:0004175;GO:0004197;GO:0004198;GO:0005488;GO:0005509;GO:0005515;GO:0008233;GO:0008234;GO:0016787;GO:0043167;GO:0043169;GO:0046872;GO:0070011	catalytic activity;endopeptidase activity;cysteine-type endopeptidase activity;calcium-dependent cysteine-type endopeptidase activity;binding;calcium ion binding;protein binding;peptidase activity;cysteine-type peptidase activity;hydrolase activity	GO:0008284;GO:0042127;GO:0048518;GO:0048522;GO:0050789;GO:0050794;GO:0065007	positive regulation of cell proliferation;regulation of cell proliferation;positive regulation of biological process;positive regulation of cellular process;regulation of biological process;regulation of cellular process;biological regulation	hsa:826			K08583	1	3	4	7	3	4	7	3	4	7	0	3	0	3	0	3	16	16	16	28.315
1879	7932;8255;8934;8974;11211;12165;12766;13840;13841;16018	1685	117	IPI00783872.2;IPI00873926.1;IPI00910763.1	10;10;5	10;10;5	10;10;5	FALSE	Caprin-1;Cytoplasmic activation- and proliferation-associated protein 1;GPI-anchored membrane protein 1;GPI-anchored protein p137;p137GPI;Cell cycle-associated protein 1;Membrane component chromosome 11 surface marker 1;cDNA FLJ57278	CAPRIN1;GPIAP1;GPIP137;M11S1	Isoform 1 of Caprin-1;Isoform 2 of Caprin-1;cDNA FLJ57278	Q14444-1;Q14444;B3KXU8;Q14444-2;B4DSF8	CAPR1_HUMAN;B4DSF8_HUMAN	ENST00000341394;ENST00000389645		NP_005889;NP_976240				GO:0005829;GO:0005887;GO:0016021;GO:0030425;GO:0031224;GO:0031226;GO:0042995;GO:0043005;GO:0044424;GO:0044425;GO:0044444;GO:0044459;GO:0044464	cytosol;integral to plasma membrane;integral to membrane;dendrite;intrinsic to membrane;intrinsic to plasma membrane;cell projection;neuron projection;intracellular part;membrane part;cytoplasmic part;plasma membrane part;cell part	GO:0005488;GO:0005515	binding;protein binding			hsa:4076				3	10	10	15	10	10	15	10	10	15	2	10	2	10	2	10	20	20	20	78.365
181	1961;2461;2793;3796;4143;6618;13354			IPI00005969.3;IPI00873484.1	7;7	7;7	6;6	FALSE	F-actin-capping protein subunit alpha-1;CapZ alpha-1;Putative uncharacterized protein CAPZA1	CAPZA1	F-actin-capping protein subunit alpha-1;Putative uncharacterized protein CAPZA1 (Fragment)	P52907;A8K0T9;A8MV55	CAZA1_HUMAN;A8MV55_HUMAN	ENST00000263168;ENST00000393426	OTTHUMP00000013512	NP_006126	PF01267	F-actin_cap_A	F-actin capping protein alpha subunit	GO:0008290;GO:0032991;GO:0043234;GO:0044422;GO:0044424;GO:0044430;GO:0044446;GO:0044464	F-actin capping protein complex;macromolecular complex;protein complex;organelle part;intracellular part;cytoskeletal part;intracellular organelle part;cell part	GO:0003779;GO:0005488;GO:0005515;GO:0008092	actin binding;binding;protein binding;cytoskeletal protein binding	GO:0006461;GO:0006928;GO:0006996;GO:0007010;GO:0008064;GO:0009892;GO:0009987;GO:0010605;GO:0010639;GO:0010926;GO:0016043;GO:0019222;GO:0022607;GO:0030029;GO:0030036;GO:0030832;GO:0030833;GO:0030834;GO:0030835;GO:0030837;GO:0031323;GO:0031324;GO:0031333;GO:0032268;GO:0032269;GO:0032271;GO:0032272;GO:0032535;GO:0032956;GO:0032970;GO:0033043;GO:0043242;GO:0043244;GO:0043254;GO:0043933;GO:0044087;GO:…	protein complex assembly;cell motion;organelle organization;cytoskeleton organization;regulation of actin polymerization or depolymerization;negative regulation of metabolic process;cellular process;negative regulation of macromolecule metabolic process	hsa:829			K10364	2	7	7	10	7	7	10	6	6	8	0	7	0	7	0	6	41.3	41.3	35.3	32.922
750	3776;4144;5928;6618;7187			IPI00026182.5;IPI00873113.1;IPI00908400.1;IPI00852796.1;IPI00853571.1	5;5;4;3;1	4;4;3;3;1	4;4;3;3;1	FALSE	F-actin-capping protein subunit alpha-2;CapZ alpha-2;Putative uncharacterized protein CAPZA2;cDNA FLJ50113, highly similar to F-actin capping protein alpha-2 subunit;cDNA, FLJ78814, highly similar to F-actin capping protein alpha-2 subunit	CAPZA2	F-actin-capping protein subunit alpha-2;Putative uncharacterized protein CAPZA2;cDNA FLJ50113, highly similar to F-actin capping protein alpha-2 subunit;20 kDa protein	P47755;A4D0V4;Q53GC7;Q53GE2;A8MW68;B4DE01	CAZA2_HUMAN;A8MW68_HUMAN;B4DE01_HUMAN	ENST00000361183;ENST00000393463	OTTHUMP00000024803;OTTHUMP00000196477	NP_006127	PF01267	F-actin_cap_A	F-actin capping protein alpha subunit	GO:0005737;GO:0008290;GO:0032991;GO:0043234;GO:0044422;GO:0044424;GO:0044430;GO:0044446;GO:0044464;GO:0000267;GO:0005624;GO:0005625;GO:0005626;GO:0005739;GO:0005829;GO:0005912;GO:0005924;GO:0005925;GO:0009925;GO:0012506;GO:0016020;GO:0016324;GO:0019861;GO:0030054;GO:0030055;GO:0030659;GO:0031090;GO:0042995;GO:0043226;GO:0043227;GO:0043229;GO:0043231;GO:0044425;GO:0044433;GO:0044444;GO:0044459;GO:…	cytoplasm;F-actin capping protein complex;macromolecular complex;protein complex;organelle part;intracellular part;cytoskeletal part;intracellular organelle part;cell part;cell fraction;membrane fraction;soluble fraction;insoluble fraction;mitochondrion	GO:0003779;GO:0005488;GO:0005515;GO:0008092;GO:0000149;GO:0003824;GO:0004672;GO:0004713;GO:0016301;GO:0016740;GO:0016772;GO:0016773;GO:0019899;GO:0019900;GO:0019905;GO:0050998	actin binding;binding;protein binding;cytoskeletal protein binding;SNARE binding;catalytic activity;protein kinase activity;protein tyrosine kinase activity;kinase activity;transferase activity	GO:0006461;GO:0006928;GO:0006996;GO:0007010;GO:0008064;GO:0009892;GO:0009987;GO:0010605;GO:0010639;GO:0010926;GO:0016043;GO:0019222;GO:0022607;GO:0030029;GO:0030036;GO:0030832;GO:0030833;GO:0030834;GO:0030835;GO:0030837;GO:0031323;GO:0031324;GO:0031333;GO:0032268;GO:0032269;GO:0032271;GO:0032272;GO:0032535;GO:0032956;GO:0032970;GO:0033043;GO:0043242;GO:0043244;GO:0043254;GO:0043933;GO:0044087;GO:…	protein complex assembly;cell motion;organelle organization;cytoskeleton organization;regulation of actin polymerization or depolymerization;negative regulation of metabolic process;cellular process;negative regulation of macromolecule metabolic process	hsa:830			K10364	5	5	5	6	4	4	4	4	4	4	0	5	0	4	0	4	24.5	18.5	18.5	32.949
1231	2510;4353;7302;8116;9511;9556;11721;12237;12842;12932	1053	250	IPI00218782.3;IPI00641107.2;IPI00642256.2;IPI00026185.6;IPI00646047.1;IPI00647677.1;IPI00903103.1	10;10;10;9;7;7;6	10;10;10;9;7;7;6	10;10;10;9;7;7;6	FALSE	Capping protein (Actin filament) muscle Z-line, beta;Capping protein (Actin filament) muscle Z-line, beta, isoform CRA_d;cDNA, FLJ93598, highly similar to Homo sapiens capping protein (actin filament) muscle Z-line, beta (CAPZB), mRNA;F-actin-capping protein subunit beta;CapZ beta;cDNA FLJ43095 fis, clone CORDB2000541, highly similar to F-actin capping protein subunit beta	CAPZB;RP4-657E11.7-008;hCG_41078;RP4-657E11.7-002;RP4-657E11.7-009;RP4-657E11.7-005	cDNA FLJ60094, highly similar to F-actin capping protein subunit beta;cDNA, FLJ93598, highly similar to Homo sapiens capping protein (actin filament) muscle Z-line, beta (CAPZB), mRNA;Isoform 2 of F-actin-capping protein subunit beta;Isoform 1 of F-actin-c	B1AK88;B4DWA6;B2R7T8;P47756-2;P47756;B1AK87;Q32Q68;P47756-1;B1AK85;B1AK86;B1AP83;B1AK84;B1AP81	B1AK88_HUMAN;B2R7T8_HUMAN;CAPZB_HUMAN;B1AK85_HUMAN;B1AK86_HUMAN;B1AK84_HUMAN	ENST00000264202;ENST00000375145;ENST00000401084;ENST00000375142;ENST00000264203;ENST00000375144;ENST00000401082;ENST00000401083	OTTHUMP00000002656;OTTHUMP00000002652;OTTHUMP00000002654;OTTHUMP00000002653;OTTHUMP00000002657;OTTHUMP00000002655	NP_004921	PF01115	F_actin_cap_B	F-actin capping protein, beta subunit	GO:0008290;GO:0032991;GO:0043234;GO:0044422;GO:0044424;GO:0044430;GO:0044446;GO:0044464;GO:0030027;GO:0042995;GO:0005737	F-actin capping protein complex;macromolecular complex;protein complex;organelle part;intracellular part;cytoskeletal part;intracellular organelle part;cell part;lamellipodium;cell projection;cytoplasm	GO:0003779;GO:0005488;GO:0005515;GO:0008092	actin binding;binding;protein binding;cytoskeletal protein binding	GO:0006996;GO:0007010;GO:0009987;GO:0016043;GO:0030029;GO:0030036;GO:0010926;GO:0022607;GO:0030030;GO:0030031;GO:0030032;GO:0006928;GO:0008064;GO:0009892;GO:0010605;GO:0010639;GO:0019222;GO:0030832;GO:0030833;GO:0030834;GO:0030835;GO:0030837;GO:0031323;GO:0031324;GO:0031333;GO:0032268;GO:0032269;GO:0032271;GO:0032272;GO:0032535;GO:0032956;GO:0032970;GO:0033043;GO:0043242;GO:0043244;GO:0043254;GO:…	organelle organization;cytoskeleton organization;cellular process;cellular component organization;actin filament-based process;actin cytoskeleton organization;anatomical structure formation;cellular component assembly;cell projection organization	hsa:832			K10365	7	10	11	15	10	11	15	10	11	15	0	10	0	10	0	10	29.6	29.6	29.6	37.482
634	12541			IPI00021800.1;IPI00219307.1;IPI00909164.1;IPI00554551.1;IPI00903240.1	1;1;1;1;1	1;1;1;1;1	1;1;1;1;1	FALSE	Caspase-1;Interleukin-1 beta convertase;Interleukin-1 beta-converting enzyme;p45;Caspase-1 subunit p20;Caspase-1 subunit p10;cDNA FLJ58540, highly similar to Caspase-1 (EC 3.4.22.36);CASP1 nirs variant 1;Putative uncharacterized protein CASP1	CASP1;IL1BC;IL1BCE	Isoform Alpha of Caspase-1;Isoform Beta of Caspase-1;cDNA FLJ58540, highly similar to Caspase-1;CASP1 nirs variant 1;Putative uncharacterized protein CASP1	P29466-1;P29466;A8K249;B2R8U9;B4DVD8;P29466-2;A8K257;B4DKN4;Q5FBZ0;B5MDZ1	CASP1_HUMAN;B4DKN4_HUMAN;Q5FBZ0_HUMAN;B5MDZ1_HUMAN	ENST00000260309;ENST00000353247;ENST00000357835;ENST00000361806;ENST00000393136	OTTHUMP00000045728	NP_150634;NP_001214	PF00619;PF00656	CARD;Peptidase_C14	Caspase recruitment domain;Caspase domain	GO:0005634;GO:0005737;GO:0043226;GO:0043227;GO:0043229;GO:0043231;GO:0044424;GO:0044464;GO:0005622;GO:0005576	nucleus;cytoplasm;organelle;membrane-bounded organelle;intracellular organelle;intracellular membrane-bounded organelle;intracellular part;cell part;intracellular;extracellular region	GO:0003824;GO:0004175;GO:0004197;GO:0005488;GO:0005515;GO:0008047;GO:0008233;GO:0008234;GO:0008656;GO:0016504;GO:0016505;GO:0016787;GO:0030234;GO:0043028;GO:0070011	catalytic activity;endopeptidase activity;cysteine-type endopeptidase activity;binding;protein binding;enzyme activator activity;peptidase activity;cysteine-type peptidase activity;caspase activator activity;peptidase activator activity	GO:0006508;GO:0006915;GO:0007154;GO:0007165;GO:0008152;GO:0008219;GO:0009056;GO:0009057;GO:0009966;GO:0009967;GO:0009987;GO:0010627;GO:0010646;GO:0010647;GO:0010740;GO:0010941;GO:0012501;GO:0016265;GO:0019538;GO:0030163;GO:0042981;GO:0043067;GO:0043122;GO:0043123;GO:0043170;GO:0043283;GO:0043285;GO:0044238;GO:0048518;GO:0048522;GO:0050789;GO:0050793;GO:0050794;GO:0065007;GO:0001666;GO:0001817;GO:…	proteolysis;apoptosis;cell communication;signal transduction;metabolic process;cell death;catabolic process;macromolecule catabolic process;regulation of signal transduction;positive regulation of signal transduction;cellular process	hsa:834	ko05014	Amyotrophic lateral sclerosis (ALS)	K01370	5	1	1	1	1	1	1	1	1	1	0	1	0	1	0	1	4.5	4.5	4.5	45.158
1869	24;146;2389;2401;5212;7559;7700;12116;12508;12707;13709;13731	1677	369	IPI00761160.1;IPI00761035.1;IPI00761140.1;IPI00760715.1;IPI00761069.1;IPI00305750.4;IPI00220857.3;IPI00413492.3;IPI00760909.2;IPI00220859.3;IPI00465148.3;IPI00302047.3	12;12;12;12;12;9;9;9;9;9;8;5	12;12;12;12;12;9;9;9;9;9;8;5	12;12;12;12;12;9;9;9;9;9;8;5	FALSE	Calpastatin isoform a variant;CAST protein;Calpastatin;Calpain inhibitor;Sperm BS-17 component	CAST	calpastatin isoform a;calpastatin isoform g;calpastatin isoform h;calpastatin isoform e;calpastatin isoform f;Isoform 1 of Calpastatin;Isoform 2 of Calpastatin;calpastatin isoform b;Isoform 4 of Calpastatin;calpastatin isoform l;CAST protein (Fragment)	Q59HE3;Q05DE8;P20810-1;P20810;Q13940;Q9Y2M4;P20810-2;P20810-4;Q7Z4K0;P20810-3;B2RCJ7;Q86YM9;Q6AZE3	Q59HE3_HUMAN;Q05DE8_HUMAN;ICAL_HUMAN;Q6AZE3_HUMAN	ENST00000395813;ENST00000325674;ENST00000341926;ENST00000361634;ENST00000395812	OTTHUMP00000158520;OTTHUMP00000179127;OTTHUMP00000158519;OTTHUMP00000158518	NP_001741;NP_001035906;NP_001035907;NP_775086;NP_001035905;NP_001035908;NP_001035910;NP_775083;NP_001035909;NP_001035911	PF00748	Calpain_inhib	Calpain inhibitor			GO:0004857;GO:0004866;GO:0004869;GO:0005488;GO:0005515;GO:0010859;GO:0030234;GO:0030414	enzyme inhibitor activity;endopeptidase inhibitor activity;cysteine-type endopeptidase inhibitor activity;binding;protein binding;calcium-dependent cysteine-type endopeptidase inhibitor activity;enzyme regulator activity;peptidase inhibitor activity			hsa:831			K04281	12	12	13	19	12	13	19	12	13	19	0	12	0	12	0	12	24.1	24.1	24.1	84.942
1744	2110;3976;8356			IPI00465436.4	3	3	3	FALSE	Catalase	CAT	Catalase	P04040;B4DWK8;Q8TAK2	CATA_HUMAN	ENST00000241052	OTTHUMP00000041455	NP_001743	PF00199;PF06628	Catalase;Catalase-rel	Catalase;Catalase-related immune-responsive	GO:0005778;GO:0016020;GO:0031090;GO:0031903;GO:0042579;GO:0043226;GO:0043227;GO:0043229;GO:0043231;GO:0044422;GO:0044424;GO:0044438;GO:0044439;GO:0044444;GO:0044446;GO:0044464	peroxisomal membrane;membrane;organelle membrane;microbody membrane;microbody;organelle;membrane-bounded organelle;intracellular organelle;intracellular membrane-bounded organelle;organelle part;intracellular part;microbody part;peroxisomal part	GO:0000166;GO:0003824;GO:0004096;GO:0004601;GO:0005102;GO:0005488;GO:0005506;GO:0005515;GO:0008083;GO:0016209;GO:0016491;GO:0016684;GO:0020037;GO:0042802;GO:0042803;GO:0043167;GO:0043169;GO:0046872;GO:0046906;GO:0046914;GO:0046983;GO:0048037;GO:0050661;GO:0050662	nucleotide binding;catalytic activity;catalase activity;peroxidase activity;receptor binding;binding;iron ion binding;protein binding;growth factor activity;antioxidant activity;oxidoreductase activity	GO:0000302;GO:0006461;GO:0006800;GO:0006950;GO:0006979;GO:0008152;GO:0008283;GO:0009056;GO:0009314;GO:0009411;GO:0009416;GO:0009628;GO:0009650;GO:0009987;GO:0010926;GO:0010941;GO:0016043;GO:0022607;GO:0033554;GO:0034599;GO:0034614;GO:0042221;GO:0042542;GO:0042743;GO:0042744;GO:0042981;GO:0043066;GO:0043067;GO:0043069;GO:0043933;GO:0044237;GO:0044248;GO:0048519;GO:0048523;GO:0050789;GO:0050793;GO:…	response to reactive oxygen species;protein complex assembly;oxygen and reactive oxygen species metabolic process;response to stress;response to oxidative stress;metabolic process;cell proliferation;catabolic process;response to radiation;response to UV	hsa:847	ko00680;ko00380;ko05014	Methane metabolism;Tryptophan metabolism;Amyotrophic lateral sclerosis (ALS)	K03781	1	3	3	3	3	3	3	3	3	3	0	3	0	3	0	3	7.2	7.2	7.2	59.755
291	3246;5592;5924;16133			IPI00009236.5;IPI00876941.1;IPI00853146.1;IPI00759683.1;IPI00852906.1	4;3;2;2;2	4;3;2;2;2	4;3;2;2;2	FALSE	Caveolin-1;Caveolin	CAV1;CAV	Isoform Alpha of Caveolin-1;Caveolin (Fragment);Caveolin;Isoform Beta of Caveolin-1;16 kDa protein	Q03135-1;Q03135;A9XTE5;Q2TNI1;Q59E85;Q7Z4F3;Q03135-2	CAV1_HUMAN;Q59E85_HUMAN;Q7Z4F3_HUMAN	ENST00000341049;ENST00000393467;ENST00000393468;ENST00000393470;ENST00000405348	OTTHUMP00000025031;OTTHUMP00000196475;OTTHUMP00000195988;OTTHUMP00000195989;OTTHUMP00000198308;OTTHUMP00000196476	NP_001744	PF01146	Caveolin	Caveolin	GO:0000139;GO:0005783;GO:0005811;GO:0005887;GO:0005901;GO:0016020;GO:0016021;GO:0031090;GO:0031224;GO:0031226;GO:0043226;GO:0043227;GO:0043229;GO:0043231;GO:0044422;GO:0044424;GO:0044425;GO:0044431;GO:0044444;GO:0044446;GO:0044459;GO:0044464;GO:0045121;GO:0048471;GO:0005886;GO:0000267;GO:0000299;GO:0005624;GO:0005625;GO:0005626;GO:0005739;GO:0005829;GO:0005912;GO:0005924;GO:0005925;GO:0005938;GO:…	Golgi membrane;endoplasmic reticulum;lipid particle;integral to plasma membrane;caveola;membrane;integral to membrane;organelle membrane;intrinsic to membrane;intrinsic to plasma membrane;organelle;membrane-bounded organelle;intracellular organelle	GO:0005198;GO:0005488;GO:0005496;GO:0005515;GO:0008047;GO:0008289;GO:0015485;GO:0016504;GO:0019899;GO:0030234;GO:0032934;GO:0032947;GO:0050998;GO:0000149;GO:0019900;GO:0019905	structural molecule activity;binding;steroid binding;protein binding;enzyme activator activity;lipid binding;cholesterol binding;peptidase activator activity;enzyme binding;enzyme regulator activity;sterol binding;protein complex scaffold	GO:0000188;GO:0001570;GO:0001666;GO:0001936;GO:0001937;GO:0006461;GO:0006469;GO:0006629;GO:0006638;GO:0006639;GO:0006641;GO:0006662;GO:0006810;GO:0006811;GO:0006812;GO:0006816;GO:0006869;GO:0006873;GO:0006874;GO:0006875;GO:0006897;GO:0006937;GO:0006940;GO:0006950;GO:0006996;GO:0007519;GO:0008104;GO:0008152;GO:0008285;GO:0009719;GO:0009725;GO:0009888;GO:0009889;GO:0009890;GO:0009892;GO:0009966;GO:…	inactivation of MAPK activity;vasculogenesis;response to hypoxia;regulation of endothelial cell proliferation;negative regulation of endothelial cell proliferation;protein complex assembly;negative regulation of protein kinase activity	hsa:857	ko04510	Focal adhesion	K06278	5	4	4	5	4	4	5	4	4	5	3	4	3	4	3	4	30.3	30.3	30.3	20.471
496	1057;1156			IPI00024871.1;IPI00016746.1	2;2	2;2	2;2	FALSE	cDNA FLJ76413, highly similar to Homo sapiens core-binding factor, beta subunit (CBFB), transcript variant 1, mRNA;Core-binding factor subunit beta;Polyomavirus enhancer-binding protein 2 beta subunit;SL3-3 enhancer factor 1 subunit beta;SL3/AKV core-binding factor beta subunit	CBFB	core-binding factor, beta subunit isoform 1;Core-binding factor subunit beta	A8K719;Q9HCT2;Q13951;A8K347	A8K719_HUMAN;PEBB_HUMAN	ENST00000290858	OTTHUMP00000080253;OTTHUMP00000080252;OTTHUMP00000174817	NP_074036;NP_001746	PF02312	CBF_beta	Core binding factor beta subunit	GO:0005634;GO:0043226;GO:0043227;GO:0043229;GO:0043231;GO:0044424;GO:0044464	nucleus;organelle;membrane-bounded organelle;intracellular organelle;intracellular membrane-bounded organelle;intracellular part;cell part	GO:0003712;GO:0003713;GO:0005488;GO:0005515;GO:0008134;GO:0016563;GO:0030528;GO:0003676;GO:0003677;GO:0003700;GO:0003702	transcription cofactor activity;transcription coactivator activity;binding;protein binding;transcription factor binding;transcription activator activity;transcription regulator activity;nucleic acid binding;DNA binding;transcription factor activity	GO:0001649;GO:0001775;GO:0002376;GO:0002521;GO:0006355;GO:0006357;GO:0009889;GO:0009891;GO:0009893;GO:0009987;GO:0010468;GO:0010556;GO:0010557;GO:0010604;GO:0010628;GO:0019219;GO:0019222;GO:0021700;GO:0030098;GO:0030099;GO:0030154;GO:0031323;GO:0031325;GO:0031326;GO:0031328;GO:0032502;GO:0045321;GO:0045449;GO:0045893;GO:0045935;GO:0045941;GO:0045944;GO:0046649;GO:0048469;GO:0048518;GO:0048522;GO:…	osteoblast differentiation;cell activation;immune system process;leukocyte differentiation;regulation of transcription, DNA-dependent;regulation of transcription from RNA polymerase II promoter;regulation of biosynthetic process	hsa:865				2	2	2	2	2	2	2	2	2	2	0	2	0	2	0	2	15.5	15.5	15.5	21.991
1417	2413;3471;3750;5019;6397;12607;12761			IPI00295386.7;IPI00795334.1;IPI00909888.1;IPI00290462.5	7;4;4;2	7;4;4;2	7;4;4;2	FALSE	Carbonyl reductase [NADPH] 1;NADPH-dependent carbonyl reductase 1;Prostaglandin-E(2) 9-reductase;Prostaglandin 9-ketoreductase;15-hydroxyprostaglandin dehydrogenase [NADP+];Putative uncharacterized protein CBR1;cDNA FLJ60474, highly similar to Carbonyl reductase;Carbonyl reductase 1, isoform CRA_c	CBR1;CBR;CRN;hCG_401084	Carbonyl reductase [NADPH] 1;Putative uncharacterized protein CBR1;cDNA FLJ60474, highly similar to Carbonyl reductase	P16152;B2RBZ7;A8MTM1;B4DFK7	CBR1_HUMAN;A8MTM1_HUMAN;B4DFK7_HUMAN	ENST00000290349;ENST00000399191	OTTHUMP00000109013;OTTHUMP00000109014	NP_001748	PF00106	adh_short	short chain dehydrogenase	GO:0005737;GO:0044424;GO:0044464	cytoplasm;intracellular part;cell part	GO:0003824;GO:0004090;GO:0005488;GO:0005515;GO:0016491;GO:0016614;GO:0016616;GO:0047021;GO:0050221	catalytic activity;carbonyl reductase (NADPH) activity;binding;protein binding;oxidoreductase activity;oxidoreductase activity, acting on CH-OH group of donors;oxidoreductase activity, acting on the CH-OH group of donors, NAD or NADP as acceptor	GO:0008152;GO:0055114	metabolic process;oxidation reduction	hsa:873	ko00590	Arachidonic acid metabolism	K00079;K00081;K00084	4	7	7	11	7	7	11	7	7	11	0	7	0	7	0	7	42.2	42.2	42.2	30.375
1255	10951			IPI00219649.4;IPI00219352.4;IPI00794609.1	1;1;1	1;1;1	1;1;1	FALSE	Cystathionine beta-synthase;Serine sulfhydrase;Beta-thionase	CBS	Isoform 2 of Cystathionine beta-synthase;Isoform 1 of Cystathionine beta-synthase;19 kDa protein	P35520-2;P35520;P35520-1;B2R993;Q3LR94;Q96EH7;Q9NTF0	CBS_HUMAN	ENST00000352178;ENST00000359624;ENST00000398158;ENST00000398165;ENST00000398168	OTTHUMP00000109422;OTTHUMP00000109415;OTTHUMP00000109416;OTTHUMP00000109417;OTTHUMP00000109418;OTTHUMP00000109419	NP_000062	PF00571;PF00291	CBS;PALP	CBS domain pair;Pyridoxal-phosphate dependent enzyme	GO:0005730;GO:0005829;GO:0043226;GO:0043228;GO:0043229;GO:0043232;GO:0044422;GO:0044424;GO:0044428;GO:0044444;GO:0044446;GO:0044464	nucleolus;cytosol;organelle;non-membrane-bounded organelle;intracellular organelle;intracellular non-membrane-bounded organelle;organelle part;intracellular part;nuclear part;cytoplasmic part;intracellular organelle part;cell part	GO:0003824;GO:0004122;GO:0005488;GO:0005496;GO:0005506;GO:0008289;GO:0016829;GO:0016835;GO:0016836;GO:0019842;GO:0030170;GO:0043167;GO:0043169;GO:0046872;GO:0046914;GO:0048037;GO:0070279	catalytic activity;cystathionine beta-synthase activity;binding;steroid binding;iron ion binding;lipid binding;lyase activity;carbon-oxygen lyase activity;hydro-lyase activity;vitamin binding;pyridoxal phosphate binding;ion binding;cation binding	GO:0000096;GO:0000097;GO:0006082;GO:0006519;GO:0006520;GO:0006534;GO:0006535;GO:0006563;GO:0006790;GO:0006807;GO:0008152;GO:0008652;GO:0009058;GO:0009069;GO:0009070;GO:0009308;GO:0009309;GO:0009987;GO:0016053;GO:0019343;GO:0019344;GO:0019752;GO:0034641;GO:0042180;GO:0043436;GO:0044106;GO:0044237;GO:0044238;GO:0044249;GO:0044271;GO:0044272;GO:0046394	sulfur amino acid metabolic process;sulfur amino acid biosynthetic process;organic acid metabolic process;cellular amino acid and derivative metabolic process;cellular amino acid metabolic process;cysteine metabolic process	hsa:875	ko00260;ko00271;ko00450	Glycine, serine and threonine metabolism;Methionine metabolism;Selenoamino acid metabolism	K01697	3	1	1	1	1	1	1	1	1	1	0	1	0	1	0	1	2.5	2.5	2.5	61.862
323	1651;4771;6218	336;337	133;136	IPI00010320.1;IPI00878669.1;IPI00001830.1;IPI00879132.1	3;2;1;1	2;1;1;1	2;1;1;1	FALSE	Chromobox protein homolog 1;Heterochromatin protein 1 homolog beta;Modifier 1 protein;M31;Heterochromatin protein p25;HP1Hsbeta;p25beta;Putative uncharacterized protein CBX1	CBX1;CBX	Chromobox protein homolog 1;Putative uncharacterized protein CBX1	P83916;Q6IBN6;B5MD17	CBX1_HUMAN;B5MD17_HUMAN	ENST00000225603;ENST00000393408;ENST00000402583	OTTHUMP00000181956;OTTHUMP00000181957;OTTHUMP00000197313;OTTHUMP00000197314;OTTHUMP00000197316	NP_001120700;NP_006798	PF00385;PF01393	Chromo;Chromo_shadow	'chromo' (CHRromatin Organisation MOdifier) domain;Chromo shadow domain	GO:0000775;GO:0000785;GO:0000790;GO:0000792;GO:0005654;GO:0005720;GO:0005819;GO:0043226;GO:0043228;GO:0043229;GO:0043232;GO:0044422;GO:0044424;GO:0044427;GO:0044428;GO:0044430;GO:0044446;GO:0044454;GO:0044464;GO:0001939;GO:0001940;GO:0005634;GO:0005721;GO:0010369;GO:0043227;GO:0043231;GO:0045120	chromosome, centromeric region;chromatin;nuclear chromatin;heterochromatin;nucleoplasm;nuclear heterochromatin;spindle;organelle;non-membrane-bounded organelle;intracellular organelle;intracellular non-membrane-bounded organelle;organelle part	GO:0003682;GO:0005488;GO:0005515	chromatin binding;binding;protein binding	GO:0006325;GO:0006333;GO:0006996;GO:0009987;GO:0016043;GO:0051276	chromatin organization;chromatin assembly or disassembly;organelle organization;cellular process;cellular component organization;chromosome organization	hsa:10951			K11585	4	3	5	11	2	2	4	2	2	4	2	2	1	1	1	1	19.5	10.8	10.8	21.418
1441	1649;2328;4544;6218;7540;7600;9532;12500;14196;14271;15497	336;337	137;140	IPI00297579.4;IPI00869133.2	11;1	11;1	9;1	FALSE	Chromobox protein homolog 3;Heterochromatin protein 1 homolog gamma;Modifier 2 protein;HECH	CBX3	Chromobox protein homolog 3	Q13185;A4D177	CBX3_HUMAN	ENST00000337620;ENST00000396386	OTTHUMP00000024529;OTTHUMP00000122519;OTTHUMP00000122520	NP_009207;NP_057671;XP_943872	PF00385;PF01393	Chromo;Chromo_shadow	'chromo' (CHRromatin Organisation MOdifier) domain;Chromo shadow domain	GO:0000775;GO:0000779;GO:0000785;GO:0000790;GO:0000791;GO:0000792;GO:0005637;GO:0005701;GO:0005719;GO:0005720;GO:0005721;GO:0005819;GO:0010369;GO:0016020;GO:0019866;GO:0031090;GO:0031618;GO:0031965;GO:0043226;GO:0043228;GO:0043229;GO:0043232;GO:0044422;GO:0044424;GO:0044427;GO:0044428;GO:0044430;GO:0044446;GO:0044454;GO:0044464	chromosome, centromeric region;condensed chromosome, centromeric region;chromatin;nuclear chromatin;euchromatin;heterochromatin;nuclear inner membrane;polytene chromosome chromocenter;nuclear euchromatin;nuclear heterochromatin;centromeric heterochromatin	GO:0003682;GO:0005488;GO:0005515;GO:0016564;GO:0016565;GO:0019904;GO:0030528	chromatin binding;binding;protein binding;transcription repressor activity;general transcriptional repressor activity;protein domain specific binding;transcription regulator activity	GO:0006139;GO:0006325;GO:0006333;GO:0006338;GO:0006350;GO:0006355;GO:0006807;GO:0006996;GO:0008152;GO:0009058;GO:0009059;GO:0009889;GO:0009890;GO:0009892;GO:0009987;GO:0010468;GO:0010556;GO:0010558;GO:0010605;GO:0010629;GO:0016043;GO:0016481;GO:0016568;GO:0019219;GO:0019222;GO:0031323;GO:0031324;GO:0031326;GO:0031327;GO:0034645;GO:0034960;GO:0034961;GO:0043170;GO:0043283;GO:0043284;GO:0044237;GO:…	nucleobase, nucleoside, nucleotide and nucleic acid metabolic process;chromatin organization;chromatin assembly or disassembly;chromatin remodeling;transcription;regulation of transcription, DNA-dependent;nitrogen compound metabolic process	hsa:11335;hsa:653972			K11586	2	11	13	27	11	13	27	9	9	17	10	10	10	10	8	8	62.3	62.3	47	20.811
706	1649;4537;5078;6217;7543;9530;9531;9970;10516;12565;15498	683;684	67;137	IPI00024662.1	11	10	10	FALSE	Chromobox protein homolog 5;Heterochromatin protein 1 homolog alpha;Antigen p25	CBX5;HP1A	Chromobox protein homolog 5	P45973;B2R8T9;Q6I9T7	CBX5_HUMAN	ENST00000209875	OTTHUMP00000167843;OTTHUMP00000167844	NP_001120793;NP_001120794;NP_036249	PF00385;PF01393	Chromo;Chromo_shadow	'chromo' (CHRromatin Organisation MOdifier) domain;Chromo shadow domain	GO:0000785;GO:0000790;GO:0000792;GO:0005635;GO:0005720;GO:0005721;GO:0005730;GO:0031618;GO:0031967;GO:0031975;GO:0043226;GO:0043228;GO:0043229;GO:0043232;GO:0044422;GO:0044424;GO:0044427;GO:0044428;GO:0044446;GO:0044454;GO:0044464	chromatin;nuclear chromatin;heterochromatin;nuclear envelope;nuclear heterochromatin;centromeric heterochromatin;nucleolus;nuclear centromeric heterochromatin;organelle envelope;envelope;organelle;non-membrane-bounded organelle;intracellular organelle	GO:0003682;GO:0005488;GO:0005515;GO:0016564;GO:0016565;GO:0030528	chromatin binding;binding;protein binding;transcription repressor activity;general transcriptional repressor activity;transcription regulator activity	GO:0006325;GO:0006333;GO:0006996;GO:0009889;GO:0009890;GO:0009892;GO:0009987;GO:0010468;GO:0010556;GO:0010558;GO:0010605;GO:0010629;GO:0016043;GO:0016481;GO:0019219;GO:0019222;GO:0031323;GO:0031324;GO:0031326;GO:0031327;GO:0045449;GO:0045934;GO:0048519;GO:0048523;GO:0050789;GO:0050794;GO:0051171;GO:0051172;GO:0051276;GO:0060255;GO:0065007;GO:0080090	chromatin organization;chromatin assembly or disassembly;organelle organization;regulation of biosynthetic process;negative regulation of biosynthetic process;negative regulation of metabolic process;cellular process;regulation of gene expression	hsa:23468			K11587	1	11	13	26	10	12	23	10	12	23	10	8	9	7	9	7	58.6	52.4	52.4	22.225
1501	11118	1305	163	IPI00302647.4;IPI00759686.1;IPI00643860.1	1;1;1	1;1;1	1;1;1	TRUE	Coiled-coil and C2 domain-containing protein 1A;Five repressor element under dual repression-binding protein 1;Putative NF-kappa-B-activating protein 023N;CC2D1A protein	CC2D1A	Isoform 1 of Coiled-coil and C2 domain-containing protein 1A;Isoform 2 of Coiled-coil and C2 domain-containing protein 1A;CC2D1A protein	Q6P1N0-1;Q6P1N0;Q9H8P7;Q6P1N0-2;Q24K25	C2D1A_HUMAN;Q24K25_HUMAN	ENST00000318003;ENST00000397486;ENST00000389233	OTTHUMP00000076574;OTTHUMP00000076572;OTTHUMP00000076573	NP_060191	PF00168	C2	C2 domain	GO:0005730;GO:0005737;GO:0043226;GO:0043228;GO:0043229;GO:0043232;GO:0044422;GO:0044424;GO:0044428;GO:0044446;GO:0044464	nucleolus;cytoplasm;organelle;non-membrane-bounded organelle;intracellular organelle;intracellular non-membrane-bounded organelle;organelle part;intracellular part;nuclear part;intracellular organelle part;cell part	GO:0003676;GO:0003677;GO:0004871;GO:0005488;GO:0060089	nucleic acid binding;DNA binding;signal transducer activity;binding;molecular transducer activity	GO:0006139;GO:0006350;GO:0006355;GO:0006807;GO:0008152;GO:0009058;GO:0009059;GO:0009889;GO:0009966;GO:0009967;GO:0009987;GO:0010468;GO:0010556;GO:0010627;GO:0010646;GO:0010647;GO:0010740;GO:0019219;GO:0019222;GO:0031323;GO:0031326;GO:0034645;GO:0034960;GO:0034961;GO:0043122;GO:0043123;GO:0043170;GO:0043283;GO:0043284;GO:0044237;GO:0044238;GO:0044249;GO:0044260;GO:0045449;GO:0048518;GO:0048522;GO:…	nucleobase, nucleoside, nucleotide and nucleic acid metabolic process;transcription;regulation of transcription, DNA-dependent;nitrogen compound metabolic process;metabolic process;biosynthetic process;macromolecule biosynthetic process	hsa:54862				3	1	1	1	1	1	1	1	1	1	0	1	0	1	0	1	1.1	1.1	1.1	104.06
704	7827;9469;11355	682	475	IPI00024642.2;IPI00743775.1	3;2	3;2	3;2	FALSE	Coiled-coil domain-containing protein 47	CCDC47;GK001;MSTP041;PSEC0077	Isoform 1 of Coiled-coil domain-containing protein 47;Isoform 2 of Coiled-coil domain-containing protein 47	Q96A33-1;Q96A33;B2RAS8;Q96A33-2	CCD47_HUMAN	ENST00000225726;ENST00000403162	OTTHUMP00000182142	NP_064583	PF07946	DUF1682	Protein of unknown function (DUF1682)	GO:0016021;GO:0031224;GO:0044425;GO:0044464	integral to membrane;intrinsic to membrane;membrane part;cell part	GO:0005488;GO:0005515	binding;protein binding			hsa:57003				2	3	3	5	3	3	5	3	3	5	0	3	0	3	0	3	5	5	5	55.873
955	10271			IPI00046828.4;IPI00787272.2	1;1	1;1	1;1	FALSE	Coiled-coil domain-containing protein 58	CCDC58	Coiled-coil domain-containing protein 58;9 kDa protein	Q4VC31	CCD58_HUMAN	ENST00000291458	OTTHUMP00000071907	NP_001017928	PF09774	Cid2	Caffeine-induced death protein 2							hsa:131076				2	1	1	2	1	1	2	1	1	2	1	1	1	1	1	1	7.6	7.6	7.6	16.62
374	512;926;1658;4122;5039;6947;7334;11381;11698			IPI00012199.1;IPI00412260.3;IPI00446362.1	9;3;2	9;3;2	8;2;1	FALSE	Coiled-coil domain-containing protein 86;Cytokine-induced protein with coiled-coil domain	CCDC86;CYCLON	Coiled-coil domain-containing protein 86	Q9H6F5;B4DY99	CCD86_HUMAN	ENST00000227520		NP_077003				GO:0005634;GO:0043226;GO:0043227;GO:0043229;GO:0043231;GO:0044424;GO:0044464	nucleus;organelle;membrane-bounded organelle;intracellular organelle;intracellular membrane-bounded organelle;intracellular part;cell part			GO:0044419;GO:0051704	interspecies interaction between organisms;multi-organism process	hsa:79080				3	9	10	22	9	10	22	8	9	19	9	2	9	2	8	2	31.7	31.7	30	40.235
1355	421;422;1764;1779;3256;3415;3549;4307;5505;5814;5888;8383;8710;10046;12459;12477;12703;12946;14642;15490;15834;16009	1165;1166;1167	23;44;430	IPI00290566.1;IPI00550591.1	22;15	22;15	22;15	FALSE	T-complex protein 1 subunit alpha;CCT-alpha	CCT1;CCTA;TCP1	T-complex protein 1 subunit alpha;T-complex protein 1 isoform b	P17987	TCPA_HUMAN	ENST00000321394	OTTHUMP00000017529	NP_110379;NP_001008897	PF00118	Cpn60_TCP1	TCP-1/cpn60 chaperonin family	GO:0005829;GO:0044424;GO:0044444;GO:0044464	cytosol;intracellular part;cytoplasmic part;cell part	GO:0000166;GO:0001882;GO:0001883;GO:0005488;GO:0005515;GO:0005524;GO:0017076;GO:0030554;GO:0032553;GO:0032555;GO:0032559;GO:0051082	nucleotide binding;nucleoside binding;purine nucleoside binding;binding;protein binding;ATP binding;purine nucleotide binding;adenyl nucleotide binding;ribonucleotide binding;purine ribonucleotide binding;adenyl ribonucleotide binding	GO:0006457;GO:0006461;GO:0007021;GO:0008152;GO:0009987;GO:0010926;GO:0016043;GO:0019538;GO:0022607;GO:0034621;GO:0034622;GO:0034960;GO:0043170;GO:0043283;GO:0043623;GO:0043933;GO:0044237;GO:0044238;GO:0044260;GO:0044267;GO:0065003	protein folding;protein complex assembly;tubulin complex assembly;metabolic process;cellular process;anatomical structure formation;cellular component organization;protein metabolic process;cellular component assembly					2	22	25	40	22	25	40	22	25	40	7	21	7	21	7	21	50.4	50.4	50.4	60.343
1442	71;1254;2589;2851;4072;4320;5125;6159;6177;6370;6371;7514;7805;7882;8297;8298;8462;8478;8590;10034;11308;11886;12458;13886;13966;14816;14949;15030;15103	1261;1262;1263	244;445;480	IPI00297779.7;IPI00791487.1	29;10	29;10	29;10	FALSE	T-complex protein 1 subunit beta;CCT-beta	CCT2;99D8.1;CCTB	T-complex protein 1 subunit beta	P78371;A8K402;B5BTY7;Q9H369	TCPB_HUMAN	ENST00000299300	OTTHUMP00000168452	NP_006422	PF00118	Cpn60_TCP1	TCP-1/cpn60 chaperonin family	GO:0005634;GO:0043226;GO:0043227;GO:0043229;GO:0043231;GO:0044424;GO:0044464	nucleus;organelle;membrane-bounded organelle;intracellular organelle;intracellular membrane-bounded organelle;intracellular part;cell part	GO:0000166;GO:0001882;GO:0001883;GO:0005488;GO:0005515;GO:0005524;GO:0017076;GO:0030554;GO:0032553;GO:0032555;GO:0032559;GO:0051082	nucleotide binding;nucleoside binding;purine nucleoside binding;binding;protein binding;ATP binding;purine nucleotide binding;adenyl nucleotide binding;ribonucleotide binding;purine ribonucleotide binding;adenyl ribonucleotide binding	GO:0006457;GO:0008152;GO:0009987;GO:0019538;GO:0034960;GO:0043170;GO:0043283;GO:0044237;GO:0044238;GO:0044260;GO:0044267	protein folding;metabolic process;cellular process;protein metabolic process;cellular biopolymer metabolic process;macromolecule metabolic process;biopolymer metabolic process;cellular metabolic process;primary metabolic process	hsa:10576			K09494	2	29	32	56	29	32	56	29	32	56	6	28	6	28	6	28	66.5	66.5	66.5	57.488
1356	204;752;753;972;1385;3065;4712;5917;5918;6099;6423;6541;6838;6855;7130;7204;7642;10021;10059;10582;10877;13487;15067;15551	1168;1169;1170	270;305;416	IPI00553185.2;IPI00290770.3;IPI00552715.1;IPI00514032.1;IPI00513814.1;IPI00513703.1;IPI00514218.1	24;24;23;8;5;5;4	24;24;23;8;5;5;4	24;24;23;8;5;5;4	FALSE	T-complex protein 1 subunit gamma;CCT-gamma;cDNA FLJ44436 fis, clone UTERU2019706, highly similar to T-complex protein 1 subunit gamma;cDNA FLJ57904, highly similar to T-complex protein 1 subunit gamma;Putative uncharacterized protein CCT3	CCT3;CCTG;TRIC5;RP11-443G18.6-002	T-complex protein 1 subunit gamma;chaperonin containing TCP1, subunit 3 isoform b;chaperonin containing TCP1, subunit 3 isoform c	P49368;B4DUR8;Q2TU64;Q59H77;B3KX11;Q5SZY0;A6NE14	TCPG_HUMAN;B3KX11_HUMAN;A6NE14_HUMAN	ENST00000368261;ENST00000295688;ENST00000368259	OTTHUMP00000025735;OTTHUMP00000025736	NP_005989;NP_001008883;NP_001008800	PF00118	Cpn60_TCP1	TCP-1/cpn60 chaperonin family	GO:0005634;GO:0005737;GO:0005856;GO:0005886;GO:0016020;GO:0043226;GO:0043227;GO:0043228;GO:0043229;GO:0043231;GO:0043232;GO:0044424;GO:0044464	nucleus;cytoplasm;cytoskeleton;plasma membrane;membrane;organelle;membrane-bounded organelle;non-membrane-bounded organelle;intracellular organelle;intracellular membrane-bounded organelle;intracellular non-membrane-bounded organelle;intracellular part	GO:0000166;GO:0001882;GO:0001883;GO:0005488;GO:0005515;GO:0005524;GO:0017076;GO:0030554;GO:0032553;GO:0032555;GO:0032559;GO:0051082	nucleotide binding;nucleoside binding;purine nucleoside binding;binding;protein binding;ATP binding;purine nucleotide binding;adenyl nucleotide binding;ribonucleotide binding;purine ribonucleotide binding;adenyl ribonucleotide binding	GO:0006457;GO:0008152;GO:0009987;GO:0019538;GO:0034960;GO:0043170;GO:0043283;GO:0044237;GO:0044238;GO:0044260;GO:0044267	protein folding;metabolic process;cellular process;protein metabolic process;cellular biopolymer metabolic process;macromolecule metabolic process;biopolymer metabolic process;cellular metabolic process;primary metabolic process	hsa:7203			K09495	7	24	28	47	24	28	47	24	28	47	3	24	3	24	3	24	52.3	52.3	52.3	60.533
1504	821;1513;1734;1982;3374;4108;4671;4683;5920;6131;6750;7565;8302;10964;11357;13027;13253;13529;14487;14786;15157;15357	1307	151	IPI00873222.2;IPI00302927.6;IPI00893358.1	22;22;20	22;22;20	22;22;20	FALSE	T-complex protein 1, delta subunit;T-complex protein 1 subunit delta;CCT-delta;Stimulator of TAR RNA-binding;Putative uncharacterized protein CCT4	CCT4;CCTD;SRB	T-complex protein 1, delta subunit;T-complex protein 1 subunit delta;Putative uncharacterized protein CCT4	A8K3C3;P50991;B2R6I3;B5MCQ1	A8K3C3_HUMAN;TCPD_HUMAN;B5MCQ1_HUMAN	ENST00000233836;ENST00000394440;ENST00000405571	OTTHUMP00000201357;OTTHUMP00000201358	NP_006421	PF00118	Cpn60_TCP1	TCP-1/cpn60 chaperonin family	GO:0005832;GO:0032991;GO:0043234;GO:0044424;GO:0044444;GO:0044445;GO:0044464;GO:0016023;GO:0031410;GO:0031982;GO:0031988;GO:0042470;GO:0043226;GO:0043227;GO:0043229;GO:0043231;GO:0048770	chaperonin-containing T-complex;macromolecular complex;protein complex;intracellular part;cytoplasmic part;cytosolic part;cell part;cytoplasmic membrane-bounded vesicle;cytoplasmic vesicle;vesicle;membrane-bounded vesicle;melanosome;organelle	GO:0000166;GO:0001882;GO:0001883;GO:0005488;GO:0005515;GO:0005524;GO:0017076;GO:0030554;GO:0032553;GO:0032555;GO:0032559;GO:0051082	nucleotide binding;nucleoside binding;purine nucleoside binding;binding;protein binding;ATP binding;purine nucleotide binding;adenyl nucleotide binding;ribonucleotide binding;purine ribonucleotide binding;adenyl ribonucleotide binding	GO:0006457;GO:0008152;GO:0009987;GO:0019538;GO:0034960;GO:0043170;GO:0043283;GO:0044237;GO:0044238;GO:0044260;GO:0044267	protein folding;metabolic process;cellular process;protein metabolic process;cellular biopolymer metabolic process;macromolecule metabolic process;biopolymer metabolic process;cellular metabolic process;primary metabolic process	hsa:10575			K09496	3	22	23	39	22	23	39	22	23	39	5	21	5	21	5	21	44.7	44.7	44.7	57.952
330	1259;3185;3363;4087;5250;5555;5816;5840;6662;7498;7999;8280;8895;8910;9951;10048;11351;11400;12266;12457;13994;15570	343;344	4;239	IPI00010720.1;IPI00910316.1;IPI00909956.1	22;20;10	22;20;10	22;20;10	FALSE	T-complex protein 1 subunit epsilon;CCT-epsilon;cDNA FLJ54333, highly similar to T-complex protein 1 subunit epsilon	CCT5;CCTE;KIAA0098	T-complex protein 1 subunit epsilon;cDNA FLJ54333, highly similar to T-complex protein 1 subunit epsilon	P48643;A8JZY8;A8K2X8;B4DDU6;B4DE30;B4DX08;B4DYC8;B4DYD8;Q96GI1;Q9BU08;Q9HB74;B4DXI1;B4DZT5	TCPE_HUMAN;B4DXI1_HUMAN	ENST00000280326	OTTHUMP00000161671	NP_036205	PF00118	Cpn60_TCP1	TCP-1/cpn60 chaperonin family	GO:0005730;GO:0043226;GO:0043228;GO:0043229;GO:0043232;GO:0044422;GO:0044424;GO:0044428;GO:0044446;GO:0044464;GO:0005737	nucleolus;organelle;non-membrane-bounded organelle;intracellular organelle;intracellular non-membrane-bounded organelle;organelle part;intracellular part;nuclear part;intracellular organelle part;cell part;cytoplasm	GO:0000166;GO:0001882;GO:0001883;GO:0005488;GO:0005515;GO:0005524;GO:0017076;GO:0030554;GO:0032553;GO:0032555;GO:0032559;GO:0051082	nucleotide binding;nucleoside binding;purine nucleoside binding;binding;protein binding;ATP binding;purine nucleotide binding;adenyl nucleotide binding;ribonucleotide binding;purine ribonucleotide binding;adenyl ribonucleotide binding	GO:0006457;GO:0008152;GO:0009987;GO:0019538;GO:0034960;GO:0043170;GO:0043283;GO:0044237;GO:0044238;GO:0044260;GO:0044267	protein folding;metabolic process;cellular process;protein metabolic process;cellular biopolymer metabolic process;macromolecule metabolic process;biopolymer metabolic process;cellular metabolic process;primary metabolic process	hsa:22948			K09497	3	22	28	47	22	28	47	22	28	47	6	21	6	21	6	21	48.1	48.1	48.1	59.67
811	1092;1137;1910;3174;4660;4888;5557;6261;7090;10051;10242;11109;12121;14027;14445;14633	770;771	67;143	IPI00027626.3;IPI00552590.1;IPI00220656.4;IPI00908488.1;IPI00910226.1	16;13;3;3;3	16;13;3;3;3	16;13;3;3;3	FALSE	T-complex protein 1 subunit zeta;CCT-zeta;CCT-zeta-1;Tcp20;HTR3;Acute morphine dependence-related protein 2;Putative uncharacterized protein CCT6A	CCT6A;CCT6;CCTZ	T-complex protein 1 subunit zeta;chaperonin containing TCP1, subunit 6A isoform b	P40227;A1JUI8;B2R9K8;B4DPJ8;Q59ET3;A6NCD2;B4DN39	TCPZ_HUMAN;A6NCD2_HUMAN	ENST00000275603;ENST00000335503	OTTHUMP00000024460;OTTHUMP00000159736	NP_001753;NP_001009186	PF00118	Cpn60_TCP1	TCP-1/cpn60 chaperonin family	GO:0005832;GO:0032991;GO:0043234;GO:0044424;GO:0044444;GO:0044445;GO:0044464;GO:0005737	chaperonin-containing T-complex;macromolecular complex;protein complex;intracellular part;cytoplasmic part;cytosolic part;cell part;cytoplasm	GO:0000166;GO:0001882;GO:0001883;GO:0005488;GO:0005515;GO:0005524;GO:0017076;GO:0030554;GO:0032553;GO:0032555;GO:0032559;GO:0051082	nucleotide binding;nucleoside binding;purine nucleoside binding;binding;protein binding;ATP binding;purine nucleotide binding;adenyl nucleotide binding;ribonucleotide binding;purine ribonucleotide binding;adenyl ribonucleotide binding	GO:0006457;GO:0008152;GO:0009987;GO:0019538;GO:0034960;GO:0043170;GO:0043283;GO:0044237;GO:0044238;GO:0044260;GO:0044267	protein folding;metabolic process;cellular process;protein metabolic process;cellular biopolymer metabolic process;macromolecule metabolic process;biopolymer metabolic process;cellular metabolic process;primary metabolic process	hsa:908			K09498	5	16	17	35	16	17	35	16	17	35	1	16	1	16	1	16	41.6	41.6	41.6	58.024
551	343;783;1330;1659;4557;6289;6486;6487;8668;9057;9058;10202;11283;11483;12456;12665;13068;13232;14471;14953;15970	524;525;526;527;528	184;185;227;308;382	IPI00018465.1;IPI00552072.1	21;14	21;14	21;14	FALSE	T-complex protein 1 subunit eta;CCT-eta;HIV-1 Nef-interacting protein;cDNA FLJ54832, highly similar to T-complex protein 1 subunit eta;Putative uncharacterized protein CCT7	CCT7;CCTH;NIP7-1	T-complex protein 1 subunit eta;chaperonin containing TCP1, subunit 7 isoform b	Q99832;A8K7E6;Q53HV2;Q6IBT3;A8MWI8	TCPH_HUMAN;A8MWI8_HUMAN	ENST00000409924;ENST00000398422		NP_006420;NP_001009570	PF00118	Cpn60_TCP1	TCP-1/cpn60 chaperonin family	GO:0005737;GO:0044424;GO:0044464;GO:0005832;GO:0032991;GO:0043234;GO:0044444;GO:0044445	cytoplasm;intracellular part;cell part;chaperonin-containing T-complex;macromolecular complex;protein complex;cytoplasmic part;cytosolic part	GO:0000166;GO:0001882;GO:0001883;GO:0005488;GO:0005515;GO:0005524;GO:0017076;GO:0030554;GO:0032553;GO:0032555;GO:0032559;GO:0051082;GO:0042802	nucleotide binding;nucleoside binding;purine nucleoside binding;binding;protein binding;ATP binding;purine nucleotide binding;adenyl nucleotide binding;ribonucleotide binding;purine ribonucleotide binding;adenyl ribonucleotide binding	GO:0006457;GO:0008152;GO:0009987;GO:0019538;GO:0034960;GO:0043170;GO:0043283;GO:0044237;GO:0044238;GO:0044260;GO:0044267	protein folding;metabolic process;cellular process;protein metabolic process;cellular biopolymer metabolic process;macromolecule metabolic process;biopolymer metabolic process;cellular metabolic process;primary metabolic process	hsa:10574			K09499	2	21	24	38	21	24	38	21	24	38	3	21	3	21	3	21	48.1	48.1	48.1	59.366
1882	580;734;1034;2660;3040;5165;5416;5465;5883;6134;6366;6954;7873;8225;8443;9623;9725;10178;10943;11260;13016;13956;14151;15976	1687;1688;1689	221;249;385	IPI00784090.2;IPI00302925.4;IPI00797206.1;IPI00794673.1;IPI00386648.1	24;23;11;5;1	24;23;11;5;1	24;23;11;5;1	FALSE	T-complex protein 1 subunit theta;CCT-theta;Renal carcinoma antigen NY-REN-15	CCT8;CCTQ;KIAA0002	T-complex protein 1 subunit theta;59 kDa protein	P50990;B4DEM7;B4DQH4;Q53HU0;Q7Z759	TCPQ_HUMAN	ENST00000286788	OTTHUMP00000096463;OTTHUMP00000096462	NP_006576	PF00118	Cpn60_TCP1	TCP-1/cpn60 chaperonin family	GO:0005829;GO:0044424;GO:0044444;GO:0044464	cytosol;intracellular part;cytoplasmic part;cell part	GO:0000166;GO:0001882;GO:0001883;GO:0003824;GO:0005488;GO:0005515;GO:0005524;GO:0016462;GO:0016787;GO:0016817;GO:0016818;GO:0016887;GO:0017076;GO:0017111;GO:0030554;GO:0032553;GO:0032555;GO:0032559;GO:0042623;GO:0051082	nucleotide binding;nucleoside binding;purine nucleoside binding;catalytic activity;binding;protein binding;ATP binding;pyrophosphatase activity;hydrolase activity;hydrolase activity, acting on acid anhydrides	GO:0006457;GO:0008152;GO:0009987;GO:0019538;GO:0034960;GO:0043170;GO:0043283;GO:0044237;GO:0044238;GO:0044260;GO:0044267	protein folding;metabolic process;cellular process;protein metabolic process;cellular biopolymer metabolic process;macromolecule metabolic process;biopolymer metabolic process;cellular metabolic process;primary metabolic process	hsa:10694			K09500	5	24	30	49	24	30	49	24	30	49	6	23	6	23	6	23	49.8	49.8	49.8	59.62
579	4298			IPI00019849.1;IPI00513798.3	1;1	1;1	1;1	FALSE	T-cell surface glycoprotein CD1b	CD1B	Isoform 1 of T-cell surface glycoprotein CD1b;Isoform 2 of T-cell surface glycoprotein CD1b	P29016-1;P29016;B4E0D3;Q9UN97;P29016-2	CD1B_HUMAN	ENST00000368168	OTTHUMP00000018908;OTTHUMP00000035065	NP_001755	PF07654;PF00129	C1-set;MHC_I	Immunoglobulin C1-set domain;Class I Histocompatibility antigen, domains alpha 1 and 2	GO:0005765;GO:0005774;GO:0010008;GO:0016020;GO:0016021;GO:0031090;GO:0031224;GO:0032991;GO:0042611;GO:0042612;GO:0043234;GO:0044422;GO:0044424;GO:0044425;GO:0044437;GO:0044440;GO:0044444;GO:0044446;GO:0044459;GO:0044464	lysosomal membrane;vacuolar membrane;endosome membrane;membrane;integral to membrane;organelle membrane;intrinsic to membrane;macromolecular complex;MHC protein complex;MHC class I protein complex;protein complex;organelle part;intracellular part	GO:0005488;GO:0005515	binding;protein binding	GO:0002376;GO:0006955;GO:0019882;GO:0050896	immune system process;immune response;antigen processing and presentation;response to stimulus	hsa:910	ko04640	Hematopoietic cell lineage	K06448	2	1	1	2	1	1	2	1	1	2	0	1	0	1	0	1	3.6	3.6	3.6	36.939
1434	898;3330;3519;12671;13139;15748	1253;1254	709;725	IPI00305064.1;IPI00828117.1;IPI00827658.1;IPI00827650.1;IPI00418465.4;IPI00828064.1;IPI00828192.1;IPI00827795.1;IPI00828056.1;IPI00419219.3;IPI00827893.1;IPI00827982.1;IPI00827937.1;IPI00297160.4;IPI00910528.1;IPI00827555.1;IPI00828108.1;IPI00798069.1;IPI00002541.4	6;6;6;6;6;6;6;6;6;6;6;6;6;6;6;4;4;4;2	6;6;6;6;6;6;6;6;6;6;6;6;6;6;6;4;4;4;2	6;6;6;6;6;6;6;6;6;6;6;6;6;6;6;4;4;4;2	FALSE	CD44 antigen;Phagocytic glycoprotein I;HUTCH-I;Extracellular matrix receptor III;GP90 lymphocyte homing/adhesion receptor;Hermes antigen;Hyaluronate receptor;Heparan sulfate proteoglycan;Epican;CDw44;cDNA FLJ52702, highly similar to Homo sapiens CD44 antigen (homing function and Indian blood group system) (CD44), transcript variant 4, mRNA;CD44 molecule (Indian blood group)	CD44;LHR;MDU2;MDU3;MIC4;AL133330.1-005	Isoform CD44 of CD44 antigen;Isoform 5 of CD44 antigen;Isoform 7 of CD44 antigen;Isoform 3 of CD44 antigen;Isoform 4 of CD44 antigen;Isoform 6 of CD44 antigen;Isoform 17 of CD44 antigen;Isoform 8 of CD44 antigen;Isoform 16 of CD44 antigen;Isoform 10 of CD4	P16070-1;P16070;P16070-5;P16070-7;P16070-3;P16070-4;B4XHE2;Q9H5A7;Q9P2Z2;P16070-6;P16070-17;P16070-8;P16070-16;P16070-10;B4E2X0;Q9H5A6;P16070-11;A5YRN9;P16070-13;P16070-14;P16070-12;A8K309;Q9H5A4;B4DN59;P16070-9;P16070-15;Q9H5A3;Q9UC28;Q9UC29;Q9UC30	CD44_HUMAN;B4DN59_HUMAN;Q9H5A3_HUMAN	ENST00000263398;ENST00000278385;ENST00000279452;ENST00000352818	OTTHUMP00000041556;OTTHUMP00000041557;OTTHUMP00000041558;OTTHUMP00000041555;OTTHUMP00000041559	NP_000601;NP_001001389;NP_001001390;NP_001001391	PF00193	Xlink	Extracellular link domain	GO:0005794;GO:0005887;GO:0005912;GO:0005924;GO:0005925;GO:0009986;GO:0016021;GO:0030054;GO:0030055;GO:0031012;GO:0031224;GO:0031226;GO:0043226;GO:0043227;GO:0043229;GO:0043231;GO:0044421;GO:0044424;GO:0044425;GO:0044444;GO:0044459;GO:0044464;GO:0070161;GO:0016020;GO:0032991;GO:0043234	Golgi apparatus;integral to plasma membrane;adherens junction;cell-substrate adherens junction;focal adhesion;cell surface;integral to membrane;cell junction;cell-substrate junction;extracellular matrix;intrinsic to membrane;intrinsic to plasma membrane	GO:0001871;GO:0004871;GO:0004872;GO:0005488;GO:0005515;GO:0005518;GO:0005539;GO:0005540;GO:0030246;GO:0030247;GO:0060089;GO:0051219	pattern binding;signal transducer activity;receptor activity;binding;protein binding;collagen binding;glycosaminoglycan binding;hyaluronic acid binding;carbohydrate binding;polysaccharide binding;molecular transducer activity;phosphoprotein binding	GO:0007155;GO:0007160;GO:0009987;GO:0016337;GO:0022610;GO:0031589;GO:0001558;GO:0040008;GO:0050789;GO:0050794;GO:0065007	cell adhesion;cell-matrix adhesion;cellular process;cell-cell adhesion;biological adhesion;cell-substrate adhesion;regulation of cell growth;regulation of growth;regulation of biological process;regulation of cellular process;biological regulation	hsa:960	ko04512;ko04640	ECM-receptor interaction;Hematopoietic cell lineage	K06256	19	6	7	14	6	7	14	6	7	14	1	6	1	6	1	6	8.8	8.8	8.8	81.553
350	519;3619;9274			IPI00011302.1	3	3	3	FALSE	CD59 glycoprotein;Membrane attack complex inhibition factor;MAC-inhibitory protein;Protectin;MEM43 antigen;Membrane inhibitor of reactive lysis;20 kDa homologous restriction factor;HRF-20;1F5 antigen	CD59;MIC11;MIN1;MIN2;MIN3;MSK21	CD59 glycoprotein	P13987;Q6FHM9	CD59_HUMAN	ENST00000351554;ENST00000395850		NP_000602;NP_001120695;NP_001120697;NP_001120698;NP_001120699;NP_976074;NP_976075;NP_976076	PF00021	UPAR_LY6	u-PAR/Ly-6 domain	GO:0000267;GO:0005576;GO:0005624;GO:0005626;GO:0031224;GO:0031225;GO:0031226;GO:0031233;GO:0031362;GO:0044425;GO:0044459;GO:0044464;GO:0046658	cell fraction;extracellular region;membrane fraction;insoluble fraction;intrinsic to membrane;anchored to membrane;intrinsic to plasma membrane;intrinsic to external side of plasma membrane;anchored to external side of plasma membrane;membrane part	GO:0005488;GO:0005515	binding;protein binding	GO:0007154;GO:0007165;GO:0007166;GO:0007596;GO:0007599;GO:0009987;GO:0032501;GO:0050789;GO:0050794;GO:0050817;GO:0050878;GO:0065007;GO:0065008	cell communication;signal transduction;cell surface receptor linked signal transduction;blood coagulation;hemostasis;cellular process;multicellular organismal process;regulation of biological process;regulation of cellular process;coagulation	hsa:966	ko04640;ko04610	Hematopoietic cell lineage;Complement and coagulation cascades	K04008	1	3	3	6	3	3	6	3	3	6	2	3	2	3	2	3	25	25	25	14.177
1166	14866	1009	112	IPI00215998.5;IPI00749070.1;IPI00384548.2;IPI00795188.1;IPI00791162.1;IPI00791992.1;IPI00795720.1	1;1;1;1;1;1;1	1;1;1;1;1;1;1	1;1;1;1;1;1;1	FALSE	CD63 antigen;Melanoma-associated antigen ME491;Ocular melanoma-associated antigen;OMA81H;Granulophysin;Tetraspanin-30;Lysosomal-associated membrane protein 3;Lysosome-associated membrane protein-3 variant	CD63;MLA1;TSPAN30	CD63 antigen;CD63 antigen isoform B;Lysosome-associated membrane protein-3 variant;15 kDa protein;14 kDa protein;14 kDa protein;13 kDa protein	P08962;Q5TZP3;Q9UCG6;Q8N6Z9	CD63_HUMAN;Q8N6Z9_HUMAN	ENST00000257857	OTTHUMP00000167923;OTTHUMP00000167930;OTTHUMP00000167928;OTTHUMP00000167924;OTTHUMP00000167933;OTTHUMP00000167926;OTTHUMP00000167927;OTTHUMP00000167929;OTTHUMP00000167932	NP_001771;NP_001035123	PF00335	Tetraspannin	Tetraspanin family	GO:0005765;GO:0005774;GO:0005887;GO:0010008;GO:0016020;GO:0016021;GO:0031090;GO:0031224;GO:0031226;GO:0031902;GO:0044422;GO:0044424;GO:0044425;GO:0044437;GO:0044440;GO:0044444;GO:0044446;GO:0044459;GO:0044464;GO:0000323;GO:0005764;GO:0005768;GO:0005770;GO:0005773;GO:0043226;GO:0043227;GO:0043229;GO:0043231	lysosomal membrane;vacuolar membrane;integral to plasma membrane;endosome membrane;membrane;integral to membrane;organelle membrane;intrinsic to membrane;intrinsic to plasma membrane;late endosome membrane;organelle part;intracellular part;membrane part			GO:0030100;GO:0032879;GO:0045807;GO:0048518;GO:0048522;GO:0050789;GO:0050794;GO:0051049;GO:0051050;GO:0051128;GO:0051130;GO:0060627;GO:0065007	regulation of endocytosis;regulation of localization;positive regulation of endocytosis;positive regulation of biological process;positive regulation of cellular process;regulation of biological process;regulation of cellular process					7	1	2	2	1	2	2	1	2	2	1	1	1	1	1	1	4.2	4.2	4.2	25.636
819	4349			IPI00027983.1	1	1	1	FALSE	Cytidine deaminase;Cytidine aminohydrolase	CDA;CDD	Cytidine deaminase	P32320;Q6GV32;Q71UE9	CDD_HUMAN	ENST00000375071	OTTHUMP00000002883	NP_001776	PF00383	dCMP_cyt_deam_1	Cytidine and deoxycytidylate deaminase zinc-binding region	GO:0005576;GO:0005829;GO:0044424;GO:0044444;GO:0044464	extracellular region;cytosol;intracellular part;cytoplasmic part;cell part	GO:0001882;GO:0003824;GO:0004126;GO:0005488;GO:0005515;GO:0008270;GO:0016787;GO:0016810;GO:0016814;GO:0019239;GO:0042802;GO:0042803;GO:0043167;GO:0043169;GO:0046872;GO:0046914;GO:0046983	nucleoside binding;catalytic activity;cytidine deaminase activity;binding;protein binding;zinc ion binding;hydrolase activity;hydrolase activity, acting on carbon-nitrogen (but not peptide) bonds	GO:0001558;GO:0006139;GO:0006140;GO:0006206;GO:0006213;GO:0006216;GO:0006461;GO:0006725;GO:0006807;GO:0007154;GO:0007165;GO:0007166;GO:0008152;GO:0008655;GO:0009056;GO:0009112;GO:0009116;GO:0009119;GO:0009164;GO:0009892;GO:0009972;GO:0009987;GO:0010926;GO:0016043;GO:0019219;GO:0019222;GO:0019858;GO:0022607;GO:0030308;GO:0031323;GO:0031324;GO:0034641;GO:0034655;GO:0034656;GO:0040008;GO:0042454;GO:…	regulation of cell growth;nucleobase, nucleoside, nucleotide and nucleic acid metabolic process;regulation of nucleotide metabolic process;pyrimidine base metabolic process;pyrimidine nucleoside metabolic process;cytidine catabolic process	hsa:978	ko00240;ko00983	Pyrimidine metabolism;Drug metabolism - other enzymes	K01489	1	1	1	1	1	1	1	1	1	1	0	1	0	1	0	1	11.6	11.6	11.6	16.185
1926	816;5665;6108;6641;7435;8106;9794;10519;12609;12976	1750	286	IPI00026689.4;IPI00908424.1;IPI00073536.2	10;10;9	10;10;9	9;9;8	FALSE	Cell division control protein 2 homolog;p34 protein kinase;Cyclin-dependent kinase 1	CDC2	Putative uncharacterized protein DKFZp686L20222;cell division cycle 2 protein isoform 1;Isoform 2 of Cell division control protein 2 homolog	P06493-1;P06493;A8K7C4;Q3B785;Q5H9N4;P06493-2	CDC2_HUMAN	ENST00000307250;ENST00000316629;ENST00000373811;ENST00000395284	OTTHUMP00000019659;OTTHUMP00000019661;OTTHUMP00000019660	NP_001777;NP_001124301;NP_203698	PF00069	Pkinase	Protein kinase domain	GO:0005654;GO:0005829;GO:0005874;GO:0005876;GO:0030496;GO:0044422;GO:0044424;GO:0044428;GO:0044430;GO:0044444;GO:0044446;GO:0044464	nucleoplasm;cytosol;microtubule;spindle microtubule;midbody;organelle part;intracellular part;nuclear part;cytoskeletal part;cytoplasmic part;intracellular organelle part;cell part	GO:0000166;GO:0001882;GO:0001883;GO:0003824;GO:0004672;GO:0004674;GO:0004693;GO:0005488;GO:0005515;GO:0005524;GO:0008353;GO:0016301;GO:0016740;GO:0016772;GO:0016773;GO:0017076;GO:0030554;GO:0032553;GO:0032555;GO:0032559	nucleotide binding;nucleoside binding;purine nucleoside binding;catalytic activity;protein kinase activity;protein serine/threonine kinase activity;cyclin-dependent protein kinase activity;binding;protein binding;ATP binding	GO:0000280;GO:0006464;GO:0006468;GO:0006508;GO:0006511;GO:0006793;GO:0006796;GO:0006916;GO:0006996;GO:0007067;GO:0008152;GO:0009056;GO:0009057;GO:0009987;GO:0010498;GO:0010941;GO:0016043;GO:0016310;GO:0019538;GO:0019941;GO:0022402;GO:0022403;GO:0030163;GO:0031145;GO:0034960;GO:0034962;GO:0042981;GO:0043066;GO:0043067;GO:0043069;GO:0043085;GO:0043161;GO:0043170;GO:0043283;GO:0043285;GO:0043412;GO:…	nuclear division;protein modification process;protein amino acid phosphorylation;proteolysis;ubiquitin-dependent protein catabolic process;phosphorus metabolic process;phosphate metabolic process;anti-apoptosis;organelle organization;mitosis					3	10	11	19	10	11	19	9	10	17	6	9	6	9	5	8	43.6	43.6	39.9	34.778
400	2803;8351;12553	403	128	IPI00013122.1	3	3	3	FALSE	Hsp90 co-chaperone Cdc37;Hsp90 chaperone protein kinase-targeting subunit;p50Cdc37	CDC37;CDC37A	Hsp90 co-chaperone Cdc37	Q16543;A1L0W4;Q53YA2;Q6FG59	CDC37_HUMAN	ENST00000222005	OTTHUMP00000076237	NP_008996	PF08564;PF08565;PF03234	CDC37_C;CDC37_M;CDC37_N	Cdc37 C terminal domain;Cdc37 Hsp90 binding domain;Cdc37 N terminal kinase binding	GO:0005829;GO:0044424;GO:0044444;GO:0044464	cytosol;intracellular part;cytoplasmic part;cell part	GO:0005488;GO:0005515;GO:0051082	binding;protein binding;unfolded protein binding	GO:0000079;GO:0001959;GO:0006605;GO:0006810;GO:0006886;GO:0009966;GO:0010646;GO:0015031;GO:0019220;GO:0019222;GO:0031323;GO:0042325;GO:0043549;GO:0045184;GO:0045859;GO:0046907;GO:0050789;GO:0050790;GO:0050794;GO:0051174;GO:0051234;GO:0051338;GO:0051649;GO:0051726;GO:0060334;GO:0060338;GO:0065007;GO:0065009	regulation of cyclin-dependent protein kinase activity;regulation of cytokine-mediated signaling pathway;protein targeting;transport;intracellular protein transport;regulation of signal transduction;regulation of cell communication;protein transport	hsa:11140			K09554	1	3	3	6	3	3	6	3	3	6	0	3	0	3	0	3	12.4	12.4	12.4	44.468
497	1692;9291;11272;13088;13615;15572;16135			IPI00909484.1;IPI00016786.1;IPI00007189.1;IPI00910473.1;IPI00642590.1;IPI00012511.6;IPI00027952.1;IPI00249526.1;IPI00887770.1;IPI00877816.1;IPI00880127.1	7;7;6;5;5;2;1;1;1;1;1	6;6;5;5;4;1;0;0;1;0;0	6;6;5;5;4;1;0;0;1;0;0	FALSE	cDNA FLJ54776, highly similar to Cell division control protein 42 homolog;Cell division control protein 42 homolog;G25K GTP-binding protein;cDNA FLJ55107, highly similar to Cell division control protein 42 homolog;Cell division cycle 42 (GTP binding protein, 25kDa)	CDC42;RP1-224A6.5-004	cDNA FLJ54776, highly similar to Cell division control protein 42 homolog;Isoform 2 of Cell division control protein 42 homolog;Isoform 1 of Cell division control protein 42 homolog;cDNA FLJ55107, highly similar to Cell division control protein 42 homolog;	B4E1U9;P60953-2;P60953;P60953-1;Q9UJM1;B4DMH5;Q5JYX0;Q9UJM0	B4E1U9_HUMAN;CDC42_HUMAN;B4DMH5_HUMAN;Q5JYX0_HUMAN	ENST00000315554;ENST00000337517;ENST00000400259;ENST00000344548	OTTHUMP00000002834;OTTHUMP00000002926;OTTHUMP00000002927	NP_001034891;NP_001782;NP_426359	PF00071	Ras	Ras family	GO:0005622;GO:0016020;GO:0044464;GO:0005829;GO:0005886;GO:0030175;GO:0042995;GO:0044424;GO:0044444	intracellular;membrane;cell part;cytosol;plasma membrane;filopodium;cell projection;intracellular part;cytoplasmic part	GO:0000166;GO:0005488;GO:0005525;GO:0017076;GO:0019001;GO:0032553;GO:0032555;GO:0032561;GO:0003824;GO:0003924;GO:0005515;GO:0016462;GO:0016787;GO:0016817;GO:0016818;GO:0017111;GO:0030742	nucleotide binding;binding;GTP binding;purine nucleotide binding;guanyl nucleotide binding;ribonucleotide binding;purine ribonucleotide binding;guanyl ribonucleotide binding;catalytic activity;GTPase activity;protein binding;pyrophosphatase activity	GO:0007154;GO:0007165;GO:0007242;GO:0007264;GO:0009987;GO:0050789;GO:0050794;GO:0051301;GO:0065007;GO:0002521;GO:0002573;GO:0006996;GO:0007010;GO:0007163;GO:0016043;GO:0030029;GO:0030036;GO:0030099;GO:0030154;GO:0030225;GO:0031272;GO:0031274;GO:0031333;GO:0031344;GO:0031346;GO:0032502;GO:0043254;GO:0044087;GO:0048518;GO:0048519;GO:0048522;GO:0048869;GO:0050793;GO:0051094;GO:0051128;GO:0051129;GO:…	cell communication;signal transduction;intracellular signaling cascade;small GTPase mediated signal transduction;cellular process;regulation of biological process;regulation of cellular process;cell division;biological regulation;leukocyte differentiation	hsa:998	ko04010;ko04011;ko04370;ko04810;ko04510;ko04520;ko04530;ko04912;ko04660;ko04670;ko04062;ko04360;ko05200;ko05212;ko05211;ko05120	MAPK signaling pathway;MAPK signaling pathway - yeast;VEGF signaling pathway;Regulation of actin cytoskeleton;Focal adhesion;Adherens junction;Tight junction;GnRH signaling pathway;T cell receptor signaling pathway;Leukocyte transendothelial migration;Chemokine signaling pathway;Axon guidance;Pathways in cancer;Pancreatic cancer;Renal cell carcinoma;Epithelial cell signaling in Helicobacter pylor…	K04393	11	7	7	10	6	6	8	6	6	8	2	7	2	6	2	6	40.3	35.6	35.6	26.528
1740	2896;3304;5234;5407;8331;9609			IPI00465294.2;IPI00909093.1	6;6	6;6	6;6	FALSE	Cell division cycle 5-like protein;Pombe cdc5-related protein;cDNA FLJ51295, highly similar to Cell division cycle 5-like protein	CDC5L;KIAA0432;PCDC5RP	Cell division cycle 5-like protein;cDNA FLJ51295, highly similar to Cell division cycle 5-like protein	Q99459;B3KY60;B4DSH1	CDC5L_HUMAN;B4DSH1_HUMAN	ENST00000371477	OTTHUMP00000016529	NP_001244	PF00249	Myb_DNA-binding	Myb-like DNA-binding domain	GO:0005681;GO:0005730;GO:0005737;GO:0016604;GO:0016607;GO:0030529;GO:0032991;GO:0043226;GO:0043228;GO:0043229;GO:0043232;GO:0044422;GO:0044424;GO:0044428;GO:0044446;GO:0044451;GO:0044464;GO:0005634;GO:0043227;GO:0043231	spliceosomal complex;nucleolus;cytoplasm;nuclear body;nuclear speck;ribonucleoprotein complex;macromolecular complex;organelle;non-membrane-bounded organelle;intracellular organelle;intracellular non-membrane-bounded organelle;organelle part	GO:0003676;GO:0003677;GO:0003723;GO:0005488;GO:0005515	nucleic acid binding;DNA binding;RNA binding;binding;protein binding	GO:0006139;GO:0006350;GO:0006355;GO:0006396;GO:0006397;GO:0006807;GO:0007049;GO:0008152;GO:0008380;GO:0009058;GO:0009059;GO:0009889;GO:0009987;GO:0010468;GO:0010556;GO:0016070;GO:0016071;GO:0019219;GO:0019222;GO:0031323;GO:0031326;GO:0034645;GO:0034960;GO:0034961;GO:0043170;GO:0043283;GO:0043284;GO:0044237;GO:0044238;GO:0044249;GO:0044260;GO:0045449;GO:0050789;GO:0050794;GO:0051171;GO:0051252;GO:…	nucleobase, nucleoside, nucleotide and nucleic acid metabolic process;transcription;regulation of transcription, DNA-dependent;RNA processing;mRNA processing;nitrogen compound metabolic process;cell cycle;metabolic process;RNA splicing	hsa:988				2	6	6	9	6	6	9	6	6	9	1	6	1	6	1	6	10.3	10.3	10.3	92.25
1837	12464			IPI00902843.1;IPI00645518.1;IPI00647250.1;IPI00910287.1	1;1;1;1	1;1;1;1	1;1;1;1	FALSE	cDNA FLJ16129 fis, clone BRACE2039823, highly similar to CDP-diacylglycerol--inositol3-phosphatidyltransferase (EC 2.7.8.11);CDP-diacylglycerol--inositol 3-phosphatidyltransferase;Phosphatidylinositol synthase;cDNA FLJ37149 fis, clone BRACE2025437, highly similar to CDP-diacylglycerol--inositol3-phosphatidyltransferase (EC 2.7.8.11);CDP-diacylglycerol--inositol 3-phosphatidyltransferase (Phosphat…	CDIPT;PIS;PIS1;hCG_21626	cDNA FLJ16129 fis, clone BRACE2039823, highly similar to CDP-diacylglycerol--inositol3-phosphatidyltransferase;Isoform 1 of CDP-diacylglycerol--inositol 3-phosphatidyltransferase;CDP-diacylglycerol--inositol 3-phosphatidyltransferase (Phosphatidylinositol	B3KY94;O14735-1;O14735;A8K3L7;Q53HA5;B3KSW0;B4DUV0	B3KY94_HUMAN;CDIPT_HUMAN;B3KSW0_HUMAN;B4DUV0_HUMAN	ENST00000219789;ENST00000403894	OTTHUMP00000080274;OTTHUMP00000162985;OTTHUMP00000080275	NP_006310	PF01066	CDP-OH_P_transf	CDP-alcohol phosphatidyltransferase	GO:0016020;GO:0044464;GO:0000139;GO:0005789;GO:0005886;GO:0016021;GO:0031090;GO:0031224;GO:0044422;GO:0044424;GO:0044425;GO:0044431;GO:0044432;GO:0044444;GO:0044446	membrane;cell part;Golgi membrane;endoplasmic reticulum membrane;plasma membrane;integral to membrane;organelle membrane;intrinsic to membrane;organelle part;intracellular part;membrane part;Golgi apparatus part;endoplasmic reticulum part;cytoplasmic part	GO:0003824;GO:0016740;GO:0016772;GO:0016780;GO:0000287;GO:0003881;GO:0005215;GO:0005319;GO:0005488;GO:0005548;GO:0008526;GO:0017169;GO:0022892;GO:0030145;GO:0043167;GO:0043169;GO:0046872;GO:0046914	catalytic activity;transferase activity;transferase activity, transferring phosphorus-containing groups;phosphotransferase activity, for other substituted phosphate groups;magnesium ion binding	GO:0006629;GO:0006644;GO:0008152;GO:0008610;GO:0008654;GO:0009058;GO:0009987;GO:0019637;GO:0044237;GO:0044238;GO:0044249;GO:0044255	lipid metabolic process;phospholipid metabolic process;metabolic process;lipid biosynthetic process;phospholipid biosynthetic process;biosynthetic process;cellular process;organophosphate metabolic process;cellular metabolic process	hsa:10423	ko00562;ko00564;ko04070	Inositol phosphate metabolism;Glycerophospholipid metabolism;Phosphatidylinositol signaling system	K00999	4	1	1	2	1	1	2	1	1	2	0	1	0	1	0	1	5.5	5.5	5.5	25.946
902	803;2128;3921;6108;8665			IPI00031681.1;IPI00260318.3;IPI00910650.1;IPI00797954.1;IPI00023503.4	5;5;5;4;2	4;4;4;4;1	4;4;4;4;1	FALSE	Cell division protein kinase 2;p33 protein kinase;D-HSCDK2;cDNA FLJ54979, highly similar to Homo sapiens cyclin-dependent kinase 2 (CDK2), transcript variant 2, mRNA	CDK2;CDK2deltaT	Cell division protein kinase 2;cyclin-dependent kinase 2 isoform 2;cDNA FLJ54979, highly similar to Homo sapiens cyclin-dependent kinase 2 (CDK2), transcript variant 2, mRNA;29 kDa protein	P24941;A8K7C6;O75100;B4DDL9	CDK2_HUMAN;O75100_HUMAN;B4DDL9_HUMAN	ENST00000266970;ENST00000354056	OTTHUMP00000167955;OTTHUMP00000167956;OTTHUMP00000167957	NP_001789;NP_439892	PF00069	Pkinase	Protein kinase domain	GO:0000307;GO:0005654;GO:0005829;GO:0032991;GO:0043234;GO:0044422;GO:0044424;GO:0044428;GO:0044444;GO:0044446;GO:0044464	cyclin-dependent protein kinase holoenzyme complex;nucleoplasm;cytosol;macromolecular complex;protein complex;organelle part;intracellular part;nuclear part;cytoplasmic part;intracellular organelle part;cell part	GO:0000166;GO:0001882;GO:0001883;GO:0003824;GO:0004672;GO:0004674;GO:0004693;GO:0005488;GO:0005515;GO:0005524;GO:0016301;GO:0016740;GO:0016772;GO:0016773;GO:0017076;GO:0030554;GO:0032553;GO:0032555;GO:0032559;GO:0042802	nucleotide binding;nucleoside binding;purine nucleoside binding;catalytic activity;protein kinase activity;protein serine/threonine kinase activity;cyclin-dependent protein kinase activity;binding;protein binding;ATP binding;kinase activity	GO:0000086;GO:0000280;GO:0006139;GO:0006259;GO:0006260;GO:0006275;GO:0006464;GO:0006468;GO:0006793;GO:0006796;GO:0006807;GO:0006996;GO:0007067;GO:0007089;GO:0007346;GO:0008152;GO:0008284;GO:0009058;GO:0009059;GO:0009889;GO:0009987;GO:0010556;GO:0016043;GO:0016310;GO:0019219;GO:0019222;GO:0019538;GO:0022402;GO:0022403;GO:0031323;GO:0031326;GO:0034645;GO:0034960;GO:0034961;GO:0042127;GO:0043170;GO:…	G2/M transition of mitotic cell cycle;nuclear division;nucleobase, nucleoside, nucleotide and nucleic acid metabolic process;DNA metabolic process;DNA replication;regulation of DNA replication;protein modification process	hsa:1017	ko04110;ko04115;ko04914;ko05200;ko05215;ko05222	Cell cycle;p53 signaling pathway;Progesterone-mediated oocyte maturation;Pathways in cancer;Prostate cancer;Small cell lung cancer	K02206	5	5	5	9	4	4	7	4	4	7	3	4	2	3	2	3	22.5	18.8	18.8	33.929
1762	1642;3913;8365;9464;11548;11595;11776;14354;15106	1562	89	IPI00478390.1	9	9	9	FALSE	Cyclin-dependent kinase inhibitor 2A, isoform 4;p14ARF;p19ARF	CDKN2A;CDKN2;MLM	Cyclin-dependent kinase inhibitor 2A, isoform 4	Q8N726;Q5ZEY9	CD2A2_HUMAN	ENST00000361570;ENST00000380150	OTTHUMP00000021148	NP_478102	PF07392	P19Arf_N	Cyclin-dependent kinase inhibitor 2a p19Arf N-terminus	GO:0005654;GO:0005730;GO:0043226;GO:0043228;GO:0043229;GO:0043232;GO:0044422;GO:0044424;GO:0044428;GO:0044446;GO:0044464	nucleoplasm;nucleolus;organelle;non-membrane-bounded organelle;intracellular organelle;intracellular non-membrane-bounded organelle;organelle part;intracellular part;nuclear part;intracellular organelle part;cell part	GO:0003676;GO:0003677;GO:0004857;GO:0005488;GO:0005515;GO:0030234;GO:0055103;GO:0055104;GO:0055105;GO:0055106	nucleic acid binding;DNA binding;enzyme inhibitor activity;binding;protein binding;enzyme regulator activity;ligase regulator activity;ligase inhibitor activity;ubiquitin-protein ligase inhibitor activity;ubiquitin-protein ligase regulator activity	GO:0000737;GO:0002682;GO:0002683;GO:0002694;GO:0002695;GO:0006139;GO:0006259;GO:0006308;GO:0006309;GO:0006350;GO:0006355;GO:0006364;GO:0006396;GO:0006469;GO:0006807;GO:0006917;GO:0006919;GO:0006921;GO:0006996;GO:0007005;GO:0007050;GO:0007346;GO:0007568;GO:0008152;GO:0008285;GO:0008637;GO:0009056;GO:0009057;GO:0009058;GO:0009059;GO:0009889;GO:0009987;GO:0010149;GO:0010389;GO:0010468;GO:0010556;GO:…	DNA catabolic process, endonucleolytic;regulation of immune system process;negative regulation of immune system process;regulation of leukocyte activation;negative regulation of leukocyte activation					1	9	10	13	9	10	13	9	10	13	9	4	9	4	9	4	48	48	48	18.006
52	840;2809;5102;9101;13968			IPI00001560.2;IPI00651662.1;IPI00001563.1;IPI00030733.3	5;3;2;2	5;3;2;2	5;3;2;2	FALSE	Cyclin-dependent kinase inhibitor 2A, isoforms 1/2/3;Cyclin-dependent kinase 4 inhibitor A;p16-INK4a;Multiple tumor suppressor 1	CDKN2A;CDKN2;MTS1	Cyclin-dependent kinase inhibitor;Isoform 2 of Cyclin-dependent kinase inhibitor 2A, isoforms 1/2/3	P42771-1;P42771;A5X2G7;P42771-2;A7LNE7	CD2A1_HUMAN	ENST00000304494;ENST00000361570;ENST00000380151	OTTHUMP00000021147	NP_000068	PF00023	Ank	Ankyrin repeat	GO:0005737;GO:0044424;GO:0044464	cytoplasm;intracellular part;cell part	GO:0004857;GO:0004860;GO:0004861;GO:0005488;GO:0005515;GO:0008134;GO:0016538;GO:0019207;GO:0019210;GO:0019887;GO:0019899;GO:0019900;GO:0019901;GO:0030234;GO:0030291;GO:0051059	enzyme inhibitor activity;protein kinase inhibitor activity;cyclin-dependent protein kinase inhibitor activity;binding;protein binding;transcription factor binding;cyclin-dependent protein kinase regulator activity;kinase regulator activity	GO:0000075;GO:0000079;GO:0000082;GO:0001558;GO:0001952;GO:0001953;GO:0006469;GO:0006917;GO:0007050;GO:0007162;GO:0007568;GO:0008285;GO:0009889;GO:0009892;GO:0009987;GO:0010149;GO:0010468;GO:0010556;GO:0010563;GO:0010810;GO:0010812;GO:0010941;GO:0010942;GO:0012502;GO:0019219;GO:0019220;GO:0019222;GO:0022402;GO:0030155;GO:0030308;GO:0031323;GO:0031324;GO:0031326;GO:0032088;GO:0032502;GO:0033673;GO:…	cell cycle checkpoint;regulation of cyclin-dependent protein kinase activity;G1/S transition of mitotic cell cycle;regulation of cell growth;regulation of cell-matrix adhesion;negative regulation of cell-matrix adhesion	hsa:1029	ko04110;ko04115;ko05200;ko05212;ko05214;ko05220;ko05218;ko05219;ko05223	Cell cycle;p53 signaling pathway;Pathways in cancer;Pancreatic cancer;Glioma;Chronic myeloid leukemia;Melanoma;Bladder cancer;Non-small cell lung cancer	K06621	4	5	5	8	5	5	8	5	5	8	0	5	0	5	0	5	41.9	41.9	41.9	17.883
[truncated: 1,442 more rows]
[truncated: 59 more columns]
